# Supplementary material for: Stock Market Index Data and indicators for Day Trading as a Binary Classification problem
Source: Data Brief. 2016 Dec 29;10:569–75. doi: 10.1016/j.dib.2016.12.044 (PMC5219605; doi:10.1016/j.dib.2016.12.044)
Supplement: Supplementary file 2 — Supplementary material [file mmc2.zip]

Archive with 2 entries (2 files):
- FtseMIB.csv
- S&P500.csv
