# Supplementary material for: Stock Market Index Data and indicators for Day Trading as a Binary Classification problem
Source: Data Brief. 2016 Dec 29;10:569–75. doi: 10.1016/j.dib.2016.12.044 (PMC5219605; doi:10.1016/j.dib.2016.12.044)
Supplement: Supplementary file 2 — Supplementary material [file mmc2.zip › FtseMIB.csv]

Class	Date	Opening Price	Closing Price	Maximum	Minimum	Var. %	Return	MOMENTUM5	EMA12	EMA26	MACD 12-26	EMA9 of MACD 12-26	MACD 12-26-9	ROI10	ROI20	ROI30	RSI 10	RSI 14	RSI 30	STOCHRSI10	STOCHRSI14	STOCHRSI30	ADX	Williams%R(14)	CCI	ATR	UO
0	20100420	22924.41	23271.68	23271.68	22831.36	2.130	N	N	N	N	N	N	N	N	N	N	N	N	N	N	N	N	N	N	N	N	N
0	20100421	23354.58	23045.05	23363.83	23000.61	-0.010	-0.009738446	N	23236.81385	23027.61692	209.1969231	N	N	N	N	N	N	N	N	N	N	N	N	N	N	N	N
1	20100422	23018.57	22616.5	23171.61	22547.24	-0.019	-0.018596184	N	23141.38095	22584.87562	556.5053254	278.6586036	277.8467219	N	N	N	N	N	N	N	N	N	N	N	N	N	N
0	20100423	22660.93	22726	22814.05	22469.54	0.005	0.004841598	N	23077.47619	22736.85572	340.6204643	291.0509757	49.56948858	N	N	N	N	N	N	N	N	N	N	N	N	N	N
0	20100426	22962.51	22783.27	23053.51	22714.55	0.003	0.002520021	N	23032.2137	22786.84033	245.3733665	281.9154539	-36.54208737	N	N	N	N	N	N	N	N	N	N	N	N	N	N
0	20100427	22763.46	22036.47	22775.63	22036.47	-0.033	-0.032778438	-1235.21	22879.02236	21978.74921	900.2731524	405.5869936	494.6861588	N	N	N	N	N	N	N	N	N	N	N	N	N	N
1	20100428	21813.7	21501.24	21959.84	21281.11	-0.024	-0.024288373	-1543.81	22667.05584	21464.50852	1202.547319	564.9790586	637.56826	N	N	N	N	N	N	N	N	N	N	N	N	N	N
0	20100429	21597.6	21695.7	21756.07	21334	0.009	0.00904413	-920.8	22517.61648	21713.48396	804.1325212	612.8097511	191.3227701	N	N	N	N	N	N	N	N	N	N	N	N	N	N
1	20100430	21741.52	21562.48	21956.56	21388.73	-0.006	-0.006140387	-1163.52	22370.67241	21550.86431	819.8080962	654.2094201	165.5986761	N	N	N	N	N	N	N	N	N	N	N	N	N	N
0	20100503	21518.66	21628.91	21743.41	21375.27	0.003	0.003080814	-1154.36	22256.55511	21634.91351	621.6415991	647.6958559	-26.05425683	-3.70159E-07	N	N	50.30148434	N	N	0	N	N	N	N	N	N	N
0	20100504	21650.48	20613.25	21699.96	20551.21	-0.047	-0.046958446	-1423.22	22003.73894	20534.6605	1469.078443	811.9723734	657.10607	-5.77365E-07	N	N	50.35443066	N	N	1	N	N	N	N	N	N	N
0	20100505	20657.45	20351.95	20782.24	20074.08	-0.013	-0.012676313	-1149.29	21749.61757	20337.89535	1411.72222	931.9223428	479.7998775	-5.99213E-07	N	N	50.8721572	N	N	1	N	N	N	N	N	N	N
0	20100506	20084.44	19483.93	20477.02	19078.07	-0.043	-0.042650459	-2211.77	21401.05025	19418.24036	1982.809891	1142.099852	840.7100383	-7.49366E-07	N	N	51.48792423	N	N	1	N	N	N	N	N	N	N
1	20100507	19052.3	18846.18	19806.97	18846.18	-0.033	-0.032732103	-2716.3	21007.99329	18802.17536	2205.81793	1354.843468	850.9744623	-9.74094E-07	N	N	51.65014427	51.49713488	N	1	0	N	N	-100	N	N	N
0	20100510	19153.79	20971.21	20971.21	19145.87	0.113	0.112756537	-657.7	21002.33432	21138.05882	-135.7244987	1056.729875	-1192.454373	-3.49732E-07	N	N	50.95579403	50.97910631	N	0.485155434	0	N	N	-52.96160614	N	776.6385714	N
1	20100511	20717.16	20874.65	20894.92	20346.92	-0.005	-0.004604408	261.4	20982.69058	20854.38778	128.3027953	871.0444588	-742.7416635	-2.16382E-07	N	N	51.15766955	51.26609665	N	0.634841437	0.554004841	N	N	-53.10362207	N	765.7565306	N
0	20100512	20787.21	21029.48	21293.84	20595.87	0.007	0.00741713	677.53	20989.88895	21042.94863	-53.05968103	686.2236308	-739.2833118	-6.4022E-08	N	N	51.25250285	51.35053056	N	0.705158125	0.716995668	N	N	-48.1072319	N	760.9146356	N
0	20100513	21259.09	20878.83	21263.09	20664.34	-0.007	-0.007163753	1394.9	20972.80296	20866.20549	106.5974687	570.2983984	-463.7009297	-1.42112E-07	N	N	51.00621649	51.10920159	N	0.52254251	0.251135328	N	N	-51.68788757	N	749.3314473	N
0	20100514	20701.88	19781.17	20706.76	19632.89	-0.053	-0.052572869	934.99	20789.47481	19697.70573	1091.76908	674.5925346	417.1765449	-3.84729E-07	N	N	51.32027867	50.88052668	N	0.755412319	0	N	N	-76.20557584	N	784.8034868	N
1	20100517	19677.24	19826.83	20144.86	19569.26	0.002	0.002308256	-1144.38	20641.37561	19836.76264	804.6129734	700.5966224	104.016351	-3.87739E-07	-3.95349E-07	N	50.60230156	50.72087652	N	0.191300688	0	N	N	-68.50491062	-97.06096564	769.8603806	N
0	20100518	20124.4	20314.21	20405.82	19943.88	0.025	0.024581842	-560.44	20591.04244	20350.93672	240.1057184	608.4984416	-368.3927232	-2.6268E-08	-3.06066E-07	N	50.61535011	50.74253823	N	0.012452773	0.027905279	N	N	-52.80222995	-66.01177178	756.226782	N
0	20100519	19906.71	19612.66	19959.34	19409.85	-0.035	-0.034534939	-1416.82	20440.52206	19555.86948	884.6525805	663.7292694	220.9233111	-1.38659E-07	-3.8023E-07	N	50.76953619	50.64833954	N	0.15959898	0	N	N	-75.35735183	-98.87459093	766.8077261	N
1	20100520	19837.92	19282.05	19980.48	18909.59	-0.017	-0.016856969	-1596.78	20262.29559	19260.98696	1001.308629	731.2451414	270.063488	-7.26725E-09	-3.82239E-07	N	50.81180364	50.96347261	N	0.199936566	0.371270961	N	N	-84.95563003	-108.9019493	788.5278885	N
0	20100521	19296.24	19535.91	19590.74	18937.7	0.013	0.013165613	-245.26	20150.54396	19557.05793	593.4860367	703.6933204	-110.2072837	2.27767E-07	-3.55968E-07	N	50.30881662	50.45418782	N	0	0	N	N	-75.83100309	-102.6392437	778.8501822	N
0	20100524	19341.91	19030.49	19395.2	18899.34	-0.026	-0.025871331	-796.34	19978.22797	18989.98477	988.2431935	760.603295	227.6398984	-4.94635E-07	-4.40016E-07	N	50.33257075	50.67529897	N	0.023484952	0.212006111	N	N	-92.46995089	-114.0965017	768.6873121	N
1	20100525	18406.74	18382.71	18480.22	18044.47	-0.034	-0.03403906	-1931.5	19732.76367	18335.99656	1396.76711	887.836058	508.9310518	-6.72186E-07	-4.58951E-07	N	50.85950868	50.95312172	N	0.544451534	0.478388517	N	N	-89.59059756	-164.8205702	784.2110755	N
1	20100526	18725.11	18778.41	19055.14	18648.3	0.022	0.021525662	-834.25	19585.94002	18812.4418	773.4982213	864.9684906	-91.47026934	-5.8289E-07	-3.27294E-07	N	50.15238165	50.61761206	N	0	0.156694657	N	N	-77.41285234	-109.2281213	776.2267129	N
0	20100527	18948.42	19631.87	19631.87	18881.19	0.045	0.045449002	349.82	19593.00617	19694.90294	-101.8967634	671.5954398	-773.4922033	-2.89554E-07	-2.20346E-07	N	50.51451951	50.40394274	N	0.310076875	0	N	44.35844902	-51.1474532	-56.97284838	781.7433763	51.49249825
1	20100528	19763.49	19475.88	19763.49	19410.3	-0.008	-0.007945754	-60.03	19574.98676	19459.03208	115.9546816	560.4672882	-444.5126066	-6.27324E-08	-2.26746E-07	N	50.59406506	50.23784345	N	0.624616785	0	N	42.99431609	-55.94807609	-36.10722532	751.1324209	50.12651396
0	20100601	19353.54	19543.97	19608.55	19346.69	0.004	0.003496119	513.48	19570.21495	19550.50369	19.71126749	452.316084	-432.6048165	-5.64359E-08	-2.24894E-07	-2.98699E-07	50.52187592	50.40291784	50.56732642	0.522528847	0.148356526	0	41.79276941	-53.85259296	-34.92824425	716.1843908	53.06876765
0	20100602	19458.55	19279.18	19472.21	18814.22	-0.014	-0.013548424	896.47	19525.44035	19258.30895	267.1313981	415.2791468	-148.1477488	-2.54991E-07	-1.41334E-07	-2.86107E-07	50.25341095	50.17894383	50.40873455	0.142872914	0	0	41.19968091	-61.63852831	-63.89248193	717.1533629	51.0845654
1	20100603	19102.73	19183.13	19303.46	18892.67	-0.005	-0.004982058	404.72	19472.77722	19177.347	295.4302112	391.3093597	-95.87914853	-1.02211E-07	-1.21987E-07	-2.94388E-07	50.34690717	50.45265549	50.67342085	0.275092743	0.348886706	1	40.64895587	-57.23005383	-66.18208319	695.2702655	55.33701834
0	20100604	19605.4	19473.35	19776.71	19452.75	0.015	0.015128918	-158.52	19472.86534	19496.11946	-23.25412525	308.3966627	-331.650788	6.35673E-08	2.81857E-08	-2.65894E-07	50.41913549	50.52670779	50.73894398	0.377236092	0.443277505	1	39.25378031	-39.48885172	-11.33715871	688.0066751	59.63882337
0	20100607	19523.82	18734.73	19586.64	18641.98	-0.038	-0.037929786	-741.15	19359.30605	18676.16158	683.1444736	383.3462249	299.7982487	-2.06657E-07	1.54252E-08	-2.57442E-07	50.44635845	50.54783433	50.61292997	0.415734074	0.47020647	0.618381542	38.78110572	-70.76841637	-79.97056701	706.3390555	51.91863606
0	20100608	18466.99	18631.18	18892.35	18323.01	-0.006	-0.005527168	-912.79	19247.28666	18627.71988	619.5667822	430.5903364	188.9764458	-9.86118E-08	-3.01924E-07	-3.33738E-07	50.53400538	50.42212032	50.43681971	0.539681992	0.309965044	0.08505255	38.62255768	-69.69488794	-116.3193891	696.5534087	45.73625363
1	20100609	18761	18542.8	18764.61	18191.02	-0.005	-0.004743661	-736.38	19138.9041	18536.2677	602.6363958	464.9995483	137.6368476	5.89062E-08	-3.03738E-07	-2.84651E-07	50.49882972	50.57844686	50.66921093	0.784380986	0.509226744	0.788821758	38.59001592	-74.259947	-122.1294302	687.770308	49.26442261
1	20100610	18734.84	18912.91	18912.91	18532.25	0.020	0.019959769	-270.22	19104.13577	18941.88248	162.2532903	404.4502967	-242.1970064	4.94739E-08	-2.64636E-07	-2.43446E-07	50.54221501	50.53011712	50.66242664	0.847792661	0.453608006	0.768276327	38.26655482	-49.86606937	-79.9191589	665.8338575	52.35850033
1	20100611	18781.95	19391.09	19432.26	18658.6	0.025	0.025283259	-82.26	19148.28258	19425.64442	-277.3618456	268.0878682	-545.4497138	-5.5741E-08	-1.74445E-07	-2.18032E-07	50.46449341	50.4988564	50.42258031	0.619638656	0.413228756	0.041930235	37.00125061	-22.26134947	-16.03696324	673.5357248	56.05607028
1	20100614	19474.16	19660.27	19747.92	19326.95	0.014	0.013881633	925.54	19227.04987	19678.31812	-451.2682469	124.2166452	-575.4848921	5.6045E-08	-3.0495E-09	-1.59931E-07	50.68213598	50.59080833	50.54634341	1	0.532002408	0.416732057	35.29350757	-6.721932296	61.87244331	655.4953159	58.06069789
1	20100615	19886.49	20188.54	20216.82	19883.91	0.027	0.026869926	1557.36	19374.97143	20227.78784	-852.8164048	-71.18996481	-781.62644	1.70356E-07	5.7861E-08	-1.37298E-07	50.84770516	50.6156206	50.4067733	1	0.995460212	0	32.98014859	-1.395991707	147.428584	648.4277933	63.37805309
0	20100616	19959.85	20582.72	20631.95	19910	0.020	0.019524938	2039.92	19560.7789	20610.02247	-1049.24357	-266.8006859	-782.4428842	3.27779E-07	4.44686E-08	-1.09824E-08	51.20667123	50.90381699	50.5702138	1	1	0.492037704	30.99812693	-2.016854232	190.5257693	653.6793795	75.03046121
0	20100617	20723.62	20562.63	20758.74	20274.33	-0.001	-0.000976061	1649.72	19714.90984	20558.98443	-844.0745832	-382.2554653	-461.8191179	3.47581E-07	1.26114E-07	4.30071E-08	50.75174562	50.61421421	50.55325171	0.422342899	0.60047799	0.440973334	29.32929504	-7.637514994	188.8359792	641.5887095	75.01824158
1	20100618	20561.43	20568.91	20758.67	20453.63	0.000	0.000305408	1177.82	19846.29448	20569.67351	-723.3790242	-450.4801771	-272.8988471	2.75407E-07	1.67794E-07	1.12859E-07	50.98230877	50.81473638	50.62012819	0.704907679	0.877108701	0.642305009	27.77966544	-7.39294004	166.1166259	617.549516	74.4317451
0	20100621	20630.28	20752.31	20790.6	20439.09	0.009	0.008916369	1092.04	19985.68148	20766.35896	-780.6774767	-516.519637	-264.1578397	4.98713E-07	1.56073E-07	1.66758E-07	50.97133718	51.00475326	50.63593941	0.682914198	1	0.689904698	26.38921751	-1.472930243	146.0052069	598.5466934	73.91063883
0	20100622	21047.64	20810.44	21075.2	20739.59	0.003	0.002801134	621.9	20112.56741	20813.83085	-701.2634392	-553.4683974	-147.7950418	5.3734E-07	2.24527E-07	-5.77031E-09	50.70053977	51.15773952	50.6233451	0.318045558	1	0.651989521	25.52970019	-9.179732194	145.8962726	579.765501	67.86497525
0	20100623	20666.47	20609.03	20854.92	20372.1	-0.010	-0.009678315	26.31	20188.94627	20593.27609	-404.3298186	-523.6406817	119.3108631	5.18647E-07	2.85824E-07	6.56415E-09	49.41339194	50.78796214	50.64774406	0	0.497325001	0.725442604	24.04583455	-16.16299954	103.3092042	572.8408224	65.05519321
0	20100624	20371.9	20358.92	20659.26	20205.37	-0.012	-0.012135942	-203.71	20215.09607	20340.89261	-125.796534	-444.0718521	318.2753181	3.67369E-07	2.06664E-07	-2.23105E-08	49.71682519	50.67434726	50.47655317	0.169205795	0.342877043	0.210072328	22.37312797	-24.8347884	71.95219622	564.3443351	59.69813063
0	20100625	20468.32	19942.39	20491.93	19825.97	-0.021	-0.020459337	-626.52	20173.14129	19911.73595	261.4053407	-302.9764136	564.3817542	1.45668E-07	4.57342E-08	-3.1374E-08	50.07225787	50.41860943	50.55675306	0.367408429	0	0.451514124	21.36311803	-39.27667483	35.13844299	571.6025969	50.61935598
1	20100628	19979.29	19961.74	20121.43	19734.59	0.001	0.000970295	-790.57	20140.61802	19965.58647	175.0315527	-207.3748203	382.4063731	8.08467E-08	6.80227E-08	2.41307E-08	50.13367487	50.11092251	50.59692445	0.401656858	0	0.572450142	20.57162097	-38.60577356	18.20698086	558.4052685	50.25798651
0	20100629	20063.25	20130.61	20282.08	19790.33	0.009	0.008459683	-679.83	20139.07832	20143.30412	-4.225795252	-166.7450153	162.5192201	-1.12854E-08	7.97804E-08	2.16364E-08	50.12188481	49.66354392	50.62079658	0.395082275	0	0.644317192	19.51713816	-37.14544132	28.35230539	553.6441779	53.42344956
1	20100630	19816.62	19236.26	19849.94	19224.96	-0.044	-0.044427367	-1372.77	20000.1832	19166.48738	833.6958207	33.34315189	800.3526688	-3.44267E-07	3.22733E-09	-6.25808E-09	50.37322126	50.10596845	50.59945353	0.611778332	0.296095456	0.580063927	19.4344481	-76.09616817	-37.57886108	578.7874509	41.84302383
0	20100701	19297.85	19311.75	19562.34	19111.09	0.004	0.00392436	-1047.17	19894.2704	19322.92405	571.3463488	140.9437913	430.4025575	-3.17546E-07	2.62743E-08	-2.38974E-08	50.27214668	50.09507056	50.57659466	0.547355169	0.288801972	0.511247271	19.52146689	-89.78366792	-50.74098314	569.677633	41.55708537
1	20100702	18999.92	18943.76	19254.15	18807.18	-0.019	-0.019055238	-998.63	19748.03803	18914.59353	833.4444933	279.4439317	554.0005616	-4.25915E-07	-6.34407E-08	1.3466E-08	50.46898835	50.43028565	50.60778838	0.677556807	0.513146823	0.605155994	20.02566695	-93.97800725	-78.30762438	565.0270878	39.06860933
0	20100706	19114.29	19073.85	19256.91	18926.85	0.007	0.006867169	-887.89	19644.31679	19086.1005	558.2162957	335.1984045	223.0178912	-4.33754E-07	5.44223E-08	-4.48764E-08	50.0499121	50.25800702	50.57135381	0.494519856	0.397848244	0.495469708	20.48725166	-88.24216718	-70.92914083	548.2437244	38.57605329
1	20100707	19126.59	18848.56	19126.59	18842.49	-0.012	-0.011811459	-1282.05	19521.89267	18830.28765	691.6050169	406.479727	285.12529	-5.16465E-07	3.84023E-08	1.44811E-08	49.95289847	50.37763807	50.58814579	0.511091673	0.477912095	0.546021961	21.03909278	-98.1755011	-89.83067087	529.3763155	36.47622763
1	20100708	18945.13	19356.66	19576.72	18903.77	0.027	0.026956966	120.4	19496.47226	19397.15018	99.32207961	345.0481975	-245.7261179	-3.13643E-07	1.1928E-07	5.36981E-08	50.1293063	50.42784068	50.46052067	0.548393137	0.511510511	0.161806481	20.463277	-75.77270042	-62.74387493	543.5751501	39.42165961
1	20100709	19174.22	20013.07	20013.07	19094.75	0.034	0.033911326	701.32	19575.94884	20060.44845	-484.4996122	179.1386355	-663.6382478	-7.32701E-08	1.50224E-07	6.12951E-08	50.51246949	50.34082625	50.55217222	1	0.45327555	0.437723526	19.03799541	-46.83071578	-22.06017486	570.3426394	48.02104635
1	20100712	20160	20243.73	20319.02	20106.13	0.012	0.011525468	1299.97	19678.6844	20257.82858	-579.1441817	27.48207209	-606.6262538	8.55633E-08	1.14532E-07	4.09436E-08	50.9265302	50.26094214	50.59746639	1	0.399812592	0.574081644	18.1940035	-36.66061146	36.28053788	551.4574508	55.89610394
0	20100713	20387.45	20478.98	20527.09	20304.42	0.012	0.011620882	1405.13	19801.8068	20495.99165	-694.1848483	-116.851312	-577.3335363	1.36588E-07	1.07696E-07	7.32592E-08	51.0199607	50.20874028	50.64612273	1	0.484869735	0.720561577	17.76373341	-18.35877602	58.5204041	532.3076329	58.99728756
1	20100714	20513.86	20517.92	20646.37	20392.62	0.002	0.001901462	1669.36	19911.97806	20519.6068	-607.6287354	-215.0067967	-392.6219387	1.04365E-07	4.66464E-08	8.67748E-08	51.08968898	50.54963373	50.71394501	1	0.876619397	0.924740594	17.56417506	-7.631419809	64.30119254	512.4106591	61.71280839
0	20100715	20517.55	20851.85	20889.78	20479.1	0.016	0.016275042	1495.19	20056.57374	20877.40717	-820.8334256	-336.1721224	-484.6613032	3.93807E-07	3.81066E-08	1.10935E-07	51.39518539	50.95735928	50.75723702	1	1	1	17.77648677	-1.821281091	87.31916603	505.1441835	65.92783114
0	20100716	20972.51	20804.37	20978.37	20573	-0.002	-0.002277016	791.3	20171.61932	20798.75176	-627.1324344	-394.3641848	-232.7682496	3.64897E-07	3.50669E-08	1.46421E-07	50.68715773	50.67902142	50.56822925	0.509093752	0.784870488	0.460692331	18.1156327	-8.014038384	89.59965591	498.0174561	69.78022319
0	20100719	20685.04	20480.08	20883.48	20326.92	-0.016	-0.01558759	236.35	20219.07481	20455.56679	-236.4919773	-362.7897433	126.2977661	3.87607E-07	-3.17897E-09	1.19433E-07	50.0401827	50.42233291	50.5085246	0.060517934	0.586473937	0.290333324	17.82119228	-22.95008728	63.38971394	502.1990664	64.93370416
0	20100720	20535.25	20161.02	20657.67	19995.55	-0.016	-0.015579041	-317.96	20210.1433	20138.36255	71.78074661	-275.8756453	347.656392	2.82407E-07	-6.39787E-08	1.59536E-07	50.21106888	50.29615037	50.35770619	0.179000729	0.233193139	0	16.80102987	-37.64525445	31.58997068	513.6219902	52.33552513
0	20100721	20045	20117.54	20368	19928	-0.002	-0.002156637	-400.38	20195.89664	20115.93827	79.95837461	-204.7088413	284.667216	3.31009E-07	-7.6439E-08	1.42651E-07	49.81905647	50.11087712	50.2014913	0	0.018330947	0	15.70777391	-39.64784289	20.79658641	508.3632766	51.76590688
1	20100722	20260	19985.32	20338	19638	-0.007	-0.006572374	-866.53	20163.50023	19975.27244	188.2277924	-126.1215146	314.349307	1.65429E-07	-6.91741E-08	1.48059E-07	50.13680564	50.21356011	50.05080789	0.201601005	0.121305548	0	15.08517474	-45.73759091	5.474849387	522.051614	49.91907722
1	20100723	20235	20137.92	20373	20063	0.008	0.007635605	-666.45	20159.56481	20150.43135	9.13346231	-99.07051922	108.2039815	3.36966E-08	-1.95596E-08	1.01505E-07	50.16735554	50.02253921	50.13554359	0.220983874	0	0.119949333	14.42488322	-39.34912074	35.58370299	512.4536416	49.54165665
0	20100726	20023	20602	20714	20008	0.023	0.023045081	121.92	20227.63176	20636.73605	-409.1042851	-161.0772724	-248.0270127	8.88526E-08	8.6464E-08	6.96807E-08	50.25481417	50.25918516	50.2190219	0.276473387	0.25314598	0.238118732	13.74368137	-17.62130831	66.08482946	526.2783815	51.77453012
1	20100727	20572	20604.08	20747	20442	0.000	0.000100961	443.06	20285.54688	20601.568	-316.0211182	-192.0660416	-123.9550767	3.29328E-08	8.43456E-08	8.50095E-08	50.28528053	50.00262806	50.28389316	0.295803252	0	0.329948557	13.18215965	-18.04155018	79.34635316	510.4727828	51.71633229
1	20100728	20717	20819.96	20834	20484	0.011	0.010477536	702.42	20367.76428	20836.75938	-468.9951036	-247.451854	-221.5432496	7.37829E-08	8.8317E-08	3.97923E-08	50.35868457	50.20194656	50.32719849	0.342375609	0.208769234	0.391250289	12.85453215	-8.409870356	85.78137916	499.0104412	56.60965116
0	20100729	20919	21158.08	21304	20919	0.016	0.016240185	1172.76	20489.35131	21182.79697	-693.4456554	-336.6506143	-356.7950412	7.2439E-08	2.30273E-07	2.44113E-08	50.43288593	50.35680543	50.36659336	0.707094305	0.370970765	0.447016489	13.48797504	-8.758703481	126.3738191	497.9411239	59.92739214
0	20100730	21164	21096.97	21436	21044	-0.003	-0.002888258	959.05	20582.83111	21090.36793	-507.5368127	-370.8278539	-136.7089587	6.97516E-08	2.14794E-07	5.26217E-08	50.36095939	50.2500356	50.31100891	0.882823253	0.259138424	0.368332802	14.30893338	-18.85595106	126.4759703	490.3739008	56.77602171
1	20100802	21051	21021.56	21224	20769	-0.004	-0.003574447	419.56	20650.32786	21016.26708	-365.9392181	-369.8501268	3.910908675	1.27149E-07	2.52386E-07	4.75718E-08	50.22839321	50.17772138	50.19835387	0.666857444	0.183395405	0.208861683	14.3086726	-23.05005562	97.23587111	487.8471936	57.52174539
0	20100803	21112	21547.84	21617	21027	0.025	0.02503525	943.76	20788.40665	21588.73022	-800.3235698	-455.9448154	-344.3787544	3.12527E-07	2.88379E-07	2.6421E-08	50.30978703	50.35503646	50.25596261	0.799457499	0.369117916	0.290410898	15.0196388	-3.49469429	143.7673256	495.5323941	62.95499401
0	20100804	21532	21498.32	21629	21314	-0.002	-0.002298142	678.36	20897.62409	21491.36537	-593.741275	-483.5041073	-110.2371677	3.12589E-07	3.11169E-07	6.21448E-08	49.89344142	50.20020502	50.09736118	0	0.292103638	0.065899447	15.70041248	-6.563535912	149.1828831	482.6372231	59.72011721
0	20100805	21432	21466.44	21622	21102	-0.002	-0.001482907	308.36	20985.13423	21464.52266	-479.388432	-482.6809722	3.292540207	3.36762E-07	2.45389E-07	7.40923E-08	49.45443335	50.10019296	50.02176064	0	0.232460743	0	15.7318259	-8.164741336	124.3833137	485.3059928	61.54849699
0	20100806	21507	21302.97	21584	21224	-0.008	-0.007615143	206	21034.03204	21290.54287	-256.5108295	-437.4469437	180.9361142	2.67757E-07	1.49805E-07	9.19047E-08	49.6082053	49.97644157	49.93878427	0.157158304	0	0	15.76099551	-16.37518835	108.6776683	476.3555648	56.73230698
1	20100809	21429	21084.47	21542	20969	-0.010	-0.010256786	62.91	21041.79173	21068.61824	-26.82651237	-355.3228574	328.4963451	1.12586E-07	9.97029E-08	1.13863E-07	49.74852924	49.8382933	49.83876946	0.300572446	0	0	15.07391888	-27.34957308	70.95741688	483.2587387	51.57450004
0	20100810	21282	21341.62	21407	21238	0.012	0.01219618	-206.22	21087.91915	21362.62014	-274.7009807	-339.1984821	64.49750141	1.67904E-07	9.98494E-08	9.43511E-08	49.96673889	49.78810223	49.94475066	0.523587496	0	0.115389155	14.43591916	-14.43395279	82.45356642	471.7781145	57.10606014
0	20100811	21243	21259.89	21425	21098	-0.004	-0.003829606	-238.43	21114.37621	21251.98768	-137.6114741	-298.8810805	161.2696064	1.01253E-07	8.67547E-08	1.00774E-07	50.11966803	49.57294672	49.89824849	0.679884436	0	0.06475899	13.44950334	-22.77051203	64.30139759	461.4368206	56.94505775
0	20100812	21068	20579.24	21098	20543	-0.032	-0.032015688	-887.2	21032.04756	20527.49018	504.5573821	-138.193388	642.7507701	-1.29886E-07	-2.77047E-08	1.72133E-07	50.32974377	49.82043202	49.78923389	0.965565668	0.315726926	0	13.74917796	-64.76002468	-19.0811137	479.6834763	45.15116699
0	20100813	20613	20539.4	20695	20348	-0.002	-0.001935932	-763.57	20956.25563	20540.31614	415.9394879	-27.36681278	443.3063007	-1.25501E-07	-2.69281E-08	1.12129E-07	50.41220489	49.99994522	49.88747072	1	0.544739114	0.101484003	14.40561461	-85.05854801	-49.52021753	470.2060851	44.11067698
0	20100816	20648	20473.15	20655	20233	-0.003	-0.003225508	-611.32	20881.93169	20467.98337	413.9483115	60.89621207	353.0520994	-1.24203E-07	3.1757E-09	1.41326E-07	50.49357532	50.21850635	49.77159309	1	0.823566311	0	15.23108413	-82.79727794	-59.36050587	466.7627933	42.7488012
1	20100817	20496	20409.06	20611	20193	-0.003	-0.003130442	-932.56	20809.1822	20404.52743	404.6547625	129.6479221	275.0068403	-2.62599E-07	3.36834E-08	1.24717E-07	50.45465635	50.44133947	49.92202183	0.962547017	1	0.15261976	16.0741737	-84.954039	-69.00243362	463.2797367	44.04680341
0	20100818	20511	20668.57	20701	20433	0.013	0.012715431	-591.32	20787.54955	20688.88097	98.66858311	123.4520543	-24.78347123	-1.86662E-07	6.9238E-08	1.37634E-07	50.13816577	50.24954203	49.79255755	0.657977866	0.779135144	0.021269806	16.54944371	-66.88231198	-44.4137754	451.0411841	48.84751477
0	20100819	20538	20536.77	20651	20391	-0.006	-0.006376832	-42.47	20748.96808	20525.06916	223.8989242	143.5414283	80.3574959	-2.1169E-07	7.01584E-08	1.14605E-07	50.27762825	50.31031219	49.92434049	0.756093992	0.849115182	0.154972192	17.08322309	-76.06058496	-65.48791471	438.6503852	47.64609585
0	20100820	20686	20115.69	20701	20051	-0.021	-0.020503711	-423.71	20651.54068	20084.1993	567.3413879	228.3014202	339.0399677	-2.80194E-07	1.68332E-09	4.79412E-08	50.4568677	50.40889205	50.03527407	0.950731067	0.96263508	0.267521534	18.27042011	-95.90050697	-109.5645142	453.7467862	41.47862943
1	20100823	20126	19870.46	20138	19806	-0.012	-0.012190981	-602.69	20531.37442	19854.01852	677.3559089	318.112318	359.2435909	-2.93386E-07	-8.69603E-08	-7.04988E-09	50.64146876	50.29182936	50.14433247	1	0.827831229	0.378168394	19.7989464	-96.46407021	-157.1896817	445.0505872	43.2690408
0	20100824	19861	20010.34	20265	19798	0.007	0.007039595	-398.72	20451.21528	20022.36473	428.8505528	340.2599649	88.59058785	-3.17104E-07	-6.90148E-08	-4.80343E-08	49.83644375	49.97484541	50.09305799	0	0.462807511	0.326147091	20.74110137	-88.35855263	-128.6911169	446.6184024	42.28263921
0	20100825	19845	19694.88	19855	19482	-0.016	-0.01576485	-973.69	20334.85601	19669.68887	665.1671412	405.2414002	259.925741	-3.82784E-07	-1.36743E-07	-3.98076E-08	50.07647546	50.17016506	50.18037346	0.298166773	0.687728384	0.414734324	22.15974624	-89.87250238	-155.9068831	452.4556594	40.07559331
1	20100826	19592	19465.45	19765	19280	-0.012	-0.011649221	-1071.32	20201.10124	19449.73932	751.3619197	474.4655041	276.8964156	-2.82667E-07	-2.09993E-07	-9.7035E-08	50.24871495	50.37437665	50.23700349	0.512122224	0.922888787	0.584219522	23.78481061	-91.80150309	-155.0478249	454.7802552	39.34845402
1	20100827	19577	19735.47	19805	19520	0.014	0.013871757	-380.22	20129.46566	19757.44928	372.0163794	453.9756791	-81.95929976	-1.98702E-07	-1.64658E-07	-1.12083E-07	50.07129317	50.17749685	50.12694405	0.291729342	0.69617132	0.482203508	25.1361264	-78.76596737	-117.4448494	446.5495226	40.68194992
0	20100830	19620	19817.46	19892	19415	0.004	0.004154449	-53	20081.46479	19822.07621	259.3885825	415.0582598	-155.6696773	-1.6064E-07	-1.44476E-07	-6.03594E-08	50.05312135	49.707032	50.02883096	0.269156349	0.154406261	0.432332352	26.55988187	-74.94358974	-103.4047664	448.7245567	44.44708922
0	20100831	19940	19699.66	19940	19613	-0.006	-0.005944253	-310.68	20022.72559	19690.24337	332.4822242	398.5430527	-66.06082847	-1.75884E-07	-2.2397E-07	-2.61783E-08	50.20123625	49.89997098	50.05837137	0.453144298	0.262749585	0.481980081	27.67553017	-76.91639164	-90.04510633	440.0299455	47.1260773
1	20100901	19426	19734.57	19782	19376	0.002	0.001772112	39.69	19978.39396	19737.97974	240.4142222	366.9172866	-126.5030644	-2.31026E-07	-2.13261E-07	-3.27502E-08	49.90849859	49.8801114	49.94367915	0.089506337	0.235704263	0.289220144	29.10704876	-68.01055595	-95.08951939	437.5992351	54.47830711
0	20100902	19759	20369.96	20396	19589	0.032	0.0321968	904.51	20038.63489	20418.57387	-379.9389742	217.5460344	-597.4850087	-3.44542E-08	-1.23939E-07	-1.76029E-08	50.20695272	50.02858833	49.88894863	0.460245288	0.437904206	0.197236104	28.21141552	-23.29627023	-28.90878158	463.9850041	62.62729287
1	20100903	20286	20412.28	20486	20241	0.002	0.002077569	676.81	20096.11875	20411.79586	-315.6771018	110.9014072	-426.578509	7.62432E-08	-9.99396E-08	2.39251E-08	50.41658417	50.1705065	49.91466801	0.720648941	0.631172254	0.240461933	27.11153134	-20.31808586	13.53398985	448.3432181	65.62525093
0	20100907	20481	20639.86	20819	20372	0.011	0.011149171	822.4	20179.77125	20657.4034	-477.6321417	-6.805302591	-470.8268391	1.88485E-07	-4.69818E-08	-1.13688E-08	50.60777608	50.34490535	49.91821505	1	0.908832684	0.246423348	25.17645366	-11.64002599	54.82388889	448.2472739	67.71732478
0	20100908	20734	20660.91	20744	20637	0.001	0.001019871	961.25	20253.7926	20661.17974	-407.3871393	-86.92166993	-320.4654694	1.59158E-07	-7.39809E-08	7.08206E-09	50.72306812	50.3437188	49.92353842	1	0.907142106	0.255370186	23.37959581	-10.27225471	75.99134985	423.8724686	65.57558208
1	20100909	20562	20395.45	20564	20261	-0.013	-0.012848418	660.88	20275.58605	20375.00925	-99.42320514	-89.42197698	-10.00122817	1.75529E-07	-9.70537E-08	-8.81592E-09	50.4273072	50.37332866	49.90776852	0.636911384	0.9493298	0.228866164	22.63446148	-27.52111761	41.37951468	422.1608637	60.89742257
1	20100910	20311	20580.26	20646	20171	0.009	0.009061335	210.3	20322.45896	20596.04852	-273.5895574	-126.2554931	-147.3340643	2.74585E-07	3.61498E-09	-5.74755E-08	50.24358951	50.49037324	49.84900145	0.411371777	1	0.143504053	22.14364703	-15.51267057	56.74711838	425.9350878	67.65181631
0	20100913	20461	20858.47	20958	20448	0.014	0.013518294	446.19	20404.9222	20878.65627	-473.7340693	-195.7512083	-277.982861	2.69228E-07	4.06122E-08	-3.69541E-08	50.41633868	50.58372422	49.92311687	0.623445974	1	0.312826818	20.79707991	-5.931466031	106.748341	431.9397243	68.20642309
1	20100914	20730	20833.19	20895	20688	-0.001	-0.001211978	193.33	20470.80955	20829.69259	-358.8830423	-228.3775751	-130.5054672	2.43796E-07	4.5494E-08	-8.70727E-09	50.19099357	50.36500468	49.93659808	0.346802786	0.750517301	0.340659323	19.54669616	-7.438021454	108.110068	415.8726012	64.08071571
0	20100915	21045	21001.62	21141	20961	0.008	0.008084696	340.71	20552.4727	21014.84519	-462.3724867	-275.1765574	-187.1959293	3.0864E-07	7.18298E-08	-5.1733E-08	49.9002605	50.34912528	49.88528193	0	0.732404449	0.244276525	18.57702756	-7.489521762	133.2067411	408.1538439	63.48850758
0	20100916	20996	21003.94	21086	20791	0.000	0.000110468	608.49	20621.92921	21003.10114	-381.1719334	-296.3756326	-84.79630076	3.00695E-07	4.18157E-08	-3.46815E-08	50.09271525	50.15740461	50.00653171	0.233900061	0.513718039	0.504798826	17.29714773	-7.765439093	113.3949186	400.0714265	65.57761568
0	20100917	21056	20872.79	21061	20711	-0.006	-0.006244067	292.53	20660.52317	20862.76607	-202.2428917	-277.5490844	75.30619276	1.18417E-07	4.23964E-08	-3.22671E-08	50.04378452	50.07038944	50.05185828	0.174432049	0.414464085	0.602189359	16.32675958	-15.19603399	94.43978649	396.4948961	64.70071982
0	20100920	20837	20684.36	20922	20643	-0.009	-0.009027543	-174.11	20664.19038	20670.63646	-6.446078022	-223.3284832	216.8824051	6.58074E-08	7.05238E-08	-3.02753E-08	50.11376476	50.10657073	50.09917811	0.259482601	0.32185219	0.703862695	15.61387535	-25.87195467	67.49411187	388.1024035	62.86732447
1	20100921	20873	20517.96	20968	20353	-0.008	-0.008044726	-315.23	20641.6934	20506.21566	135.4777399	-151.5672385	287.0449785	-2.72058E-08	8.11997E-08	-2.8455E-08	50.19320526	49.90774999	50.14259116	0.356030686	0.03928096	0.797141781	15.69872478	-35.29971671	43.30933221	404.3093747	54.66388551
0	20100922	20581	20753.54	20823	20428	0.012	0.011481648	-248.08	20658.90057	20772.56495	-113.6643826	-143.9866674	30.32228471	2.35127E-08	9.09799E-08	-6.1763E-08	50.21543932	50.04487711	50.09128294	0.598009296	0.202858513	0.686898821	15.77751354	-24.96520619	47.50345945	403.6444193	54.4948703
0	20100923	20663	20740.73	20957	20643	-0.001	-0.000617244	-263.21	20671.48971	20738.28116	-66.79144736	-128.5476234	61.756176	8.24989E-08	1.27553E-07	-3.63452E-08	50.13202028	50.07821227	50.1311338	0.449078812	0.252172752	0.772524013	15.3797206	-41.26494845	60.42257973	397.2412465	49.98895965
0	20100924	20745	20365.3	20760	20328	-0.018	-0.018101099	-507.49	20624.3836	20336.60914	287.7744594	-45.28320681	333.0576662	-4.93563E-08	1.14064E-07	1.6149E-08	50.28303823	50.18778691	50.14757434	0.741704925	0.414271601	0.807848844	15.81228713	-79.96907216	4.894746511	399.7240146	44.3906538
1	20100927	20505	20262.8	20583	20027	-0.005	-0.005033071	-421.56	20568.75535	20257.12237	311.632981	26.10003076	285.5329503	-1.4116E-07	6.79916E-08	-1.12788E-08	50.37163025	50.2726461	50.16884608	1	0.539807721	0.853554176	16.85370324	-78.83303411	-41.6946776	410.886585	42.31914414
0	20100928	20162	20607.72	20667	20095	0.017	0.017022327	89.76	20574.74992	20634.68905	-59.93913261	8.892198086	-68.83133069	-5.03142E-08	9.80746E-08	-1.41146E-08	50.32320477	50.2619941	50.19551314	0.897266453	0.524049724	0.906647037	17.51219975	-47.87073609	-16.86199152	422.3946861	48.64108759
0	20100929	20687	20593.94	20747	20557	-0.001	-0.000668681	-159.6	20577.70224	20590.80546	-13.10322158	4.493114152	-17.59633573	-9.28525E-08	1.10949E-07	1.962E-08	50.25572195	50.23187894	50.18033721	0.646454762	0.479498976	0.872501315	17.82775348	-49.10771993	17.86624331	405.7950656	49.30098264
0	20100930	20470	20541.59	20714	20305	-0.003	-0.00254201	-199.14	20572.14651	20537.8042	34.34231204	10.46295373	23.87935831	-1.06002E-07	1.00731E-07	-2.79766E-09	50.13113723	50.293935	50.144049	0.26644456	0.571301386	0.760427835	18.6800315	-53.8070018	-34.9849301	406.0239895	52.2729244
0	20101001	20637	20372.45	20732	20319	-0.008	-0.008234027	7.15	20541.42397	20359.73045	181.6935215	44.70906728	136.9844542	-1.1665E-07	2.33776E-09	3.67E-09	50.2072549	50.31771201	50.15668465	0.362553914	0.896572589	0.792993781	19.4004762	-68.99012567	-64.91637759	406.522276	44.98443077
0	20101004	20231	20379	20819	20194	0.000	0.000321513	116.2	20516.43567	20380.48227	135.9533919	62.95793219	72.99545966	-7.07364E-08	-1.97149E-09	2.443E-08	50.11581566	50.240864	50.13527832	0	0.75471831	0.737823106	20.34499776	-68.4021544	-72.65550098	422.1278277	43.32079719
0	20101005	20516	20391.27	20664	20333	0.001	0.00060209	-216.45	20497.17941	20392.09983	105.0795839	71.38226253	33.69732136	-2.82893E-08	-2.78321E-08	4.55746E-08	50.06511961	50.0933532	50.09162017	0	0.452732696	0.625302705	21.22205348	-65.60245515	-67.12464497	415.6186972	43.81218687
1	20101006	20393	20090.97	20418	20068	-0.015	-0.01472689	-502.97	20434.68565	20067.80617	366.8794865	130.4817073	236.3977792	-1.59162E-07	-6.74367E-08	3.5207E-08	50.04324679	50.03483854	50.14824993	0	0.310000788	0.771254927	22.60194662	-93.81334623	-150.2233452	410.9316474	40.18454541
0	20101007	20078	20517.98	20548	20000	0.021	0.021253827	-23.61	20447.50017	20552.60876	-105.1085878	83.3636483	-188.4722361	-4.92545E-08	1.70701E-08	3.62187E-08	50.1258625	50.08118112	50.09568992	0.251583049	0.423041957	0.635791684	23.29654086	-46.48966942	-88.69349801	420.722244	41.98166769
1	20101008	20598	20568.31	20708	20538	0.003	0.002452971	195.86	20466.0863	20569.51779	-103.4314915	46.00462035	-149.4361118	5.07968E-08	9.63856E-10	9.1292E-08	50.14744328	50.12274942	50.01610574	0.31730127	0.524437433	0.482247205	23.26193766	-41.29028926	-1.695425745	404.2435123	42.22088605
0	20101011	20563	20691.9	20865	20468	0.006	0.006008758	312.9	20500.82687	20701.31402	-200.48715	-3.293733731	-197.1934163	1.03856E-07	-1.7188E-08	7.17174E-08	50.1542946	50.16417112	50.08471405	0.396658861	0.457210007	0.680244283	22.61036674	-27.70114943	26.57006766	403.7261185	42.94788442
1	20101012	20710	20750.74	20828	20613	0.003	0.002843625	359.47	20539.27504	20754.542	-215.2669581	-45.6883786	-169.5785795	3.52333E-08	-7.36705E-09	7.45955E-08	50.18330967	50.1636847	50.15148039	0.659196468	0.455490455	0.872925654	22.0053366	-21.55276907	50.19745749	390.2456815	45.72070838
0	20101013	20818	20837.71	20858	20733	0.004	0.004191176	746.74	20585.18811	20844.10754	-258.9194272	-88.33458832	-170.5848389	5.84087E-08	-1.66788E-08	8.88266E-08	50.31273991	50.27085047	50.09138103	1	0.834337469	0.699484554	21.31790752	-3.154913295	90.67009656	371.2995614	49.60011147
1	20101014	20671	20750.22	20846	20521	-0.004	-0.004198638	232.24	20610.57763	20742.99788	-132.420249	-97.15172045	-35.26852852	5.06713E-08	-2.71324E-08	9.32211E-08	50.2273912	50.19224536	50.13161676	0.683299136	0.556456642	0.815601083	21.336404	-13.26936416	57.04733594	367.9924499	55.55885002
0	20101015	20846	21145.26	21206	20798	0.019	0.01903787	576.95	20692.83646	21176.20324	-483.3667815	-174.3947326	-308.9720488	1.78699E-07	3.31561E-08	3.21274E-08	50.29171275	50.22443953	50.1867721	0.921975163	0.670267861	0.974774175	19.95526322	-5.036484245	196.5312693	374.2629892	64.70953059
0	20101018	21231	21094.86	21266	21081	-0.002	-0.002383513	402.96	20754.68623	21088.60283	-333.9165937	-206.2991048	-127.6174888	1.66302E-07	4.89833E-08	5.99284E-08	50.06663658	50.10460503	50.15986661	0.086791786	0.246634964	0.897127486	18.5916513	-13.51816746	205.8851398	360.7442042	55.73443557
1	20101019	21126	21062.18	21216	20909	-0.002	-0.001549193	311.44	20801.99297	21060.14747	-258.1545075	-216.6701854	-41.48432214	1.56347E-07	6.44792E-08	3.78658E-08	50.00292258	50.00995617	50.12661482	0	0	0.801165961	17.77682079	-16.09952607	146.3038134	356.9053325	57.07505795
0	20101020	21040	21258.59	21292	20985	0.009	0.009325246	420.88	20872.23866	21273.85481	-401.616145	-253.6593773	-147.9567677	2.68043E-07	5.88116E-08	3.33488E-08	49.82684969	50.06354346	50.17465208	0	0.174122732	0.93979695	16.74011762	-2.585913313	155.1646054	353.3406659	60.68136648
1	20101021	21244	21233.48	21497	21187	-0.001	-0.00118117	483.26	20927.81425	21230.37425	-302.5599907	-263.4395	-39.12049074	1.62701E-07	5.75532E-08	6.93978E-08	49.80939589	49.85616792	50.10698173	0	0	0.744506701	16.01984795	-17.60320641	163.6742961	350.244904	56.16089686
1	20101022	21162	21425.79	21442	21162	0.009	0.009056923	280.53	21004.42591	21440.82198	-436.3960733	-298.0308147	-138.3652587	1.92063E-07	1.20414E-07	5.22906E-08	49.97996204	49.99606508	50.1747822	0.338865956	0.337359649	0.933175844	15.2561139	-4.756847027	145.4544573	345.2274109	59.70182119
0	20101025	21384	21616.43	21674	21357	0.009	0.008897688	521.57	21098.58038	21629.93831	-531.3579256	-344.6962369	-186.6616888	2.03734E-07	1.51574E-07	4.47126E-08	50.16257141	50.15881209	50.23540427	0.701658332	0.729821316	1	15.29566901	-3.4390681	161.115852	343.2111673	62.14322907
0	20101026	21544	21536.21	21635	21499	-0.004	-0.003711066	474.03	21165.90802	21529.00013	-363.0921132	-348.3754121	-14.71670111	1.74057E-07	1.04003E-07	6.10663E-08	50.1431468	49.81455353	50.17877734	0.663067203	0	0.838265319	15.33239876	-8.231182796	137.7123634	328.4103696	58.38438137
0	20101027	21627	21435.03	21627	21361	-0.005	-0.004698134	176.44	21207.3114	21427.80153	-220.4901296	-322.7983556	102.308226	1.33408E-07	9.50944E-08	4.23786E-08	50.20705118	49.82415785	50.11265924	0.824468981	0.021048382	0.46369706	14.77949553	-19.81509121	105.9753055	323.952486	56.80649847
0	20101028	21411	21363.52	21476	21200	-0.003	-0.003336128	130.04	21231.34349	21358.57527	-127.2317757	-283.6850396	156.4532639	1.37892E-07	9.35542E-08	3.47589E-08	50.08672035	49.87355247	50.05603806	0.57498396	0.129299441	0.18209112	13.81064836	-25.74461028	74.64769636	320.5273085	58.29309295
1	20101029	21220	21250.82	21525	21195	-0.005	-0.005275348	-174.97	21234.33988	21242.53113	-8.191256018	-228.5862829	220.3950269	2.42123E-08	1.01012E-07	3.96618E-08	50.17710422	49.94884191	50.02931896	0.924691151	0.294300401	0.060252174	12.92624764	-36.70251518	64.24528776	321.2039293	50.49045337
0	20101101	21377	21509.62	21619	21290	0.012	0.012178354	-106.81	21276.69067	21530.1653	-253.474632	-233.5639527	-19.9106793	9.16203E-08	1.27358E-07	4.51999E-08	50.16259063	50.09774269	50.07647992	0.888193246	0.620624702	0.275305892	12.4656212	-14.2567216	84.30448387	324.5593629	56.00279758
0	20101102	21419	21450.61	21514	21319	-0.003	-0.002743424	-85.6	21303.44749	21444.49036	-141.0428756	-215.0597373	74.01686169	8.6305E-08	1.1991E-07	7.78337E-08	50.08677052	50.17504846	50.00660352	0.697525318	0.879500469	0	12.03789664	-19.37467476	70.9408194	315.3051227	53.49584048
1	20101103	21584	21184.93	21604	21112	-0.012	-0.012385662	-250.1	21285.21403	21164.96382	120.2502084	-147.9977482	268.2479566	-1.50955E-08	1.2694E-07	5.56556E-08	50.19434438	50.11826693	49.99794397	0.968045701	0.740970418	0	11.59512643	-55.82990868	40.19288413	327.9261854	44.10914001
0	20101104	21209	21397.82	21443	21147	0.010	0.010049125	34.3	21302.53802	21415.73201	-113.1939914	-141.0369968	27.84300544	3.75381E-08	9.94949E-08	3.6137E-08	50.13676492	50.17723061	50.02840626	0.690490458	1	0.128283709	11.18398267	-36.10196078	41.36572279	325.6457436	47.81590552
1	20101105	21420	21180.81	21540	21125	-0.010	-0.010141687	-70.01	21283.81063	21162.73908	121.0715587	-88.61528572	209.6868444	-5.27189E-08	7.07829E-08	8.23363E-08	50.19232161	50.16601917	49.96754667	0.877591044	0.969086983	0	10.4151876	-64.46928105	23.03449355	332.0281904	44.6647068
0	20101108	21482	21469.19	21620	21425	0.014	0.013615154	-40.43	21312.33054	21492.76315	-180.4326111	-106.9787508	-73.45386032	-3.00375E-08	8.75469E-08	7.30251E-08	50.13520838	50.13654229	49.95440036	0.402956032	0.887811154	0	10.05631067	-29.7256894	85.24055421	339.6826054	46.60264214
0	20101109	21550	21166.98	21575	21110	-0.014	-0.014076451	-283.63	21289.96892	21141.91976	148.049158	-55.97316905	204.022327	-7.9436E-08	4.88287E-08	6.85172E-08	50.19706884	50.20141692	49.97361447	0.917042552	1	0.068376662	10.26785911	-89.89716312	4.480144391	348.6338479	43.19534111
1	20101110	21142	21228.98	21235	20990	0.003	0.00292909	44.05	21280.58601	21235.67694	44.909064	-35.79672244	80.70578643	-4.32756E-08	4.57135E-08	4.65385E-08	50.15834487	50.14053374	49.95830819	0.649075659	0.842623556	0.013906658	10.87975217	-65.06140351	-63.33784116	341.2314302	45.71429082
0	20101111	21280	21578.48	21637	21240	0.017	0.016463344	180.66	21326.41585	21604.84947	-278.433615	-84.32410096	-194.1095141	4.91809E-08	9.28495E-08	5.45276E-08	50.22255361	50.17018794	49.95745625	1	0.919276476	0.010874889	10.40703438	-13.96491228	86.7198628	346.0020423	48.90638261
0	20101112	21452	21058.01	21537	20975	-0.024	-0.024119864	-122.8	21285.12264	21015.94543	269.1772174	-13.62383728	282.8010547	-3.90921E-08	-7.32907E-09	9.63176E-08	50.26796757	50.16960264	49.89945946	1	0.917763527	0	10.2622191	-87.46072508	-85.3231755	364.393325	46.02528814
0	20101115	21045	20855.96	21060	20725	-0.010	-0.009594924	-613.23	21219.09762	20843.65343	375.4441923	64.18976864	311.2544237	-1.43869E-07	-2.46887E-08	5.68399E-08	50.31604309	50.25850555	49.97421271	1	1	0.222516475	10.84547684	-85.64035088	-232.6115556	362.2938018	43.54506198
1	20101116	20360	20829.83	20989	20337	-0.001	-0.001252879	-337.15	21159.21029	20828.76666	330.4436355	117.440542	213.0030935	-1.36894E-07	-2.40084E-08	4.00306E-08	50.43863585	50.33786533	50.05457297	1	1	0.461723196	12.28966308	-62.09	-268.4615876	382.9871017	50.88350158
0	20101117	20739	20993.27	21024	20634	0.008	0.007846439	-235.71	21133.68102	21005.9241	127.7569155	119.5038167	8.253098826	-3.94538E-08	-2.73436E-08	6.18508E-08	50.37215598	50.2832162	49.96348138	0.780903567	0.859522279	0.190572746	13.49190059	-49.51769231	-164.9914404	383.488023	53.68679001
1	20101118	20789	20563.07	20889	20559	-0.021	-0.020492282	-1015.41	21045.89471	20529.0043	516.8904083	198.981135	317.9092733	-1.88805E-07	-7.48714E-08	4.06616E-08	50.44372616	50.38517068	50.0597426	1	1	0.477111526	14.77574601	-82.61	-190.6020724	387.115307	52.14095946
1	20101119	20609	20639.08	20718	20498	0.004	0.003696432	-418.93	20983.30783	20647.54736	335.7604684	226.3370017	109.4234667	-1.21061E-07	-8.7582E-08	2.17604E-09	50.34108056	50.2148057	50.06570955	0.667294379	0.361698781	0.494873243	16.10573809	-76.76307692	-164.7515339	375.1784994	50.32179145
0	20101122	20773	20880.38	20945	20673	0.012	0.011691413	24.42	20967.47278	20898.2902	69.18257622	194.9061166	-125.7235404	-1.28875E-07	-7.988E-08	-1.66778E-09	50.20170735	50.22838773	50.08159425	0.151945778	0.412586184	0.542156888	16.3744934	-58.20153846	-92.47426479	370.2314637	49.58460131
0	20101123	20865	20773.12	20905	20575	-0.005	-0.00513688	-56.71	20937.57235	20763.49152	174.0808288	190.741059	-16.66023028	-8.65065E-08	-8.37243E-08	1.30107E-08	50.29613155	50.29859649	50.14645719	0.482816106	0.651792824	0.735233059	16.8817574	-66.45230769	-98.73313188	367.3577877	55.9466992
0	20101124	20865	20372.2	20865	20245	-0.019	-0.019299941	-621.07	20850.59199	20342.10065	508.4913377	254.2911148	254.200223	-1.97324E-07	-1.2121E-07	-2.5223E-09	50.33613306	50.33534465	50.23314123	0.555434992	0.799596348	0.993263673	18.11998384	-90.86206897	-137.2902027	385.4036601	50.69644292
0	20101126	20182	19950.96	20355	19937	-0.021	-0.020677197	-612.11	20712.18707	19920.87226	791.3148108	361.695854	429.6189568	-3.87649E-07	-1.67228E-07	-2.86763E-08	50.25147377	50.52034386	50.28589456	0.205630397	1	1	19.8507036	-99.17882353	-188.1890622	388.9605415	42.6719116
0	20101129	19895	19941.19	19995	19695	-0.001	-0.000489701	-697.89	20593.57213	19942.7529	650.8192315	419.5205295	231.298702	-2.6934E-07	-1.55311E-07	-9.73665E-08	50.44556671	50.54187626	50.36598692	1	1	1	21.8477901	-87.32286303	-189.7918829	382.6062171	41.24660811
0	20101130	19900	19945.94	19978	19668	0.000	0.0002382	-934.44	20493.93642	19946.18516	547.7512604	445.1666757	102.5845847	-2.19977E-07	-1.85205E-07	-9.40693E-08	50.25549393	50.40395935	50.24444838	0.220563914	0.65636109	0.739482571	23.74417073	-85.88420518	-168.4832877	377.4200587	49.99274962
0	20101201	19736	19844.31	19915	19545	-0.005	-0.005095273	-928.81	20393.9939	19836.47345	557.5204461	467.6374298	89.88301639	-2.40466E-07	-1.92079E-07	-9.14452E-08	50.45753863	50.41434571	50.3252922	1	0.657427904	0.912771027	25.69790979	-85.69263862	-158.1691053	379.1000545	51.6358116
0	20101202	19954	19314.38	20089	19314.38	-0.027	-0.02670438	-1057.82	20227.89945	19274.21897	953.6804844	564.8460407	388.8344437	-4.2595E-07	-2.34417E-07	-1.197E-07	50.46802216	50.32267142	50.41425419	1	0.411172767	1	27.84580916	-100	-159.9109572	407.3514792	39.69849933
1	20101203	19329	19105.71	19387	19009	-0.011	-0.010803867	-845.25	20055.25492	19092.74777	962.5071472	644.378262	318.1288852	-3.79893E-07	-2.9155E-07	-1.67072E-07	50.72817277	50.56364658	50.54916998	1	1	1	30.21910036	-95.28473915	-177.2667334	405.254945	37.86898732
1	20101206	19257	19536.33	19607	19182	0.023	0.022538812	-404.86	19975.42032	19570.45171	404.9686063	596.4963309	-191.5277245	-2.75071E-07	-2.01483E-07	-1.98445E-07	50.2756245	50.3975217	50.34535163	0.140402664	0.523780366	0.686293591	31.44371708	-73.82977667	-122.3870198	412.1145918	45.5451933
1	20101207	19687	20054.09	20055	19442	0.027	0.026502419	108.15	19987.52334	20091.29295	-103.7696009	456.4431445	-560.2127454	-1.94114E-07	-1.6415E-07	-1.69866E-07	49.93104439	50.44439029	50.17554677	0	0.658135552	0.424938961	30.92530606	-48.13449132	-66.39878721	426.4635495	55.73319136
0	20101208	20055	20120.8	20195	19907	0.003	0.003326503	276.49	20008.02745	20123.06977	-115.0423281	342.14605	-457.1883781	-1.51408E-07	-1.20359E-07	-1.17523E-07	50.20103608	50.26504475	50.16022653	0.338705405	0.144017114	0.40135885	29.99800123	-42.57231405	-34.90903814	416.573296	54.89386789
1	20101209	20195	19930.29	20197	19835	-0.010	-0.009468311	615.91	19996.06784	19915.46079	80.60705167	289.8382503	-209.2311986	-1.03525E-07	-1.52612E-07	-1.04763E-07	50.29441529	50.36419256	50.26165273	0.455849911	0.428237835	0.557468682	29.29570143	-52.41270661	-39.72483874	412.6752034	51.86782961
1	20101210	20040	20108.38	20250	19915	0.009	0.008935645	1002.67	20013.34663	20123.21994	-109.8733071	209.8959388	-319.7692459	4.46582E-08	-1.69978E-07	-1.14351E-07	50.4117353	50.2544674	50.25677035	0.60302822	0.077789656	0.549953985	28.46312624	-43.21384298	-20.46481882	407.1269746	50.52435392
1	20101213	20050	20393.95	20540	19990	0.014	0.014201542	857.62	20071.901	20414.77539	-342.8743926	99.34187255	-442.2162651	1.1607E-07	-7.3645E-08	-8.8721E-08	50.60379798	50.15346834	50.28400651	0.843971438	0	0.591874437	26.76384508	-26.95411392	16.92164042	417.3321907	60.58062665
0	20101214	20585	20533.56	20645	20392	0.007	0.006845658	479.47	20142.92546	20542.69728	-399.771819	-0.480865764	-399.2909533	1.4746E-07	-3.31108E-08	-8.47202E-08	50.72573673	50.40014209	50.19968162	0.996943976	0.601381835	0.462086046	24.87785226	-17.85775862	54.83243909	405.5941771	63.28005421
1	20101215	20577	20487.34	20585	20420	-0.002	-0.002250949	366.54	20195.91231	20483.08175	-287.1694366	-57.81857994	-229.3508567	1.61676E-07	-3.56213E-08	-6.87717E-08	50.52102334	50.37936245	50.27331534	0.7401304	0.550721811	0.575419161	23.12657321	-9.636919315	54.0117086	388.4088787	61.32119587
1	20101216	20585	20634.6	20745	20410	0.007	0.007187854	704.31	20263.40272	20646.25525	-382.8525253	-122.825369	-260.0271563	3.24772E-07	-3.69629E-08	-5.13446E-08	50.44491403	50.49506048	50.33670223	0.644651038	0.832789498	0.672980897	21.93556568	-6.359447005	75.52641742	384.5939588	57.94097012
0	20101217	20660	20708.58	20785	20465	0.004	0.00358524	600.2	20331.89154	20713.37421	-381.4826751	-174.5568302	-206.9258449	3.93095E-07	2.13033E-08	-5.59256E-08	50.06482718	50.61287444	50.28097129	0.168345389	1	0.587202786	20.94955364	-4.302927928	85.48489295	379.9801046	58.16147832
0	20101220	20547	20410.27	20567	20358	-0.014	-0.01440514	16.32	20343.94976	20386.95429	-43.00452982	-148.2463701	105.2418403	2.17834E-07	-2.27296E-08	-3.35517E-08	50.10935405	50.51429762	50.34413016	0.224375716	0.785425543	0.684413578	19.65427195	-21.09966216	52.7582179	377.8800971	56.06677428
0	20101221	20358	20366.62	20448	20199	-0.002	-0.002138629	-166.94	20347.43749	20365.05582	-17.61833315	-122.1207627	104.5024296	7.76732E-08	-5.67311E-08	-8.10648E-08	50.14492718	50.4049027	50.26302534	0.121196617	0.547303046	0.55958133	18.58489926	-23.55743243	41.26699131	368.6743759	56.32756867
1	20101222	20404	20069.18	20404	20020	-0.015	-0.014604289	-418.16	20304.62865	20046.42032	258.2083246	-46.05494527	304.2632699	-1.05205E-08	-8.11588E-08	-6.17547E-08	50.27385455	50.24764853	50.34761902	0.316272288	0.205004225	0.689783444	18.14501814	-40.30518018	15.48837475	369.7690633	50.2592495
1	20101223	20050	20373.66	20523	20050	0.015	0.015171522	-260.94	20315.24885	20398.83228	-83.58342877	-53.56064197	-30.0227868	1.10576E-07	4.65223E-09	-9.05073E-08	50.15375	50.02594872	50.27309813	0.134546129	0	0.575084833	17.29515471	-25.66063631	50.08733566	377.1427017	53.6282249
0	20101227	20513	20736.6	20744	20498	0.018	0.017814178	28.02	20380.07211	20762.58213	-382.5100247	-119.3505185	-263.1595062	1.51457E-07	9.7381E-08	-9.10714E-08	50.28136543	50.18986231	50.19952944	0.327636749	0.279274843	0.461851811	16.36522746	-3.603871929	107.6948592	376.6567944	58.44315607
0	20101228	20789	20733.37	20849	20699	0.000	-0.000155763	323.1	20434.42563	20731.12291	-296.6972836	-154.8198715	-141.8774121	8.2233E-08	9.82015E-08	-2.13429E-08	50.22438504	50.14518062	50.2246008	0.241421626	0.203146489	0.4458332	15.83150943	-11.40335306	113.3227269	360.4670234	54.30466309
0	20101229	20791	20774.16	20914	20704	0.002	0.00196736	407.54	20486.69246	20777.47055	-290.7780896	-182.0115151	-108.7665744	5.8589E-08	1.02171E-07	-5.63303E-09	50.28272084	50.24481515	50.30712404	0.477631518	0.372903125	0.586732713	15.53864817	-12.96014829	107.8862512	349.7193788	50.41842033
0	20101230	20686	20513.51	20746	20454	-0.013	-0.012546837	444.33	20490.81823	20493.20534	-2.387111019	-146.0866343	143.6995233	9.14273E-09	8.53061E-08	-2.91458E-10	50.27631185	50.12558645	50.33326221	0.556411429	0.16976208	0.631360811	14.50290873	-40.08908909	61.5921296	347.6079946	51.07427058
0	20101231	20541	20448.48	20556	20398	-0.003	-0.003170106	74.82	20484.30466	20445.03959	39.26506853	-109.0162937	148.2813623	-4.14821E-08	1.43123E-07	-3.46821E-08	50.27351883	50.19610084	50.26140623	0.957768342	0.289904012	0.412039937	13.73080696	-50.38095238	37.6647959	334.0645665	48.67876098
0	20110103	20481	20471.01	20603	20431	0.001	0.001101793	-265.59	20482.25933	20473.00772	9.251601706	-85.36271465	94.61431636	-5.3568E-08	1.72045E-07	-5.46523E-09	50.201507	50.20946113	50.30009518	0.531549041	0.312667176	0.484808293	12.83849157	-49.55145414	38.34132294	322.488526	50.00724079
1	20110104	20463	20173.29	20466	20163	-0.015	-0.014543493	-560.08	20434.72558	20150.23479	284.4907928	-11.39201317	295.8828059	-5.50444E-08	8.26742E-08	-9.98098E-09	50.24989974	50.26352381	50.27688461	0.761809752	0.404778802	0.417665726	12.90536907	-82.85346756	-39.17805924	321.4543456	40.84968897
1	20110105	20138	20436.28	20559	20103	0.013	0.013036545	-337.88	20434.96472	20458.28348	-23.31875339	-13.77736121	-9.541392177	1.992E-08	4.86642E-08	-5.41195E-08	50.20853854	50.24754609	50.23793633	0.424813407	0.37755608	0.227157268	12.5994194	-53.43624161	-19.04543242	331.0647495	40.20039988
0	20110106	20473	20547.03	20681	20338	0.005	0.005419284	33.52	20452.20554	20553.85666	-101.6511196	-31.3521129	-70.29900675	1.17265E-07	5.34946E-08	-2.33285E-08	50.10883263	50.23235293	50.30590192	0	0.351670073	0.37454132	11.84876396	-41.04809843	31.59933627	331.9172674	43.60675711
1	20110107	20486	20551.58	20561	20226	0.000	0.000221443	103.1	20467.49392	20551.40487	-83.91095764	-41.86388185	-42.04707579	4.44949E-08	7.7057E-08	1.81522E-08	50.14486969	50.2050906	50.34395461	0.207242708	0.366831747	0.472377371	11.54416988	-40.53914989	-8.519841134	332.1374625	49.82980074
0	20110110	20608	20637.39	20898	20576	0.004	0.004175348	166.38	20493.63177	20644.00424	-150.3724663	-63.56559874	-86.80686758	-2.17781E-08	6.52034E-08	5.2996E-08	50.12478148	50.22208618	50.34971897	0.09171901	0.517575926	0.487197927	11.3601744	-30.94071588	103.851367	333.1576438	50.12293708
0	20110111	20651	20542.06	20741	20361	-0.005	-0.004619286	368.77	20501.08227	20534.21814	-33.13586483	-57.47965196	24.34378713	-4.36078E-08	1.96955E-08	6.10729E-08	50.18326908	50.18625114	50.29230715	0.428070735	0.674744243	0.339588239	10.65226549	-41.60402685	21.53234409	336.5035264	50.12351699
1	20110112	20396	20058.18	20428	20058.18	-0.024	-0.023555573	-378.1	20432.94346	20021.56168	411.3817778	36.29263398	375.0891438	-1.71904E-07	-5.5612E-08	5.41955E-08	50.22208026	50.18849648	50.33408259	0.676189185	0.684195301	0.446995737	10.88642534	-99.05324074	-144.9630177	347.0304173	45.4630414
1	20110113	20147	20339.05	20373	20005	0.014	0.014002766	-207.98	20418.49831	20363.47218	55.0261337	40.03933393	14.98679978	-3.89953E-08	-1.48871E-08	2.21495E-08	50.23473303	50.18323701	50.3002446	0.764486635	0.417947365	0.359995964	11.24766726	-63.25082508	-103.0150344	348.5282447	52.48330304
1	20110114	20420	21116.39	21124	20420	0.038	0.038219091	564.81	20525.86626	21174.30676	-648.4404915	-97.65663116	-550.7838603	1.58445E-07	5.91376E-08	8.78084E-08	50.40115382	50.2408907	50.26053728	1	0.835917458	0.257905758	11.47851658	-0.680071492	156.1692984	379.7012272	59.0407879
1	20110118	21301	21308.13	21343	21078	0.009	0.009080151	670.74	20646.21453	21318.4241	-672.2095646	-212.5672179	-459.6423468	1.94462E-07	7.14994E-08	1.66352E-07	50.54595425	50.41389696	50.1891119	1	1	0.152435501	12.15792822	-2.60612855	240.4622381	371.5082824	60.90714013
0	20110119	21333	21460.09	21505	21223	0.007	0.00713155	918.03	20771.42614	21470.98738	-699.5612356	-309.9660214	-389.5952142	2.94087E-07	1.21172E-07	1.43548E-07	50.60751485	50.50582516	50.31231844	1	1	0.802627834	13.11150831	-2.994	223.4584669	365.1148337	60.61647754
1	20110120	21498	21344.14	21530	21278	-0.005	-0.005403053	1285.96	20859.53597	21334.38251	-474.8465434	-342.9421258	-131.9044176	2.09293E-07	1.14183E-07	1.13033E-07	50.24488645	50.30255244	50.24606244	0.272826682	0.369869219	0.452978004	14.04706277	-12.18754098	177.6953104	357.0352027	61.74641967
1	20110121	21463	21590.86	21623	21443	0.012	0.011559145	1251.81	20972.04736	21610.58904	-638.5416818	-402.062037	-236.4796448	2.35338E-07	1.73467E-07	9.77993E-08	50.42302946	50.38231055	50.34485708	0.617831687	0.617113625	0.969728061	15.10733678	-1.986402967	179.5414254	351.4512596	65.34907939
1	20110124	21640	21712.14	21858	21568	0.006	0.005617192	595.75	21085.90776	21719.95161	-634.0438498	-448.4583996	-185.5854502	2.58875E-07	1.50496E-07	1.30648E-07	50.61960228	50.53070338	50.35388571	1	1	1	16.54897355	-7.871559633	173.9459722	347.0618839	71.68175124
1	20110125	21693	21792.28	21973	21658	0.004	0.003691023	484.15	21194.58041	21797.84372	-603.2633075	-479.4193812	-123.8439264	2.55701E-07	1.17538E-07	1.24917E-07	50.81367339	50.47553757	50.46038047	1	0.841234106	1	18.09692384	-9.182926829	154.987729	344.7717494	68.64180019
0	20110126	21940	22093.85	22318	21883	0.014	0.013838387	633.76	21332.92958	22116.61971	-783.6901321	-540.2735314	-243.4166008	3.35753E-07	1.47604E-07	1.06808E-07	50.86099851	50.65388681	50.5674247	1	1	1	20.0974665	-9.690877648	161.6942612	357.6966244	60.95903252
0	20110127	22233	22156.85	22243	21955	0.003	0.002851472	812.71	21459.68657	22159.94464	-700.2580684	-572.2704388	-127.9876296	4.5398E-07	1.49179E-07	1.17387E-07	50.19088752	50.82587301	50.66921383	0	1	1	21.95511326	-6.96714224	136.3940951	352.7182941	60.02647894
1	20110128	22248	21940.13	22258	21863	-0.010	-0.009781174	349.27	21533.60094	21923.22118	-389.6202387	-535.7403988	146.12016	3.50061E-07	1.56956E-07	1.26566E-07	50.01349866	50.53026196	50.50843838	0	0.540002352	0.665122255	23.28381446	-16.33679204	108.5504968	355.738416	52.61627213
1	20110131	22068	22007	22173	21940	0.003	0.00304784	294.86	21606.43157	22013.44452	-407.0129573	-509.9949105	102.9819531	1.89179E-07	1.70606E-07	9.95924E-08	50.14169857	50.68957579	50.59417585	0.15126835	0.787909151	0.843704065	24.51760843	-13.44574146	98.42218617	346.9713862	53.24599769
0	20110201	21902	22311.52	22405	21860	0.014	0.013837415	519.24	21714.90671	22334.44888	-619.5421721	-531.9043628	-87.63780927	2.07919E-07	1.96818E-07	9.74025E-08	50.28534722	50.5990199	50.69394043	0.32076532	0.646995965	1	26.08765018	-3.895	102.9172715	361.1162872	55.9214862
0	20110202	22270	22025.11	22462	22002	-0.013	-0.012836866	-68.74	21762.63029	22001.3147	-238.6844077	-473.2603718	234.5759641	1.1996E-07	2.03251E-07	1.42886E-07	50.20845188	49.83455042	50.51643808	0.230033333	0	0.648390824	27.64400469	-17.78144078	91.96899337	368.1794096	51.65251669
1	20110203	21872	22050.45	22214	21715	0.001	0.001150505	-106.4	21806.91025	22054.22964	-247.3193899	-428.0721754	180.7527855	1.49543E-07	1.76066E-07	1.25992E-07	49.97923493	50.01375938	50.52200815	0	0.180777642	0.659424393	27.79444422	-20.15426053	68.60505046	377.5237375	53.50392371
1	20110204	22119	22525.59	22525.59	21996	0.022	0.02154786	585.46	21917.47636	22561.84849	-644.3721253	-471.3321654	-173.0399599	1.90733E-07	2.08153E-07	1.47452E-07	50.1118718	50.16036511	50.49950298	0.150422265	0.328666675	0.614844564	28.56313727	0	98.56285892	388.3856134	57.48593829
0	20110207	22548	22625.42	22713	22513	0.004	0.004431848	618.42	22026.39077	22630.31012	-603.9193466	-497.8496016	-106.069745	1.84652E-07	2.16539E-07	1.56519E-07	50.24078732	50.29663348	50.62511051	0.296624178	0.466127852	0.863656833	29.6065131	-5.877852349	118.656982	374.9294981	56.33088562
1	20110208	22598	22443.86	22758	22318	-0.008	-0.008024602	132.34	22090.61681	22429.51768	-338.9008783	-466.0598569	127.1589786	1.33946E-07	1.91112E-07	1.37225E-07	50.13132395	50.16841149	50.4748688	0.172482769	0.336783483	0.56604745	29.78160869	-21.22567568	98.36496293	379.5773911	55.59346907
1	20110209	22590	22618.05	22717	22543	0.008	0.007761143	592.94	22171.76037	22632.55249	-460.7921124	-465.006308	4.214195653	1.06046E-07	2.17008E-07	1.24172E-07	50.21531176	49.99835484	50.50291203	0.771209909	0.165238265	0.621597468	29.94419745	-10.64258555	106.2716977	371.9747203	57.95269442
0	20110210	22752	22793.01	22962	22672	0.008	0.007735415	742.56	22267.33724	22805.35289	-538.0156466	-479.6081757	-58.40747083	1.26659E-07	2.83984E-07	1.31984E-07	50.3168587	50.12148302	50.61452706	1	0.289444232	0.842692403	30.58827663	-12.12266858	125.8491725	369.9729546	54.13322016
0	20110211	22717	22734.17	22810	22574	-0.003	-0.002581493	208.58	22339.15766	22728.69439	-389.5367295	-461.5938865	72.05715697	1.58656E-07	2.48245E-07	1.63089E-07	50.019716	50.012992	50.32327652	0.119899964	0.180003545	0.265762755	30.77012041	-17.47162577	112.6470014	360.4034578	60.32407181
0	20110214	22715	22683.46	22831	22581	-0.002	-0.002230563	58.04	22392.12725	22679.98043	-287.8531772	-426.8457446	138.9925674	1.35741E-07	1.59639E-07	1.64348E-07	50.01744924	49.98678485	50.03351272	0.113186077	0.153566997	0	30.98475151	-22.33680834	105.5617856	352.5174965	58.6614727
1	20110215	22578	22596.79	22646	22298	-0.004	-0.003820846	152.93	22423.61383	22590.39074	-166.7769057	-374.8319769	208.0550712	5.81162E-08	1.31705E-07	1.59894E-07	50.02868333	49.97998014	49.97635475	0.146460077	0.146702728	0	30.01723965	-29.28708901	65.77195036	354.8705325	55.23768031
0	20110216	22473	22695.19	22793	22353	0.004	0.004354601	77.14	22465.39478	22703.25148	-237.8567023	-347.436922	109.5802196	1.33614E-07	1.25016E-07	1.75492E-07	49.92994155	50.05501765	49.84546078	0	0.257848758	0	29.49590165	-21.39615076	75.89846488	360.9512088	58.06293338
1	20110217	22858	22675.14	22865	22575	-0.001	-0.000883447	-117.87	22497.66327	22672.97758	-175.3143033	-313.0123982	137.6980949	1.24762E-07	1.35093E-07	1.62444E-07	50.02735095	49.91869342	49.81935022	0.251757782	0.098409945	0	29.1919026	-23.00400962	85.39895733	355.8832653	59.83726351
1	20110218	22628	22823.82	22935	22628	0.007	0.006556961	89.65	22547.84123	22835.42326	-287.5820305	-307.9263247	20.34429416	5.82681E-08	1.23254E-07	1.51864E-07	50.09309454	50.03211893	49.9498786	0.42167424	0.258438715	0.149245185	29.08600687	-11.08099439	96.51484831	352.3916035	60.51576168
0	20110222	22920	23153.72	23173	22883	0.015	0.014454197	470.26	22641.05335	23178.20436	-537.1510136	-353.7712625	-183.3797512	1.00724E-07	1.40581E-07	1.59136E-07	50.20913249	50.14853205	50.09823022	0.721578095	0.679491746	0.318869333	29.54481305	-1.322359396	143.1132783	352.1622032	64.56615725
0	20110223	23123	23178.38	23220	23028	0.001	0.001065056	581.59	22723.71899	23178.39351	-454.6745214	-373.9519143	-80.7226071	1.39833E-07	1.34767E-07	1.74258E-07	50.22463331	50.10089027	50.24224935	0.761640484	0.482078686	0.483539748	30.07417832	-2.765448505	148.2929727	340.7220458	67.28976681
0	20110224	23218	23059.03	23243	22858	-0.005	-0.005149195	363.84	22775.3053	23049.84819	-274.5428931	-354.07011	79.52721696	8.45685E-08	9.42931E-08	1.83661E-07	50.19605048	50.11308237	49.9566203	0.687767219	0.514338031	0.1569536	29.77964625	-14.75300722	117.4285467	343.8847569	66.86338102
0	20110225	22876	22230.2	22911	22203	-0.036	-0.035943836	-444.94	22691.44294	22167.15014	524.2928057	-178.3975269	702.6903326	-1.08765E-07	1.05506E-08	2.1906E-07	50.32837245	50.23011198	49.71273438	1	0.823989282	0	28.04847327	-97.38461538	-25.45010603	380.4665599	49.53927637
0	20110228	21954	21915.38	22134	21866	-0.014	-0.014161816	-908.44	22572.04865	21896.01307	676.0355794	-7.51090561	683.546485	-1.63168E-07	7.07665E-10	1.43618E-07	50.47935388	50.36853795	49.86486487	1	1	0.155044386	27.26197521	-96.41394336	-138.886743	379.3046628	43.05008529
1	20110301	21786	21929.94	22049	21726	0.001	0.000664374	-1223.78	22473.2627	21932.54976	540.712936	102.1338627	438.5790733	-1.49859E-07	-4.72708E-09	6.11585E-08	50.28827983	50.20466669	49.91301287	0.652221041	0.635715795	0.204114609	26.8376141	-86.55636124	-149.9499668	375.2829012	45.61437626
1	20110302	21984	22349.71	22414	21971	0.019	0.019141411	-828.67	22454.25459	22381.79925	72.45534352	96.19815888	-23.74281535	-4.43035E-08	7.22762E-09	4.70254E-08	50.24195112	50.1624908	49.97452145	0.567896927	0.541959196	0.266801318	25.34639345	-58.88529993	-71.1315167	383.0526939	49.60253718
0	20110303	22304	22466.57	22659	22146	0.005	0.005228703	-592.46	22456.14927	22473.09083	-16.94155648	73.57021581	-90.51177229	-4.01823E-08	4.73955E-08	6.52141E-08	50.19993128	50.11108671	50.03381391	0.381812422	0.427688415	0.327229466	23.74479693	-51.18193804	-33.70111178	392.3346444	48.25421285
0	20110304	22586	22225.69	22719	22119	-0.011	-0.010721708	-4.51	22420.694	22206.65917	214.034831	101.6631388	112.3716921	-8.48831E-08	2.12008E-08	8.24158E-08	50.32525563	50.19172549	49.94425753	0.601049781	0.606947634	0.235957731	22.40761921	-67.06064601	-59.84879287	407.1678841	43.12573766
0	20110307	22064	22238.75	22398	21874	0.001	0.000587608	323.37	22392.70261	22241.21853	151.4840882	111.6273287	39.85675949	-1.11675E-07	-2.59371E-08	4.78194E-08	50.21739944	50.1710562	49.98235092	0.075357225	0.560999991	0.274780757	21.09990601	-66.19973632	-102.850173	415.5130352	45.61735413
0	20110308	22358	22154.23	22486	22056	-0.004	-0.003800573	224.29	22356.01452	22147.53857	208.4759444	130.9970519	77.47889257	-1.945E-07	-4.46159E-08	4.01733E-08	50.12934648	50.25332665	50.0486664	0	0.743886395	0.342366439	19.64385399	-71.77125906	-77.58891569	416.5478184	48.6819232
0	20110309	22256	22138.44	22456	22112	-0.001	-0.000712731	-211.27	22322.54152	22137.74011	184.8014068	141.7579228	43.04348394	-2.02669E-07	-2.81337E-08	2.85331E-08	49.95405789	50.27703719	50.11232847	0	0.796594699	0.407247884	18.29180569	-72.8121292	-69.96170095	411.3658314	46.89470341
1	20110310	22089	22145.79	22452	21982	0.000	0.000332002	-320.78	22295.34898	22146.40922	148.9397531	143.1942889	5.745464188	-1.77851E-07	-4.48977E-08	5.86639E-09	50.10523696	50.27739481	50.11572727	0.287797868	0.729078517	0.410711791	17.41051464	-72.3276203	-72.12226277	415.5539863	45.0122955
1	20110311	22252	22303.69	22374	22117	0.007	0.007130023	78	22296.63221	22315.78852	-19.1563114	110.7241688	-129.8804802	1.65322E-08	-4.5937E-08	1.92961E-09	50.14729125	50.20516686	50.12533357	0.367856134	0.389603931	0.420502081	16.59217295	-61.91891892	-50.7721248	404.2287015	42.8061778
0	20110314	22362	22442.72	22568	22277	0.006	0.006233498	203.97	22319.10725	22452.48396	-133.3767053	61.903994	-195.2806993	1.07307E-07	-2.60135E-08	2.79014E-08	50.10731146	50.10609355	50.08274137	0.412862345	0.019440808	0.377094075	15.61502741	-52.75411997	-10.41505121	396.1409371	40.6689699
0	20110315	22278	22084.46	22373	21993	-0.016	-0.015963306	-69.77	22283.00768	22056.15046	226.8572123	94.89463767	131.9625747	3.37564E-08	-5.75269E-08	3.33281E-08	50.19542707	50.01118759	50.14141275	0.650244206	0	0.436889249	15.1483602	-76.37046803	-70.97106225	399.9680131	40.88426069
0	20110316	21935	21863.02	22088	21825	-0.010	-0.01002696	-275.42	22218.39419	21848.16381	370.2303778	149.9617857	220.2685921	-9.93158E-08	-7.23028E-08	-1.33366E-08	50.25481016	50.20383197	50.19655414	0.810221164	0.539091035	0.530285426	15.1638613	-88.4371308	-111.5277638	390.1845836	35.01879246
0	20110317	21742	21804.32	22155	21719	-0.003	-0.002684899	-341.47	22154.69047	21800.9474	353.7430677	190.7180421	163.0250256	-1.35877E-07	-8.86399E-08	-8.92875E-09	50.26812861	50.27278837	50.2142047	0.846100823	0.732056838	0.549631128	15.44942029	-91.468	-107.4091947	393.4571133	35.20505598
0	20110318	21336	21365.4	21561	20938	-0.020	-0.020129956	-938.29	22033.26116	21331.89635	701.3648104	292.8473958	408.5174147	-1.82703E-07	-1.35502E-07	-1.53023E-08	50.43125249	50.36211919	50.3210614	1	1	0.666750257	17.23023966	-76.00224593	-210.0182899	427.2330338	40.61061127
1	20110321	21408	20861.78	21501	20798	-0.024	-0.023571756	-1580.94	21853.03329	20825.6172	1027.416089	439.7611345	587.6549549	-3.02921E-07	-2.10984E-07	-8.45617E-08	50.61782185	50.5804362	50.42186407	1	1	0.777233936	19.0892402	-96.67985424	-225.6033251	446.9306742	35.77087443
0	20110322	20833	21140.59	21300	20833	0.013	0.013364631	-943.87	21743.42663	21164.81868	578.6079558	467.5304987	111.0774571	-2.1773E-07	-2.10778E-07	-1.29124E-07	50.36842316	50.35376069	50.30403482	0.624265996	0.601798749	0.655694431	20.815455	-82.16605934	-184.0375923	448.3641975	36.24254757
1	20110323	21292	21197.1	21448	21055	0.003	0.002673057	-665.92	21659.37638	21199.58318	459.7932026	465.9830395	-6.189836929	-2.01177E-07	-2.06423E-07	-9.3984E-08	50.28795095	50.11352277	50.23099756	0.356456053	0.179772382	0.574703237	21.84709355	-79.22436231	-137.0352842	444.409612	34.6572171
0	20110324	21478	21503	21528	21278	0.014	0.014431219	-301.32	21635.31848	21526.33976	108.978721	394.5821758	-285.6034548	-1.32746E-07	-1.57957E-07	-1.00806E-07	50.14040057	50.114661	50.14776601	0.064815725	0.181771909	0.482407578	22.50094166	-60.16949153	-90.69698513	436.3017825	40.30386189
1	20110325	21563	21556.82	21820	21455	0.003	0.002502907	191.42	21623.24179	21559.16463	64.0771536	328.4811714	-264.4040178	-1.5388E-07	-6.83873E-08	-8.98439E-08	49.96785504	50.00296492	50.05516611	0	0	0.482890131	22.07782672	-57.12881356	-52.59550828	431.2087981	39.67654197
1	20110328	21490	21698.38	21715	21488	0.007	0.006566831	836.6	21634.80151	21709.08887	-74.28736154	247.9274648	-322.2148263	-1.5134E-07	-2.01758E-08	-8.11777E-08	49.79470172	50.07168752	50.06561614	0	0.119006085	0.497626548	21.68493428	-49.13107345	-43.82799132	416.6224554	44.12646346
0	20110329	21627	22023.91	22023.91	21610	0.015	0.015002502	883.32	21694.66436	22048.12701	-353.4626527	127.6494413	-481.112094	-8.50177E-09	1.26737E-08	-6.62038E-08	50.05388787	50.2113147	50.10467354	0.314882526	0.360796788	0.552704483	20.3291025	-30.73954802	-0.26687764	416.4287085	49.83947825
0	20110330	22096	21984.99	22136	21936	-0.002	-0.00176717	787.89	21739.32984	21980.13331	-240.8034665	53.95885974	-294.7623262	2.90533E-08	-3.48558E-08	-3.67972E-08	50.01841313	50.08366904	50.15802759	0.271784643	0.139754347	0.627943264	19.00993581	-32.93841808	25.14381578	400.9695151	55.90642833
0	20110331	21981	22009.95	22111	21898	0.001	0.00113532	506.95	21780.96371	22012.24359	-231.2798806	-3.08888833	-228.1909923	4.63771E-08	-4.41152E-08	-4.63464E-08	50.21620171	50.04139689	50.11252791	0.512075909	0.06655218	0.563780557	17.66883506	-31.52824859	27.65444516	387.5431211	54.68594161
1	20110401	22028	21780.78	22033	21606	-0.010	-0.010412109	223.96	21780.93545	21762.97511	17.9603396	1.120957256	16.83938234	9.14817E-08	-4.38686E-08	-4.3638E-08	50.05500219	49.8984728	50.19072883	0.316236303	0	0.674057874	17.22554984	-37.60126984	-4.097127768	390.3614696	54.5010105
0	20110404	21946	22001.19	22026	21873	0.010	0.010119472	302.81	21814.82076	22019.51422	-204.6934588	-40.04192596	-164.6515329	2.43699E-07	-2.1767E-08	-6.97967E-08	49.72254837	50.03620594	50.13599709	0	0.201965596	0.596876301	16.81392785	-11.33456153	29.31426307	379.9942218	54.81857122
1	20110405	22031	21727.44	22031	21631	-0.012	-0.012442509	-296.47	21801.37757	21704.97275	96.4048171	-12.75257734	109.1573944	1.27993E-07	-4.19284E-08	-7.75555E-08	49.86431779	50.06236098	50.07865488	0.250740682	0.240318152	0.516013512	17.06952936	-31.50773766	0.107227691	381.423206	53.92799225
0	20110406	21866	21967.77	22026	21596	0.011	0.011061128	-17.22	21826.9764	21987.98517	-161.0087682	-42.40381551	-118.6049527	1.64776E-07	-1.46717E-08	-9.79098E-08	49.99076015	50.15450157	49.99257161	0.543320095	0.375428896	0.394620671	17.39481572	-12.57324365	18.50778337	384.892977	57.00545586
0	20110407	21918	22007.81	22071	21791	0.002	0.00182267	-2.14	21854.79696	22009.33499	-154.5380289	-64.83065818	-89.70737067	1.07185E-07	-1.12583E-08	-7.23327E-08	50.07323823	50.14076927	50.09543117	0.710397012	0.35529249	0.539671079	17.51473503	-9.580717489	42.30007695	377.4006215	54.84105593
1	20110408	22001	22058.98	22106	21896	0.002	0.002325084	278.2	21886.20973	22062.79885	-176.5891136	-87.18234927	-89.40676435	1.0613E-07	-2.21233E-08	-1.3128E-08	50.15501386	49.89815823	50.13858171	0.876050981	0	0.491413354	17.47930925	-5.910974674	60.8426164	365.4434342	59.95560915
0	20110411	22058	22326.52	22421	21853	0.012	0.012128394	325.33	21953.94977	22346.80624	-392.856468	-148.317173	-244.539295	1.29768E-07	-8.65663E-09	1.24929E-08	50.25692871	50.02181717	50.17069743	1	0.394879067	0.506404554	16.24867351	-6.916544656	107.3708939	379.9117603	63.79638352
1	20110412	22336	22243.99	22485	22205	-0.004	-0.003696501	516.55	21998.57135	22236.08106	-237.5097106	-166.1556805	-71.35403005	4.61868E-08	1.88846E-08	3.03108E-08	50.14516739	49.97848676	50.13231894	0.790858095	0.256512422	0.393758034	15.28785827	-19.96768848	128.9662788	372.775206	62.51258529
0	20110413	22370	22389.15	22455	22305	0.007	0.006525808	421.38	22058.66037	22400.92453	-342.2641628	-201.377377	-140.8867859	8.29275E-08	5.57282E-08	-5.0596E-09	50.21732961	50.0793703	50.13481223	0.925897158	0.578663029	0.398978414	14.3956727	-9.305825243	132.8508123	361.2205485	61.0042229
0	20110414	22397	22365.93	22510	22344	-0.001	-0.001037109	358.12	22105.93262	22363.23811	-257.305491	-212.5629998	-44.74249125	7.33005E-08	5.94697E-08	-3.06504E-09	50.1083707	50.03756605	50.05651469	0.721999475	0.445169861	0.23504109	13.77139822	-14.09686888	124.9727298	347.2762236	63.02974182
1	20110415	22249	22018.55	22354	21994	-0.016	-0.015531659	-40.43	22092.48914	21992.03553	100.4536117	-149.9596775	250.4132892	5.12058E-08	7.08498E-08	1.20534E-08	50.04100397	50.08826241	50.07471697	0.59593435	0.607058133	0.210155372	13.64960489	-53.76914661	61.45078453	349.0372076	52.72246385
0	20110418	22101	22096.96	22238	22029	0.004	0.003561088	-229.56	22093.17697	22105.03111	-11.85414724	-122.3385715	110.4844242	2.13441E-08	1.31993E-07	-1.31438E-08	50.05903304	50.09859057	50.06521214	0.495949641	0.781890201	0.169209882	13.5365111	-45.19037199	56.56142927	339.7809785	48.34315475
0	20110419	21998	21833.72	21998	21724	-0.012	-0.011912951	-410.27	22053.26051	21812.84991	240.4105952	-49.78873812	290.1993333	2.40268E-08	7.56982E-08	-1.67572E-09	50.02897957	50.12723006	50.09340284	0.143591059	0.893613361	0.234877712	14.34191744	-73.99124726	-23.44433286	342.1509086	44.77035066
0	20110420	21882	21821.66	21897	21691	-0.001	-0.000552357	-567.49	22017.62966	21822.3377	195.291963	-0.77259789	196.0645609	-2.91799E-08	6.83497E-08	-1.93753E-08	50.13464487	50.17112307	50.12129669	0.46354769	1	0.299854027	15.17899373	-75.3107221	-53.46171356	332.4258437	38.76253045
1	20110421	21746	21184.67	21746	21076	-0.029	-0.029190722	-1181.26	21889.48202	21135.61864	753.8633831	150.1545983	603.7087848	-1.76453E-07	-3.25516E-08	-2.13974E-08	50.34725493	50.26821139	50.15880877	1	1	0.387235213	17.27663567	-92.42189679	-205.6643902	361.9425691	35.23486353
1	20110425	21226	21249.9	21338	21163	0.003	0.003079113	-768.65	21791.08479	21258.69087	532.3939136	226.6024614	305.7914522	-1.72363E-07	-3.10959E-08	-8.02703E-08	50.11861996	50.14662388	50.08358094	0.28164411	0.671432324	0.211998419	19.22444605	-87.87308229	-207.5097238	348.5895285	33.55304407
1	20110426	21390	21502.45	21608	21356	0.012	0.011884762	-594.51	21746.67944	21521.2007	225.4787336	226.3777158	-0.898982202	-1.71471E-07	-1.83648E-08	-8.43861E-08	49.88357435	50.04391393	50.01626508	0	0.393877745	0.055191905	19.86727095	-70.26150628	-128.5995051	349.2688479	39.14405018
1	20110427	21591	21810.7	21946	21521	0.014	0.014335576	-23.02	21756.52875	21832.96918	-76.44042356	165.8140879	-242.2545115	-8.63725E-08	-1.96341E-08	-3.91656E-08	49.95982796	50.02154198	50.04404451	0.164452883	0.33342168	0.119901709	19.25412197	-48.76569038	-46.47402166	356.0032159	44.92060786
1	20110428	21766	21932.78	21996	21743	0.006	0.005597253	111.12	21783.64433	21940.45776	-156.813426	101.2885852	-258.1020111	-9.01254E-08	-2.7362E-09	-6.44814E-10	49.85498398	50.01084815	50.06276533	0	0.304523603	0.163510256	18.52091486	-40.25244073	-7.582971466	348.6458433	47.10527714
1	20110429	21963	22238.16	22346	21963	0.014	0.013923452	1053.49	21853.56982	22261.06017	-407.4903553	-0.467202929	-407.0231523	-2.16135E-08	2.60541E-08	1.22064E-08	50.10398522	50.03637862	50.09468059	0.505821503	0.199816837	0.23785412	17.60294745	-18.9567643	70.89814617	353.2582831	51.88015323
0	20110502	22378	22380.19	22458	22288	0.006	0.006386769	1130.29	21934.58831	22389.35383	-454.7655259	-91.32686751	-363.4386583	7.64604E-08	6.34194E-08	6.45975E-08	50.31488688	50.04402071	50.08280193	0.93424748	0.226193937	0.210183788	17.04901276	-9.052301255	110.1353184	343.7284057	50.8523527
0	20110503	22408	22417.96	22453	22298	0.002	0.001687653	915.51	22008.95318	22420.16047	-411.2072915	-155.3029523	-255.9043392	6.79747E-08	4.45066E-08	1.1057E-07	50.36720834	50.17917077	49.99634964	1	0.654027438	0.012129927	16.53464483	-6.418410042	100.1195404	330.2478053	61.18202247
0	20110504	22578	22397.7	22583	22388	-0.001	-0.00090374	587	22068.76039	22395.97227	-327.2118857	-189.684739	-137.5271467	1.1719E-07	7.03057E-08	9.26927E-08	50.15070426	50.01890967	49.98009437	0.57732567	0.031323514	0	16.41939007	-12.29595222	103.8001102	320.5872478	57.41643467
0	20110505	22401	22315.68	22453	22226	-0.004	-0.003661983	382.9	22106.74802	22309.50367	-202.7556529	-192.2989218	-10.45673116	1.03686E-07	3.75758E-08	8.75064E-08	49.96258038	50.02845585	49.98404968	0.21005717	0.068415761	0.018778081	15.73597739	-17.73855342	68.20244607	313.9024444	55.46537785
0	20110506	22259	21915.32	22444	21879	-0.018	-0.017940748	-322.84	22077.29755	21884.99818	192.299375	-115.3792624	307.6786374	1.56914E-07	-6.82814E-09	6.06362E-08	49.68692035	50.04807828	50.0179466	0	0.144659851	0.17970577	15.18647862	-44.3052422	9.521816498	331.8379841	44.67359848
1	20110509	21961	21741.02	22004	21653	-0.008	-0.00795334	-639.17	22025.56255	21729.94476	295.6177903	-33.17985188	328.7976422	1.07427E-07	-3.05212E-08	2.86973E-08	49.94858343	50.05254743	50.06604435	0.384635754	0.162025011	0.408052815	15.26123062	-55.87126742	-49.96689759	333.2066995	40.01776213
0	20110510	21753	21953.76	22015	21635	0.010	0.009785189	-464.2	22014.516	21970.97656	43.53944301	-17.8359929	61.37543591	9.68221E-08	-3.55621E-08	5.61234E-09	50.03373125	50.04532008	50.0831042	0.50980012	0.133942714	0.489045497	15.37600479	-41.7544791	-31.16461802	336.5490781	42.26853535
1	20110511	21848	21666.4	21938	21578	-0.013	-0.01308933	-731.3	21960.95969	21642.97103	317.9886585	49.32893738	268.6597211	-2.84718E-08	-5.77098E-08	-2.61674E-09	50.2006549	50.07488247	50.10591202	0.755172156	0.248809109	0.597326974	15.63223354	-60.82282681	-55.6831649	339.3498582	38.50915279
0	20110512	21723	21984.32	22038	21630	0.015	0.014673411	-331.36	21964.55359	22010.57761	-46.02402676	30.25834455	-76.28237131	1.32246E-08	-3.83448E-08	-2.03379E-08	50.21226819	49.92481125	50.10838981	0.772243288	0	0.609090442	15.48393817	-42.16056338	-16.80040664	344.2534398	44.72014469
0	20110513	22068	22031.16	22203	21971	0.002	0.002130609	115.84	21974.80073	22032.74326	-57.94253394	12.61816885	-70.56070279	-4.03315E-08	-3.10741E-08	8.94916E-10	50.16559293	50.02352463	50.1098063	0.703632263	0.388086055	0.615815312	14.7400961	-44.97473513	32.20379764	336.2353369	44.93451795
0	20110516	21828	21787.69	21891	21658	-0.011	-0.011051166	46.67	21946.01446	21768.83975	177.1747118	45.52947744	131.6452344	-1.20818E-07	-2.11391E-08	2.07559E-08	50.14314992	50.13956179	50.10920019	0.670641817	0.844279544	0.677354397	14.94744961	-74.88794727	-36.32857841	338.8728129	43.77594243
0	20110517	21928	21764.31	22021	21666	-0.001	-0.001073083	-189.45	21918.05993	21763.96156	154.0983708	67.24325611	86.85511466	-1.33632E-07	-3.18081E-08	-1.27639E-08	50.05529896	50.21881592	50.12363402	0.701208958	1	0.753081562	14.67003311	-81.46169154	-23.60950074	340.0247548	45.72017917
0	20110518	21568	21685.34	21731	21498	-0.004	-0.003628417	18.94	21882.25686	21679.29219	202.9646747	94.38753983	108.5771349	-1.46684E-07	-1.28223E-08	5.26857E-09	50.17152102	50.2931353	50.12706499	0.922437744	1	0.771082141	14.87117747	-82.73364055	-65.92521307	334.7594152	48.93549992
0	20110519	21646	21408.94	21773	21371	-0.013	-0.012745938	-575.38	21809.43888	21388.14368	421.2952059	159.769073	261.5261328	-1.91008E-07	-4.14656E-08	-1.83234E-08	50.32023934	50.34071565	50.16930695	1	1	0.992704841	15.38521152	-96.86963696	-89.26028175	339.5623141	40.02199867
1	20110520	21551	21444.04	21551	21347	0.002	0.001639502	-587.12	21753.22367	21448.33972	304.8839538	188.7920492	116.0919046	-9.93869E-08	3.04876E-08	-4.17203E-08	50.20412092	50.12853536	50.12661027	0.687564711	0.489833994	0.768696458	15.92472903	-92.14886731	-109.7491899	329.8792917	41.38233446
0	20110523	21525	21559.72	21697	21305	0.005	0.005394506	-227.97	21723.45388	21568.28771	155.1661613	182.0668716	-26.90071034	-3.69426E-08	3.56937E-08	-4.25929E-08	50.15194743	49.93241417	50.08873807	0.412610256	0.018280442	0.569999734	15.82673809	-80.06885759	-98.45755478	334.3164851	39.53633952
0	20110524	21605	21236.87	21680	21192	-0.015	-0.014974684	-527.44	21648.59482	21211.37633	437.2184879	233.0971949	204.121293	-1.54093E-07	-2.70014E-08	-5.41744E-08	50.18827207	50.08040254	50.10420452	0.501898229	0.37410349	0.655929663	16.06407717	-96.44171293	-133.8140947	345.293879	36.10152457
0	20110525	20630	20543.46	20682	20502	-0.033	-0.032651233	-1141.88	21478.57408	20492.08182	986.4922556	383.776207	602.7160486	-2.54516E-07	-1.42272E-07	-7.49337E-08	50.40590956	50.30803352	50.22617947	1	0.921419135	1	17.7935472	-97.86508754	-265.258548	373.1207448	30.29535256
1	20110526	20542	20582.15	20652	20489	0.002	0.001883324	-826.79	21340.66268	20589.07832	751.5843586	457.3378373	294.2465212	-3.1618E-07	-1.51027E-07	-1.40429E-07	49.99980436	50.13149126	50.07859213	0	0.496941155	0.400258915	19.42198234	-94.56534422	-210.3460572	358.1121202	32.57508823
0	20110527	20471	20815.73	20866	20414	0.011	0.011348669	-628.31	21259.90381	20833.16474	426.7390617	451.2180822	-24.47902051	-2.68348E-07	-1.55517E-07	-1.34015E-07	49.6423643	50.04624017	50.05209794	0	0.29196353	0.292596226	20.0754627	-77.54443823	-157.367125	364.8183973	37.67031772
1	20110531	20848	20668.35	21023	20578	-0.007	-0.007080223	-891.37	21168.89553	20655.67194	513.2235856	463.6191829	49.60440271	-2.51048E-07	-1.89205E-07	-9.01242E-08	49.86120855	50.06746901	50.15607232	0.286615949	0.343006128	0.715110137	20.10113566	-85.78256009	-128.3509111	370.5456547	36.96540861
0	20110601	20840	20830.87	20964	20724	0.008	0.00786323	-406	21116.8916	20844.34677	272.5448273	425.4043118	-152.8594845	-2.0619E-07	-1.72906E-07	-1.07036E-07	49.92635528	50.02564666	50.05879097	0.371937328	0.24244853	0.319794263	20.12497484	-76.69815539	-102.5395834	365.195965	38.16115206
1	20110602	20849	20791.48	20896	20734	-0.002	-0.001890944	248.02	21066.82828	20787.41333	279.4149526	396.2064399	-116.7914873	-1.98224E-07	-1.75607E-07	-7.44402E-08	50.1389855	49.97032337	50.13934721	0.650414882	0.092846106	0.647145382	20.14711122	-78.8999441	-94.48563235	350.6819675	34.94544328
0	20110603	20948	21109.75	21190	20948	0.015	0.015307713	527.6	21073.43162	21134.54513	-61.11350927	304.7424501	-365.8559593	-6.23415E-08	-1.28028E-07	-7.55045E-08	50.29498512	49.78866206	50.12472288	0.854724479	0	0.587717462	19.05863555	-56.70504045	-46.58016038	354.0989699	42.77173315
0	20110606	21153	20866.29	21155	20815	-0.012	-0.011533059	50.56	21041.56368	20845.65499	195.908688	282.9756977	-87.06700966	-1.26197E-07	-1.14168E-07	-2.84917E-09	50.18941443	49.92462047	50.15117077	0.716460646	0.24627755	0.69519202	18.44929933	-71.85500933	-59.0626319	353.0919006	46.76442636
1	20110607	20745	20700.93	20925	20700	-0.008	-0.007924744	32.58	20989.1585	20689.79731	299.3611884	286.2527958	13.10839259	-1.91547E-07	-1.15011E-07	-2.72123E-08	50.04010366	50.0824548	50.24021353	0.520911305	0.532181567	1	18.2168216	-78.88668138	-75.34877858	343.9424791	43.09792842
0	20110608	20725	20809.92	20882	20469	0.005	0.005264981	-20.95	20961.58334	20819.16021	142.4231364	257.4868639	-115.0637275	-9.32838E-08	-1.25269E-07	-5.98948E-08	50.13910865	50.15950247	50.18681931	0.650576172	0.671747123	0.794731709	18.61511674	-70.86681383	-75.15530145	348.8751592	42.71171969
0	20110609	20739	20525.04	20749	20434	-0.014	-0.013689625	-266.44	20894.42283	20502.41537	392.0074604	284.3909832	107.6164772	-2.19574E-09	-1.2847E-07	-7.5965E-08	50.14355526	50.31108646	50.23509821	0.767966544	1	0.980334715	19.07354986	-91.34528449	-88.53871073	350.8069335	43.58946825
0	20110610	20504	20574.49	20659	20462	0.002	0.002409252	-535.26	20845.20239	20580.0342	265.1681915	280.5464249	-15.37823343	3.65748E-10	-1.57966E-07	-1.08107E-07	50.14171648	50.16292198	50.12243869	0.76514902	0.716390566	0.547227367	19.49923775	-87.49103663	-82.85760499	339.820724	43.54273018
1	20110613	20504	20277.28	20527	20204	-0.014	-0.014445559	-589.01	20757.82972	20253.99122	503.8385027	325.2048404	178.6336622	-1.26836E-07	-2.01155E-07	-1.29272E-07	50.23273639	50.1035702	50.13024782	0.856495861	0.602782221	0.577248729	20.54854387	-95.03523035	-112.3890311	342.0113866	40.3993948
0	20110614	20280	20389.59	20450	20150	0.006	0.005538711	-311.34	20701.17745	20400.02068	301.1567778	320.3952279	-19.23845008	-6.42487E-08	-1.59365E-07	-1.63792E-07	50.13380019	50.12775604	49.95091323	0.562745839	0.649077605	0	21.64884545	-76.9625	-108.261595	339.0105732	41.28052087
0	20110615	20355	20117.49	20410	20030	-0.013	-0.013345045	-692.43	20611.37938	20095.75687	515.6225127	359.4406849	156.1818278	-1.7054E-07	-1.92021E-07	-1.59406E-07	50.21144942	50.20162641	49.91609191	0.672256653	0.790476752	0	22.94621246	-92.45775862	-129.6066941	341.9383894	42.93785941
1	20110616	20107	20081.12	20190	20042	-0.002	-0.00180788	-443.92	20529.80102	20079.99409	449.8069302	377.5139339	72.29299628	-1.70435E-07	-1.87836E-07	-1.81059E-07	50.35591724	50.30485899	50.06799863	1	0.988079665	0.468671967	24.15091039	-95.59310345	-140.207918	328.0856473	44.72906008
0	20110617	20200	20358.91	20415	20152	0.014	0.013833392	-215.58	20503.51009	20380.36507	123.1450211	326.6401514	-203.4951303	-1.75351E-07	-1.19996E-07	-1.75448E-07	50.12841709	50.21298429	50.07754753	0.279637873	0.812217475	0.498132837	24.11261567	-71.64568966	-92.24955351	328.4995297	43.82103698
0	20110620	20282	19918.52	20282	19888	-0.022	-0.021631315	-358.76	20413.51162	19882.99346	530.5181596	367.415753	163.1024066	-2.29926E-07	-1.81064E-07	-1.2432E-07	50.3224791	50.32752676	50.21746516	0.894120638	1	0.929815351	24.77376582	-97.65591398	-140.4224402	338.6717061	40.22608897
1	20110621	19793	19852.44	19853	19628	-0.003	-0.003317516	-537.15	20327.19291	19850.08973	477.1031715	389.3532367	87.74993478	-2.07484E-07	-2.03609E-07	-1.48492E-07	50.49749201	50.36672592	50.35052108	1	1	1	25.95538351	-85.631242	-181.3414842	335.2322985	42.77238339
0	20110622	19695	20096.84	20185	19665	0.012	0.012310829	-20.65	20291.754	20115.82079	175.9332074	346.6692309	-170.7360235	-1.69901E-07	-1.33247E-07	-1.69168E-07	50.27950718	50.32337972	50.18079853	0.409375104	0.925014864	0.609320555	25.63022398	-69.98463508	-117.337198	348.4299915	51.01916852
1	20110623	19649	19704.29	19732	19497	-0.020	-0.019532922	-376.83	20201.37492	19672.63379	528.7411352	383.0836117	145.6575235	-2.02941E-07	-1.02614E-07	-1.28087E-07	50.4499746	50.2691043	50.31979004	0.871252677	0.779189298	0.929261097	25.72865111	-87.49758745	-159.8742598	366.3878492	45.73168067
0	20110624	19756	20102.34	20102.34	19736	0.020	0.020201185	-256.57	20186.13878	20135.39432	50.74445478	316.6157803	-265.8713256	-1.10416E-07	-5.50206E-08	-1.84227E-07	50.30458711	50.29793762	50.14659208	0.477328598	0.758018686	0.530581711	24.50654992	-57.6092437	-83.17656568	368.6494314	54.17167238
0	20110627	20132	20014.11	20134	19952	-0.004	-0.004389041	95.59	20159.67281	20004.78044	154.8923764	284.2710996	-129.3787232	-6.06552E-08	-9.45797E-08	-1.53905E-07	50.35949435	50.40469181	50.07165361	0.62609852	1	0.358083	23.26968333	-62.66353791	-66.48019386	355.3173292	54.7714085
0	20110628	19869	19468.31	19887	19417	-0.027	-0.02727076	-384.13	20053.3093	19427.04304	626.26626	352.6701316	273.5961283	-2.30883E-07	-1.49086E-07	-1.4642E-07	50.38257533	50.38341845	50.22803598	0.688635904	0.929352929	0.718055077	23.40159431	-96.1478979	-134.4536657	372.5882343	45.13580894
1	20110629	19675	19178.75	19775	19110	-0.015	-0.014873402	-918.09	19918.76172	19159.65054	759.111183	433.9583419	325.1528411	-2.42338E-07	-2.10613E-07	-1.95733E-07	50.55178033	50.57113196	50.40352075	1	1	1	24.0944428	-95.56165268	-154.9747251	393.4747889	43.33315751
1	20110630	19093	19297.11	19366	19038	0.006	0.006171414	-407.18	19823.12299	19307.6838	515.4391873	450.254511	65.18467632	-1.99502E-07	-1.88431E-07	-2.14627E-07	50.34599559	50.25460202	50.36437971	0.51392864	0.323020026	0.919698962	24.86312084	-82.59838818	-155.5943351	388.7980183	44.2619002
1	20110701	19348	19454.68	19556	19086	0.008	0.008165471	-647.66	19766.43946	19465.9874	300.4520554	420.2940199	-119.8419645	-2.2702E-07	-2.05261E-07	-1.79358E-07	50.06130188	50.19882461	50.34810439	0	0.160289635	0.886308817	24.90877003	-70.49008499	-123.3536624	394.5981599	44.91739023
1	20110705	19616	19851.47	20030	19579	0.020	0.020395607	-162.64	19779.52108	19881.12251	-101.6014304	315.9149298	-417.5163602	-1.07757E-08	-1.20739E-07	-1.64437E-07	50.14834509	50.08618238	50.20920368	0.177465913	0	0.60134269	23.54305257	-40.92447349	-40.11404224	407.5068627	49.00584261
1	20110706	19962	20174.97	20193	19797	0.016	0.016296022	706.66	19840.35937	20197.57365	-357.2142801	181.2890878	-538.503368	8.66143E-08	-5.87763E-08	-1.36161E-07	50.30212797	50.20154286	50.08779543	0.491002388	0.237881405	0.352263753	21.86332076	-17.43137255	11.4321951	406.684944	50.68901851
0	20110707	20228	20516.99	20564	20106	0.017	0.016952689	1338.24	19944.45639	20541.56049	-597.1040956	25.61045115	-622.7145467	1.07795E-07	-2.93135E-08	-8.13346E-08	50.39025178	50.36835462	50.18578639	0.670671454	0.581858924	0.553300213	21.15153371	-3.080602883	88.76126839	410.3503051	55.33361125
0	20110708	20519	20476.15	20533	20427	-0.002	-0.001990545	1179.04	20026.25541	20471.11842	-444.8630148	-68.48424204	-376.3787728	1.93682E-07	-8.0438E-10	2.03846E-09	50.14522674	50.15854151	50.19134592	0.171108134	0.149209609	0.56470604	20.49058859	-5.756880734	108.850944	388.6109976	59.77505358
0	20110711	20416	20277.52	20481	20221	-0.010	-0.009700554	822.84	20064.9115	20262.62781	-197.7163135	-94.33065633	-103.3856572	4.81168E-08	-3.06724E-08	-4.52924E-09	49.96990087	50.09387682	50.16142436	0	0.015866485	0.503319513	19.30907589	-18.77326343	80.51594212	379.4244978	66.03238183
0	20110712	20233	19783.21	20233	19686	-0.024	-0.024377241	-68.26	20021.57281	19746.33171	275.2411011	-20.41630485	295.6574059	-5.17171E-08	-5.65401E-08	-4.13319E-08	50.02803317	50.10633386	50.14289852	0.099904369	0.041553772	0.465312239	18.87843504	-51.16579292	-10.2505611	394.5741765	57.20367117
0	20110713	19918	19735.63	20082	19690	-0.002	-0.00240507	-439.34	19977.58161	19734.80679	242.7748148	32.22191907	210.5528957	7.41521E-08	-7.68019E-08	-7.16535E-08	49.96074396	50.08790366	50.21103218	0	0.003549399	0.605094003	18.47855424	-54.28374836	-20.3791034	394.3903068	49.8684534
0	20110714	19840	19049.88	19847	18965	-0.035	-0.034746801	-1467.11	19834.85828	18997.19332	837.6649588	193.310527	644.3544317	-2.75015E-08	-1.3574E-07	-9.28198E-08	49.99316022	50.19124559	50.22672376	0.07547305	0.216647694	0.63728655	19.38736353	-94.6916823	-132.1057282	429.2195706	39.40987172
1	20110715	18867	18295.19	18962	18110	-0.040	-0.039616523	-2180.96	19597.98624	18241.18974	1356.796495	426.0077205	930.7887741	-2.78909E-07	-2.44668E-07	-1.58575E-07	50.50072335	50.34543323	50.4002781	1	0.534593405	0.993347422	21.25291121	-92.45354523	-245.3792871	465.6953155	31.23673127
1	20110718	17912	18510.53	18545	17385	0.012	0.011770307	-1766.99	19430.68528	18531.24848	899.436798	520.693536	378.7432619	-2.5619E-07	-2.47395E-07	-2.59047E-07	50.20393015	50.12920406	50.13114364	0.450361993	0.08871372	0.441196158	23.60628561	-64.59484115	-233.0678532	515.2885073	41.67286083
0	20110719	18442	18796.66	18975	18407	0.016	0.015457688	-986.55	19333.14293	18817.07627	516.0666578	519.7681604	-3.701502545	-2.7856E-07	-1.4497E-07	-2.12354E-07	49.86811339	49.96453532	50.08511002	0	0	0.346754419	24.77286865	-55.59421202	-124.183345	519.0536139	44.90214159
0	20110720	18625	18640.35	18958	18530	-0.008	-0.008315839	-1095.28	19226.5594	18626.75567	599.8037296	535.7752742	64.02845534	-4.12932E-07	-1.59593E-07	-1.70879E-07	49.75388334	50.06312387	50.2382318	0	0.244140265	0.660896233	25.85612433	-60.51116703	-108.7908937	512.5497843	45.32246049
0	20110721	18538	18450.45	18724	18359	-0.010	-0.010187577	-599.43	19107.15795	18436.88803	670.2699295	562.6742053	107.5957242	-5.6428E-07	-2.22206E-07	-1.9802E-07	49.09856031	50.27299941	50.23494985	0	0.763866638	0.654163042	27.03751828	-66.48474363	-115.951781	502.010514	45.56170373
1	20110722	18289	17877	18399	17837	-0.031	-0.031080543	-418.19	18917.90288	17833.93169	1083.971194	666.9336031	417.0375913	-7.45103E-07	-2.61631E-07	-1.97617E-07	49.52205329	50.50839809	50.42273507	0.302028344	1	1	28.62231014	-84.52343504	-145.5889409	509.9704773	42.76420367
1	20110725	17994	18229.47	18387	17969	0.020	0.019716395	-281.06	18811.99013	18259.89602	552.0941095	643.9657044	-91.87159492	-5.69326E-07	-2.57902E-07	-2.57145E-07	49.57038604	50.09053523	50.17532739	0.336498478	0.231675923	0.511672715	30.09390257	-73.43598616	-113.8578557	509.9725861	47.95636627
1	20110726	18422	18784.11	18782	18272	0.030	0.030425459	-12.55	18807.70088	18824.43415	-16.73327001	511.8259095	-528.5591795	-2.60766E-07	-1.57617E-07	-1.8684E-07	49.87309402	49.72655864	50.14842643	0.552384914	0	0.458576251	30.45594239	-55.98899025	-64.1920879	513.0124013	56.41741761
0	20110727	18864	19490.76	19546	18450	0.038	0.037619562	850.41	18912.7869	19542.01583	-629.2289343	283.6149407	-912.843875	-4.59596E-08	1.45621E-08	-1.36036E-07	50.40259633	49.45458073	50.05999901	0.930017398	0	0.284040336	29.20801476	-33.10800508	-6.985496105	554.6543727	57.46257688
0	20110728	19715	19461.14	19915	19380	-0.002	-0.001519694	1010.69	18997.14892	19454.91878	-457.7698664	135.3379793	-593.1078457	1.24706E-07	4.88929E-08	-4.59404E-08	50.29147242	49.60203169	50.10963328	0.850765623	0.139920787	0.136833037	27.41462586	-32.94121447	34.51906288	553.2504889	52.57534089
0	20110729	19297	18979.43	19298	18908	-0.025	-0.024752404	1102.43	18994.42293	18942.85394	51.56898867	118.5841812	-67.01519251	2.06188E-07	-3.13328E-08	-4.65828E-08	50.10767018	49.79189199	50.19316654	0.773835886	0.320085124	0.367119623	26.41880453	-44.01580056	-17.04233546	553.2425968	50.7208969
0	20110801	19105	19029.86	19210	18817	0.003	0.002657087	800.39	18999.87479	19036.55277	-36.67798819	87.5317473	-124.2097355	1.57753E-07	-4.57228E-08	-1.16378E-07	50.24568387	49.9943705	50.06183827	0.879671681	0.512223262	0.005070541	25.61703388	-39.01149425	-19.50680093	541.7966971	52.75431327
1	20110802	18905	18494.27	18910	18312	-0.028	-0.028144716	-289.84	18922.08943	18452.55594	469.5334936	163.9320966	305.601397	-7.34404E-08	-1.78278E-07	-7.44624E-08	50.31053187	50.20144561	50.17024465	0.929400369	0.708723267	0.303927985	25.51604798	-56.15533597	-58.36907188	554.3726473	53.46839509
0	20110803	18242	18558.02	18581	18113	0.003	0.003447014	-932.74	18866.07875	18566.13262	299.9461319	191.1349036	108.8112283	-9.80393E-09	-2.12284E-07	-1.20338E-07	50.22148653	50.22966221	50.13824331	0.861115953	0.735498872	0.215705879	25.6558249	-53.63557312	-68.20853354	548.2031725	57.09689778
0	20110804	18336	18527	18585	18095	-0.002	-0.001671515	-934.14	18813.91279	18523.9898	289.9229916	210.8925212	79.03047036	3.61453E-08	-2.62901E-07	-1.37037E-07	50.20097523	50.18519144	50.11863087	0.77102641	0.693299183	0.161637799	25.80729537	-54.86166008	-64.30970995	544.045803	57.61076912
0	20110805	18727	17720.44	18790	17678	-0.044	-0.043534301	-1258.99	18645.68621	17658.62848	987.0577299	366.125563	620.932167	-3.24885E-08	-3.92088E-07	-1.08517E-07	50.24294285	50.39649745	50.27103544	0.808157284	0.893814012	0.581790603	26.43560237	-98.10281627	-97.94800323	584.6139599	40.11287947
0	20110808	17495	17249.96	17695	17233	-0.027	-0.026550131	-1779.9	18430.9591	17218.52396	1212.435135	535.3874773	677.0476576	-3.01587E-07	-4.51621E-07	-2.38885E-07	50.74966318	50.59234743	50.31721851	1	1	0.709109268	27.47675906	-99.36763609	-176.8715626	577.6729628	38.33417072
0	20110809	17060	17054.24	17518	16845	-0.011	-0.011346113	-1440.03	18219.15616	17041.60277	1177.553388	663.8206595	513.7327285	-5.49982E-07	-4.18599E-07	-2.86435E-07	51.09276363	50.83319335	50.53471404	1	1	1	28.79856426	-93.18436482	-194.0028564	584.4820369	39.71400154
1	20110810	17323	16128.07	17323	16128.07	-0.054	-0.054307316	-2429.95	17897.4506	16057.79825	1839.652349	898.9869973	940.6653513	-1.15155E-06	-6.03544E-07	-2.68836E-07	51.14587544	51.1900055	50.78242899	1	1	1	30.5799852	-100	-235.4860377	628.0854628	32.22995703
0	20110811	15558	16204	16528	15531	0.005	0.004707941	-2323	17636.91974	16215.24629	1421.673447	1003.524287	418.14916	-1.10772E-06	-4.78972E-07	-3.51493E-07	50.27255751	50.59294104	50.52165934	0.158819589	0.655954855	0.639038169	32.61115924	-84.64872263	-226.4044482	654.4365012	38.11139084
0	20110812	16034	15779.79	16789	15515	-0.026	-0.026179338	-1940.65	17351.20747	15746.29336	1604.914106	1123.802251	481.1118553	-1.14654E-06	-4.49271E-07	-3.6414E-07	50.92519389	50.97285882	50.69964448	0.766449891	0.874874046	0.885408262	33.9183014	-93.98204545	-184.3612326	698.6910368	32.48000368
0	20110815	15713	15721.45	16063	15135	-0.004	-0.003697134	-1528.51	17100.47555	15719.53897	1380.936578	1175.229117	205.7074618	-1.19121E-06	-5.0013E-07	-4.40822E-07	50.43029733	51.12898471	50.83602444	0.242694519	0.964838124	1	35.39156398	-87.73117155	-171.4988099	715.0702485	32.49443087
1	20110816	16238	14723	16238	14691	-0.064	-0.063508773	-2331.24	16734.71008	14646.34316	2088.366925	1357.856678	730.5102469	-1.51219E-06	-8.02221E-07	-5.27144E-07	51.12963488	50.95564042	50.9584766	0.982812411	0.852412499	1	37.0361866	-99.38744257	-162.065286	774.4938022	27.8907677
1	20110817	15058	15167.28	15378	14183	0.030	0.030175915	-960.79	16493.56699	15207.35206	1286.214927	1343.528328	-57.31340114	-1.29167E-06	-6.51831E-07	-6.93139E-07	48.56440716	50.29468992	50.28471829	0	0.359625972	0.250111171	38.84549279	-80.75698925	-149.9415779	804.5299591	35.72492862
0	20110818	15297.66	15888.61	15987.85	14866.17	0.048	0.047558297	-315.39	16400.49669	15941.01446	459.4822288	1166.719108	-707.2368794	-9.23183E-07	-4.40518E-07	-6.32973E-07	49.08660742	50.21829338	49.64531981	0.202288082	0.187283644	0	39.25703378	-66.07101651	-98.87835252	827.1835335	42.37692273
1	20110819	15839.38	15750.6	15860.39	15362.09	-0.009	-0.008686097	-29.19	16300.51258	15735.95273	564.5598458	1046.287256	-481.7274099	-7.10022E-07	-3.73287E-07	-5.30042E-07	49.52082999	49.60746227	49.97342581	0.370495676	0	0.249860492	39.63917897	-66.83731754	-84.32931831	805.7075668	47.95650491
0	20110822	15617.96	15950.75	16029.05	15475.28	0.013	0.012707452	229.3	16246.70295	15967.27287	279.4300856	892.9158217	-613.4857361	-4.54995E-07	-3.90573E-07	-5.21198E-07	49.91020045	49.75139074	49.90524546	0.521328618	0.090947575	0.197939539	39.64394023	-61.62904276	-68.69415249	787.7120263	49.27718429
0	20110823	15703.47	14970.42	15776.79	14871.77	-0.062	-0.061459806	247.42	16050.35173	14893.73901	1156.612719	945.6552011	210.9575175	-8.19542E-07	-7.23039E-07	-4.69908E-07	50.46373851	49.1297462	50.26439673	0.735756224	0	0.471441736	40.14587789	-82.9081832	-88.50068225	808.5168816	47.36551917
1	20110824	14935.63	14602.33	14935.63	14425.95	-0.025	-0.024587821	-564.95	15827.57916	14579.91392	1247.665233	1006.057207	241.6080254	-6.36675E-07	-9.5427E-07	-6.21208E-07	50.87688016	49.73661342	50.65320714	0.901468895	0.294558662	0.767530076	40.93256883	-90.89798133	-104.4017711	789.65639	45.03493934
0	20110825	14450.3	14861.64	15237.52	14424.39	0.018	0.017758125	-1026.97	15678.97313	14883.31124	795.6618945	963.9781449	-168.3162503	-5.37755E-07	-8.72762E-07	-5.86798E-07	50.34033901	49.74341507	50.46435124	0.692309628	0.297860014	0.623711832	41.03868866	-80.67653759	-89.60378691	791.3330765	53.25030285
1	20110826	15078.97	14707.32	15213.46	14557.56	-0.010	-0.01038378	-1043.28	15529.48803	14693.78221	835.7058216	938.3236802	-102.6178586	-4.35998E-07	-8.33072E-07	-4.58434E-07	50.6349114	50.19518063	50.75683336	0.807142471	0.517136087	0.846443892	41.1372285	-84.27826087	-85.0811877	781.6592853	47.76846739
0	20110829	14882.9	14981.35	15156.18	14699.98	0.019	0.018632219	-969.4	15445.15911	15003.4706	441.6885068	838.9966455	-397.3081387	-2.78975E-07	-7.64517E-07	-5.01041E-07	50.69126464	50.34256359	50.33209761	0.829110592	0.588672206	0.522997562	41.22872978	-74.57484076	-74.84211863	758.4121935	43.35233168
0	20110830	15123.96	14944.61	15392.36	14832	-0.003	-0.002452382	-25.81	15368.15155	14940.08226	428.0692895	756.8111743	-328.7418848	1.2889E-07	-6.80438E-07	-4.94948E-07	50.61727354	50.58547206	50.26981885	0.887736367	0.728140165	0.475570807	40.76962495	-70.77475058	-64.97967872	744.2656082	40.65140977
1	20110831	14927.36	14800.01	15038.35	14461.22	-0.010	-0.009675729	197.68	15280.74516	14789.23521	491.509948	703.750929	-212.2409811	-1.39118E-07	-7.31419E-07	-4.86123E-07	50.75377204	50.42463705	50.57184509	0.931234991	0.64769203	0.705570944	40.72949507	-76.32348427	-81.41850712	732.3273505	38.75009997
0	20110901	15028.12	15140.98	15238.11	14922.31	0.023	0.023038498	279.34	15259.24283	15168.03729	91.20553503	581.2418502	-490.0363152	-2.97929E-07	-6.33348E-07	-4.7401E-07	50.44894956	50.50116682	50.4941716	0.684428633	0.685971489	0.646420739	40.2325112	-53.38296837	-51.95577838	711.3111112	46.44742379
1	20110902	15280.62	15106.28	15292.06	14970.61	-0.002	-0.002291794	398.96	15235.71008	15101.52944	134.1806449	491.8296092	-357.6489643	-2.56284E-07	-4.98295E-07	-3.51562E-07	50.62900117	50.62940494	50.72806789	0.743576919	0.821328382	0.824538309	39.64513551	-55.07153285	-43.76323913	683.463889	46.72477629
1	20110906	15178.31	15563.2	15598.61	15082.27	0.030	0.030247023	581.85	15286.09315	15598.71312	-312.6199721	330.9396929	-643.559665	-1.36061E-07	-3.01193E-07	-3.90003E-07	50.46951064	50.62895361	50.39640415	0.240748788	0.999699047	0.571968512	38.3962308	-25.23496113	-1.61852682	671.5264683	52.35780223
0	20110907	15588.9	15670.82	15752.08	15349.68	0.007	0.00691503	726.21	15345.28189	15676.36668	-331.0847886	198.5347966	-529.6195852	3.01193E-07	-2.4086E-07	-3.87718E-07	50.68408697	50.7457021	50.00343904	0.640673991	1	0.272716274	36.89912134	-22.32435532	38.31678033	652.3031492	57.18656234
0	20110908	15448.16	15060.79	15475.44	15033.45	-0.039	-0.038927765	260.78	15301.51391	15013.43795	288.0759632	216.4430299	71.6329333	2.18179E-07	-1.99558E-07	-4.73722E-07	50.53003573	50.60726529	49.67302044	0.458833013	0.914331316	0.021094681	35.9749943	-60.34050827	-17.40835044	651.2364956	48.51769117
0	20110909	14733.3	14333.91	14829.57	14213.09	-0.048	-0.048263073	-807.07	15152.65177	14281.63862	871.0131512	347.3570542	523.656097	-2.31352E-07	-3.94452E-07	-5.87737E-07	50.85133115	50.90423986	50.09025659	1	1	0.338829896	36.09913435	-93.34676975	-148.099266	665.2696031	44.79619837
1	20110912	14275.35	14049.71	14490	13824.11	-0.020	-0.019827109	-1056.57	14982.96842	14031.86934	951.0990843	468.1054602	482.9936241	-3.03245E-07	-3.79825E-07	-6.57329E-07	51.03677104	50.85573642	50.49808335	1	0.972666323	0.649399631	36.59053503	-88.44664768	-194.2729599	665.3139172	41.53090433
1	20110913	14444.21	14645.96	14645.96	14318.5	0.042	0.042438598	-917.24	14931.12097	14693.19774	237.9232285	422.0690139	-184.1457853	-1.28354E-07	-2.06859E-07	-6.83505E-07	50.89979105	50.74280019	49.87116735	0.766970088	0.861736887	0.17198825	36.68716174	-57.37226202	-100.8840031	660.3807802	46.70163309
0	20110914	14633.14	14747.6	14919.67	14529.62	0.007	0.006939798	-923.22	14902.88698	14751.78479	151.1021872	367.8756485	-216.7734613	-6.37834E-08	3.34143E-08	-5.13757E-07	50.81071352	50.62529786	49.98580696	0.615431682	0.759703615	0.259289027	36.16197301	-52.10039575	-56.49205051	641.0714388	47.69458967
0	20110915	14631.77	14020.18	14686.27	14020.18	-0.049	-0.049324636	-1040.61	14767.0859	13963.90271	803.1831944	454.9371577	348.2460367	-3.49892E-07	-2.48374E-07	-5.31822E-07	51.07782873	50.83543926	49.68917674	1	0.902969177	0.033398091	36.2355006	-89.83023595	-131.5340972	647.2391932	38.4958373
1	20110916	13636.77	13474.14	13814.41	13398.39	-0.039	-0.038946718	-859.77	14568.17115	13436.46595	1131.705203	590.2907668	541.4144363	-8.24102E-07	-5.79443E-07	-6.75327E-07	51.38325898	51.10018598	50.12072159	1	1	0.362029715	36.87581936	-96.78164924	-212.0853708	645.4213936	34.16513536
1	20110919	13759.95	13769.44	13877.53	13192.25	0.022	0.021916055	-280.27	14445.28943	13795.05339	650.2360446	602.2798224	47.95622228	-6.3062E-07	-4.55893E-07	-6.49356E-07	51.18975889	50.76419495	50.12909291	0.788234803	0.502639972	0.36840467	37.64083631	-77.4520183	-177.4239116	648.268437	41.88486319
1	20110920	13608.23	14140.08	14142.04	13557.42	0.027	0.02691758	-505.88	14398.33414	14166.62051	231.7136274	528.1665834	-296.4529559	-6.37636E-07	-3.93695E-07	-5.14142E-07	50.70708526	50.69260147	50.19880274	0.207506688	0.396661747	0.421490358	37.7529169	-62.9729318	-112.7062617	643.72212	51.70800538
0	20110921	14218.15	14642.72	14809.76	14185.47	0.036	0.035547182	-104.88	14435.93196	14679.34304	-243.4110766	373.8510514	-617.262128	-4.20209E-07	-4.89346E-08	-4.06385E-07	50.35240694	50.77111325	50.35416508	0	0.450647405	0.539802464	36.52788127	-43.33725286	-18.25604518	645.5762543	55.78761417
0	20110922	14825.96	14547.38	14924.83	14538.34	-0.007	-0.006511085	527.2	14453.07781	14537.229	-84.15118375	282.2506044	-366.4017881	-2.00128E-07	1.28753E-08	-1.96059E-07	50.5339847	50.63488294	50.52062375	0.176143378	0.056028596	0.666564682	35.18182365	-47.06171894	0.927488458	627.0700933	48.33853896
1	20110923	14152.38	14086.72	14434.2	14007.76	-0.032	-0.031666183	612.58	14396.71507	14052.06546	344.6496111	294.7304057	49.91920537	-8.88533E-08	-1.62132E-07	-2.29934E-07	50.62187627	50.88950502	50.449122	0.261404472	0.572586493	0.612114408	34.56282439	-65.05744522	-67.73860432	620.8236581	44.67176913
0	20110926	13904.77	14356.13	14372.95	13896.56	0.019	0.019125105	586.69	14390.47122	14379.51958	10.95163561	237.9746517	-227.0230161	1.84142E-07	-5.63153E-08	-2.38798E-07	50.61858279	50.59537897	50.48065784	0.258209554	0	0.636129697	34.11215287	-54.5329182	-56.88030435	610.5069682	53.61155653
0	20110927	14366.25	14119.76	14537.13	14119.76	-0.017	-0.016464744	-20.32	14348.82334	14099.77849	249.0448423	240.1886898	8.856152506	-2.29945E-07	-1.81541E-07	-1.8706E-07	50.49603553	50.30089154	50.6516855	0.139329974	0	0.766371308	33.36172754	-59.376574	-44.93666884	596.7114705	52.62521699
1	20110928	13726.72	13481.59	13882.21	13481.59	-0.045	-0.045196944	-1161.13	14215.40282	13434.03704	781.365784	348.4241086	432.9416753	-6.27555E-07	-3.48664E-07	-7.55867E-08	50.48280873	50.65054489	50.78504192	0.126499032	0.4374525	1	33.38356515	-83.30004964	-123.7272119	599.672794	43.38377797
1	20110929	13706.09	13664.91	13739.87	13114.95	0.014	0.013597803	-882.47	14130.71162	13682.66946	448.0421608	368.3477191	79.69444176	-1.58669E-07	-2.58829E-07	-2.64773E-07	50.30783873	50.55307224	50.60517342	0	0.315504129	0.842182148	33.76083617	-69.61345504	-121.8468552	601.4761659	44.57812717
1	20110930	13441.42	14118.98	14337.6	13432.26	0.033	0.033228905	32.26	14128.90675	14152.54235	-23.63559448	289.9510564	-313.5866508	3.5763E-07	-2.14417E-07	-3.39199E-07	50.10029404	50.54183655	50.39161405	0	0.301447119	0.646204791	32.95399404	-44.52505138	-55.92015143	623.1807254	47.01579164
0	20111003	14472.49	14811.16	14811.71	14341.15	0.049	0.049024788	455.03	14233.86879	14861.8229	-627.9541036	106.3700244	-734.324128	5.23946E-07	-3.11603E-08	-2.25762E-07	50.40591102	50.57800664	50.54422577	0.503660836	0.346699649	0.783442902	31.41102924	-6.280526886	43.71151765	628.1485308	55.10685584
1	20111004	14610.19	14741.22	14985.9	14589.65	-0.005	-0.004722115	621.46	14311.92282	14731.94285	-420.0200296	1.092013566	-421.1120432	3.11797E-07	-1.49918E-07	-1.4188E-07	50.21646473	50.26074835	50.36208411	0.222727465	0	0.619649605	29.70261001	-13.07784815	70.59267336	611.58435	57.04543649
0	20111005	14665.35	15046.02	15170.19	14655.65	0.021	0.020676715	1564.43	14424.86085	15070.17978	-645.318929	-128.1901749	-517.128754	2.06648E-07	-1.01149E-07	-8.97286E-09	50.35689389	50.42886981	50.46821344	0.491964311	0.20027868	0.715087811	27.82453994	-6.041630175	113.5165634	604.6526107	57.6327137
0	20111006	14954.34	14836.33	15078.09	14686.58	-0.014	-0.013936576	1171.42	14488.1638	14818.34156	-330.1777579	-168.5876915	-161.5900664	1.59519E-07	-1.83558E-08	9.61046E-08	50.25532794	50.02884844	50.44115652	0.297237681	0	0.690756513	26.08061773	-16.24433156	105.7350457	589.4281385	60.77110253
0	20111007	14476.15	14642.52	14806.9	14403.25	-0.013	-0.013063204	523.54	14511.91091	14628.99526	-117.0843595	-158.2870251	41.20266566	2.88678E-07	1.01599E-07	2.27365E-08	50.0611117	50.08062195	50.39470727	0	0.060155833	0.648986413	24.89894207	-25.6743738	58.75265411	578.2604143	65.37525816
1	20111010	14429.7	14243.97	14518.92	14058.95	-0.027	-0.027218675	-567.19	14470.68923	14214.35267	256.3365558	-75.36230894	331.6988647	-2.86019E-08	7.84951E-08	1.68861E-08	50.11482696	50.1781786	50.44491053	0.123504983	0.173507254	0.694132359	24.29699264	-45.06626963	-2.129503396	578.6396705	59.06326
1	20111011	14514.95	14805.48	14805.48	14312.54	0.039	0.039420892	64.26	14522.1955	14850.95133	-328.7558325	-126.0410137	-202.7148189	3.49949E-07	6.5327E-08	-9.05435E-08	50.17345815	50.22509827	50.42348668	0.266415085	0.228023388	0.674866679	23.20317884	-17.7453728	60.79484762	577.4161226	61.21427027
1	20111012	14891.53	15331.53	15331.53	14835.67	0.036	0.035530763	285.51	14646.7085	15368.49759	-721.7890894	-245.1906288	-476.5984606	8.64488E-07	1.56328E-07	6.74207E-09	50.02337097	50.48992438	50.56313135	0	0.535725809	0.800443995	21.78196341	0	139.5686421	573.7471138	62.04073107
1	20111013	15352.4	15529	15635.59	15275.1	0.013	0.012879993	692.67	14782.44565	15541.34634	-758.9006851	-347.9326401	-410.968045	8.48873E-07	3.54625E-07	1.07039E-07	50.54870007	50.62589137	50.7049458	1	0.960344751	0.927972509	20.91527314	-4.228687952	159.3232044	558.5144628	65.33261157
0	20111014	15673.88	16098.16	16098.16	15622.39	0.037	0.036651426	1455.64	14984.86325	16140.99182	-1156.128574	-509.5718269	-646.5567473	8.40121E-07	5.76891E-07	8.14949E-08	51.09450889	50.99321077	50.80612062	1	1	1	20.73670021	0	197.4727926	559.2748583	67.93227899
1	20111017	16035.18	16036.14	16273.34	15789.25	-0.004	-0.003852614	1792.17	15146.59813	16028.07448	-881.4763443	-583.9527304	-297.5236139	5.13631E-07	4.98777E-07	1.6555E-07	50.76333499	50.44277292	50.6906125	0.690820488	0.429220914	0.898060098	20.79271736	-7.510155491	187.6970452	553.9045113	69.06909605
0	20111018	15966.4	16505.98	16505.98	15900.46	0.029	0.029298821	1700.5	15355.7338	16542.74196	-1187.00816	-704.5638164	-482.4443439	7.05123E-07	4.91792E-07	8.96001E-08	51.00509356	50.33533677	50.78986738	0.916523043	0.317814505	0.985655954	21.1341586	0	185.1474796	557.5913319	75.66032597
1	20111019	16418.3	15894.39	16639.15	15878.67	-0.037	-0.037052632	562.86	15438.60399	15844.51677	-405.9127847	-644.83361	238.9208253	3.6905E-07	2.82334E-07	1.41609E-07	50.85003265	50.35428587	50.52803446	0.771760255	0.337463863	0.754579375	21.61519953	-23.22374637	138.3212146	572.0833797	68.68282029
0	20111020	16039.22	16289.65	16491.72	15796.9	0.025	0.024867894	760.65	15569.53414	16323.89102	-754.3568744	-666.7382629	-87.6186115	5.9831E-07	3.71799E-07	1.42143E-07	50.8973448	50.79424305	50.75170494	0.815930248	0.793679498	0.951281634	21.87930216	-13.54546159	122.4166154	580.8502811	66.36467932
1	20111021	16479.12	15914.6	16621.15	15794.78	-0.023	-0.023023822	-183.56	15622.6212	15883.11608	-260.4948775	-585.4895858	324.9947083	5.49822E-07	4.07713E-07	3.03948E-07	50.3799147	50.76341388	50.5573569	0.332864444	0.761711047	0.777281807	22.30033482	-28.0811565	100.2407825	598.3874039	55.26532111
1	20111024	15749.7	15970.14	16022.91	15652.99	0.004	0.003489877	-66	15676.08563	15976.83415	-300.7485189	-528.5413725	227.7928535	7.40198E-07	3.57344E-07	2.95989E-07	49.75048302	50.7036396	50.59251024	0	0.699727834	0.808754598	22.34976166	-25.92861019	71.09274475	582.0683036	56.80830777
0	20111025	16092.99	16293.19	16331.79	16050.76	0.020	0.020228376	-212.79	15771.02476	16317.52507	-546.5003025	-532.1331585	-14.367144	6.07727E-07	4.62861E-07	2.07689E-07	50.0847312	50.95063659	50.75378697	0.248691781	0.955852509	0.953145674	22.83958093	-13.40826293	90.43448348	566.3241391	55.54717752
1	20111026	16042.04	15677.86	16247.49	15677.86	-0.038	-0.037766085	-216.53	15756.69172	15628.65499	128.0367277	-400.0991812	528.1359089	1.64061E-07	5.04726E-07	2.45068E-07	50.36506501	50.7219947	50.65770744	0.457269462	0.702805835	0.867125659	22.41798997	-37.25641423	53.15922442	569.8245577	50.17746425
1	20111027	15842.81	16116.48	16223.26	15805.33	0.028	0.027977033	-173.17	15812.04377	16154.005	-341.9612351	-388.471592	46.5103569	2.5327E-07	5.356E-07	2.63129E-07	50.5164974	50.52295358	50.66993966	0.569940204	0.423020094	0.801311417	22.02651265	-20.25695683	63.40614907	568.0799464	48.69531466
0	20111028	16247.08	16232.26	16308.66	15877.62	0.007	0.007183951	317.66	15876.69242	16238.27962	-361.5871986	-383.0947133	21.50751475	6.99274E-08	4.51554E-07	4.03421E-07	50.55093438	50.05729853	50.59029023	0.638007844	0	0.681208934	21.80896332	-17.48853482	66.99737464	558.2913788	56.57062762
0	20111031	16159.22	16060.49	16251.57	15880.6	-0.011	-0.010582014	90.35	15904.96897	16046.81388	-141.8449077	-334.8447522	192.9998445	2.8775E-08	2.70814E-07	3.76105E-07	50.54135422	50.19403014	50.57289511	0.630371876	0.146094476	0.615974572	21.60695323	-32.08574534	53.92618173	544.9112803	53.15161203
1	20111101	16058.72	16071.92	16371.93	15973.57	0.001	0.000711684	-221.27	15930.65374	16073.85124	-143.1974981	-296.5153014	153.3178032	-1.49116E-07	2.87526E-07	2.95381E-07	50.42971294	50.32191272	50.75796341	0.592250903	0.282733974	0.893447015	21.64309148	-41.58425278	57.95435909	534.4433318	55.36486136
0	20111102	16492.09	16954.68	16977.59	16460.68	0.055	0.054925609	1276.82	16088.19624	17022.43606	-934.239815	-424.0602041	-510.1796109	4.01143E-07	3.73557E-07	2.09153E-07	50.60814702	50.56632016	50.97763318	0.747835539	0.543877526	1	22.64027306	-1.690525384	129.0233697	560.9595223	61.34836565
0	20111103	17032.23	16653.55	17053.41	16561.98	-0.018	-0.017760878	537.07	16175.17374	16625.17415	-450.0004049	-429.2482443	-20.75216066	1.52422E-07	3.68829E-07	3.40145E-07	50.30369129	50.40932507	50.70815057	0.645017484	0.394057467	0.562207764	23.67118611	-28.55286271	121.4570956	555.9931279	54.6714756
0	20111104	16463.81	16017.73	16504.89	16017.73	-0.038	-0.038179247	-214.53	16150.95163	15971.00353	179.9481029	-307.4089748	487.3570778	6.38562E-08	3.05069E-07	3.83582E-07	50.26363155	50.41410766	50.46357102	0.598309518	0.399411091	0.164872173	23.16036238	-73.95495637	41.43368982	561.6950473	53.21847599
1	20111107	15616.24	14928.24	15619.39	14854	-0.068	-0.068017753	-1132.25	15962.84215	14848.02742	1114.814727	-22.9642344	1137.778962	-4.10493E-07	1.90683E-07	2.79209E-07	50.72377868	50.61789576	50.62071418	1	0.627530893	0.420161577	22.4622115	-96.62454931	-152.3703025	604.6975439	41.2474424
1	20111108	15158.16	15273.31	15336.02	14731.8	0.023	0.02311525	-798.61	15856.76028	15306.02404	550.7362348	91.77585945	458.9603754	-3.82317E-07	1.32996E-07	1.56509E-07	50.40965326	50.42901921	50.44850297	0.317337005	0.416103032	0.140393131	21.98842821	-76.6752383	-175.2899338	604.6634337	44.75383763
0	20111109	14904.32	15766.16	15983.7	14884.74	0.032	0.032268709	-1188.52	15842.82177	15801.55507	41.26670137	81.67402783	-40.40732646	7.38439E-08	1.18493E-07	3.01025E-07	50.24095147	50.32752606	50.21529023	0	0.302491904	0	20.43444723	-55.44643588	-99.817528	639.9703313	49.83441428
1	20111110	15890.08	15346.55	16014.36	15210.73	-0.027	-0.026614597	-1307	15766.47227	15311.54961	454.9226613	156.3237545	298.5989068	-2.79863E-07	-6.94296E-09	3.51208E-07	50.40543953	50.47705323	50.41282077	0.340676864	0.469872174	0.259109814	19.04148871	-73.52053101	-105.8386681	651.6603076	47.79183364
1	20111111	15187.85	15548.94	15822.69	14937.09	0.013	0.01318798	-468.79	15733.00577	15567.2008	165.8049686	158.2199973	7.584971219	-2.37606E-07	-8.23029E-08	2.13922E-07	50.19179296	50.39509318	50.54623584	0	0.378126334	0.434116437	18.07041606	-64.80287387	-107.9235203	668.3702856	45.45450558
0	20111114	15600.96	15664.06	16023.41	15564.02	0.007	0.00740372	735.82	15722.39873	15671.51071	50.88801885	136.7536016	-85.86558278	-1.21038E-07	-4.57676E-08	1.33459E-07	50.22666665	50.27216617	50.62547003	0.065553815	0.323256922	0.538051547	16.81053234	-59.84424602	-41.47561843	654.5202652	44.74899628
1	20111115	15893.98	15071.77	15894.36	14864.57	-0.038	-0.037812036	-201.54	15622.302	15025.6361	596.6659	228.7360613	367.9298387	-3.81397E-07	-2.70204E-07	1.66446E-07	50.37821914	50.4327014	50.58439533	0.350434553	0.669648103	0.484171979	16.71764319	-85.35628292	-114.7074135	681.3252463	44.96574376
1	20111116	14867.41	15218.34	15595.49	14867.41	0.010	0.009724803	-547.82	15560.154	15233.16338	326.9906226	248.3869736	78.60364899	-6.74739E-07	-1.13914E-07	3.23155E-08	49.82409327	50.2561585	50.60037331	0	0.354728767	0.505131032	16.63138897	-79.04299172	-108.3265784	684.6648715	49.12499652
0	20111117	15292.19	15778.85	15850.51	15287.61	0.037	0.036831218	432.3	15593.79954	15820.82589	-227.026356	153.3043076	-380.3306637	-3.04787E-07	-7.19578E-08	8.28766E-08	50.3246763	50.16655541	50.50571646	0.556397848	0	0.380965322	16.05476234	-54.89983244	-34.49533762	680.9152379	49.77498369
0	20111118	16017.53	15464.45	16137.98	15381.04	-0.020	-0.019925406	-84.49	15573.89961	15437.03647	136.8631394	150.016074	-13.15293457	-1.92946E-07	-6.34029E-08	1.95817E-07	50.55108884	50.32544459	50.39578206	0.808055303	0.352038505	0.236759355	14.9913971	-68.44215867	-27.2409004	686.345578	41.85255556
1	20111121	15281.45	15297.6	15570.24	14998.06	-0.011	-0.010789262	-366.46	15531.39198	15286.87412	244.5178592	168.916431	75.60142818	1.7905E-07	-1.10766E-07	2.14392E-07	50.39971443	50.32524032	50.25555544	0.79178084	0.351585907	0.05281771	14.63219037	-75.62898161	-81.5992918	678.1908939	44.84257736
0	20111122	15240.26	15419.2	15738.84	15140.26	0.008	0.007948959	347.43	15514.13167	15429.37891	84.75275878	152.0836966	-67.33093781	7.92784E-08	-1.49711E-07	1.00414E-07	50.43879386	49.97446985	50.3092466	0.84553554	0	0.123246844	13.98068609	-70.39123712	-53.26044108	672.5044015	41.03279628
0	20111123	15328.84	15198.31	15470.36	15113.11	-0.014	-0.014325646	-20.03	15465.54372	15180.53547	285.008255	178.6686083	106.3396467	-2.26145E-07	-7.47712E-08	3.92942E-08	50.4060534	50.31116907	50.42224383	0.800500241	0.523291364	0.271470473	13.42276794	-73.68943483	-74.63599681	649.9862299	41.06636107
0	20111125	15061.19	15232.56	15458.06	15042.9	0.002	0.00225354	-546.29	15429.70007	15236.56189	193.1381864	181.5625239	11.57566247	-3.61208E-08	-1.59039E-07	-2.2381E-08	50.35620464	50.43942864	50.39485656	0.731932074	0.722629881	0.235545339	13.03234076	-64.38862735	-71.53143181	633.2129278	45.04149524
0	20111128	15065.37	14509.94	15099.79	14499.26	-0.047	-0.04743917	-954.51	15288.19852	14454.04601	834.152515	312.0805221	522.0719929	-4.55752E-07	-3.55186E-07	-1.05242E-07	50.57928726	50.55421171	50.5074874	1	1	0.383288342	13.57079364	-99.34827182	-146.6108849	640.3620044	40.08076644
0	20111129	14636.1	14286.06	14718.65	14253.38	-0.015	-0.015429423	-1011.54	15134.02337	14273.138	860.8853669	421.8414911	439.0438758	-6.22722E-07	-3.77718E-07	-2.12098E-07	50.72552727	50.80762042	50.70889805	1	1	0.647487873	14.42579827	-98.26594503	-173.3764736	627.8554326	32.02925822
0	20111130	14122.67	13915.78	14428.33	13915.78	-0.026	-0.025918973	-1503.42	14946.60131	13888.29092	1058.310387	549.1352702	509.1751165	-5.53827E-07	-4.83453E-07	-3.28576E-07	51.04923491	50.97269431	50.81103977	1	1	0.781471828	15.67014727	-100	-198.8076866	619.6193303	29.29592941
0	20111201	14036.36	13920.58	14243.95	13736.12	0.000	0.000344932	-1277.73	14788.75188	13923.06378	865.6881024	612.4458366	253.2422658	-6.21017E-07	-6.7933E-07	-3.00883E-07	50.51748218	50.72167182	50.6831875	0.266101152	0.748531022	0.613762183	17.05095171	-92.32011857	-199.7386252	611.6343781	28.35714576
1	20111202	13922.85	13937.4	14044.65	13609.71	0.001	0.001208283	-1295.16	14657.77467	13938.50279	719.2718791	633.8110451	85.46083397	-8.7586E-07	-6.10459E-07	-3.61193E-07	49.74281719	50.34154577	50.44853029	0	0.367728838	0.305951619	18.49045077	-87.0389634	-181.5877093	599.0133511	29.30687135
1	20111205	14128.43	14578.23	14614.19	14069.43	0.046	0.045979164	68.29	14645.53702	14627.43979	18.09723911	510.6682839	-492.5710448	-3.85284E-07	-2.9498E-07	-2.87998E-07	49.95908286	50.08209872	50.42917353	0.165540984	0.10782031	0.280560471	18.44332178	-61.69238254	-86.69034215	604.568826	38.30642869
1	20111206	14557.67	14627.37	14752.47	14384.06	0.003	0.00337078	341.31	14642.7421	14627.36463	15.377466	411.6101203	-396.2326543	-2.87185E-07	-4.99651E-08	-1.86866E-07	50.24349945	50.10192577	50.30168821	0.38324822	0.127682625	0.113332163	18.09989014	-59.74876101	-56.69555092	587.7003385	40.75929717
0	20111207	14462.56	15268.66	15304.72	14445.39	0.044	0.043841784	1352.88	14739.03716	15317.99041	-578.9532532	213.4974456	-792.4506988	-4.00476E-08	2.00062E-08	-2.17089E-07	50.2005576	50.1125205	50.20397535	0.3503783	0.138296204	0	16.91099093	-34.38398589	-1.414300513	607.1024572	53.86899685
1	20111208	15276.04	15244.62	15447.78	15133.6	-0.002	-0.001574467	1324.04	14816.81914	15238.97612	-422.1569869	86.36655912	-508.523546	4.35331E-08	-9.09626E-08	-3.28369E-08	50.18057369	49.77458758	50.25861779	0.33508157	0	0.070628691	16.05847169	-35.3348337	36.40715037	586.1794245	55.19472401
1	20111209	15425.67	15476.09	15720.9	15376.84	0.015	0.015183717	1538.69	14918.24542	15494.32953	-576.084107	-46.1235741	-529.9605329	1.26431E-07	4.54394E-08	-9.81904E-08	50.25000439	50.11076235	50.1973468	0.38822744	0.280588334	0	15.73126214	-12.34072133	69.79220325	578.3294656	60.25618996
0	20111212	15769.59	15926.47	15977.59	15680.98	0.029	0.029101666	1348.24	15073.3569	15959.71157	-886.3546791	-214.1697951	-672.184884	6.03445E-07	9.41143E-08	-7.80932E-08	50.57523478	50.50891354	50.16803626	0.637175678	0.612905293	0	15.83695411	-2.158893187	108.4446816	572.8416466	65.48252819
0	20111213	15783.46	15848.21	16061.26	15746.59	-0.005	-0.004913832	1220.84	15192.56507	15839.63296	-647.0678903	-300.7494141	-346.3184762	6.72777E-07	5.57181E-08	7.86544E-09	49.69215332	50.06244795	50.19485398	0	0.240262704	0.033124781	16.06655456	-8.690420346	109.4906476	554.4008147	62.76837029
0	20111214	16070.72	15650.93	16154.96	15416.51	-0.012	-0.012448094	382.27	15263.08275	15636.41439	-373.3316403	-315.2658594	-58.06578092	7.67328E-07	1.37451E-07	-4.42978E-09	48.74673784	49.93563392	50.06822979	0	0.134417351	0	15.54593659	-19.80276987	84.94501386	567.5471851	55.41143119
1	20111215	15737.89	14979.07	15790.58	14906.95	-0.043	-0.0429278	-265.55	15219.38848	14928.50505	290.8834318	-194.0360011	484.9194329	5.12857E-07	-3.21383E-08	-1.59727E-07	49.24066658	49.83191334	49.91485674	0.270128285	0.047846955	0	14.78335916	-46.19939102	21.15269093	590.124529	47.29079078
0	20111216	14878.32	15483.91	15494.64	14854.3	0.034	0.033703027	7.82	15260.0841	15526.63346	-266.5493604	-208.538673	-58.01068743	7.05997E-07	-4.11919E-08	-2.10566E-07	49.66742364	49.85763321	50.11435548	0.503520559	0.069314048	0.222609372	14.16880876	-26.36479717	30.66383897	593.7113484	49.12963104
0	20111219	15393.86	14896.73	15478.1	14896.73	-0.038	-0.037921946	-1029.74	15204.18347	14848.27589	355.9075793	-95.64942255	451.5570018	1.70607E-07	-1.0322E-07	-5.24737E-08	50.0531088	49.68843806	50.24704889	0.714450725	0	0.370674449	13.59815482	-49.4344367	10.96266724	593.2448235	45.02146291
0	20111220	14936.89	14851.25	15143.53	14749.58	-0.003	-0.003053019	-996.96	15149.88601	14851.47878	298.4072328	-16.83809148	315.2453243	1.27875E-07	-7.74902E-08	1.72443E-08	50.47694953	49.4314677	50.25618803	0.946248063	0	0.380872302	13.35456445	-51.22129457	-10.04914185	579.009479	43.88723719
1	20111221	14800.74	14430.02	14958.48	14430.02	-0.028	-0.028363269	-1220.91	15039.13739	14397.60009	641.5372996	114.8369867	526.7003129	-3.68773E-07	-2.05574E-07	-4.47854E-08	50.81302628	49.85731464	50.31529259	1	0.395237441	0.446823734	13.71112117	-67.77094588	-45.9252495	575.3988019	36.70204609
0	20111222	14509.68	14627.69	14732.23	14439.63	0.014	0.013698526	-351.38	14975.83779	14645.38922	330.4485711	157.9593036	172.4892675	-2.59378E-07	-1.07005E-07	-1.87112E-07	50.44144004	50.02066882	50.19006657	0.820167293	0.546849868	0.307091093	14.04220955	-73.23174445	-42.18529828	555.885316	37.71531966
0	20111223	14674.97	14572.22	14809.98	14491.39	-0.004	-0.003792123	-911.69	14913.74275	14566.5916	347.1511511	195.7976731	151.353478	-3.90585E-07	-1.28156E-07	-9.24296E-08	50.51580701	50.29032064	50.27625307	0.856157899	0.797119364	0.403261738	14.13838443	-89.37489412	-34.87202845	538.9356506	35.83486857
1	20111227	14467.99	14548.2	14834.41	14446.85	-0.002	-0.001648342	-348.53	14857.5054	14546.78526	310.7201416	218.7821668	91.93797477	-6.02596E-07	2.90091E-08	-1.32829E-07	50.13940587	50.58335874	50.26660407	0.673994977	1	0.392494964	14.31945728	-93.1487472	-35.88556175	528.1231041	38.5813217
0	20111228	14562.22	14965.18	14977.44	14503.52	0.029	0.028661965	113.93	14874.07073	14997.36421	-123.2934848	150.3670365	-273.6605213	-3.61446E-07	1.75514E-07	-1.49986E-07	50.29906457	50.48436311	50.18372536	0.751263329	0.91405816	0.300015299	14.07181245	-68.97515276	-11.61839585	524.2514538	35.89300655
1	20111229	15100.96	14819.86	15295.51	14737.36	-0.010	-0.009710541	389.84	14865.73061	14806.20583	59.52478419	132.198586	-72.67380181	-3.46518E-07	2.3192E-07	3.21468E-09	50.49976913	50.5631253	50.21011521	0.800772589	0.982434581	0.329462241	13.13660144	-77.39979362	1.281126751	526.6727786	36.71597139
1	20111230	14957.43	15027.44	15087.14	14942.93	0.014	0.01400688	399.75	14890.60898	15044.45801	-153.8490319	74.98906243	-228.8380943	3.71398E-08	2.74173E-07	-4.14271E-08	50.57160411	50.41605039	50.18742882	0.78926186	0.854753319	0.304147777	12.26819121	-65.36575185	4.065699584	508.144723	40.2974017
0	20120103	15166.89	15073.99	15188.06	15031.62	0.003	0.003097667	501.77	14918.82145	15076.26169	-157.4402457	28.50320081	-185.9434465	-1.66009E-07	2.79593E-07	-9.35114E-08	50.40053252	50.13416852	50.10348447	0.457186116	0.610041046	0.210479018	11.72909881	-62.66710726	7.908904524	483.3215285	43.52240705
0	20120104	15138.57	14924.01	15151.7	14865.22	-0.010	-0.009949589	375.81	14919.61968	14912.29833	7.321353326	24.26683131	-16.94547799	1.97544E-08	9.50247E-08	-4.1255E-08	50.39279461	50.30641831	50.16019509	0.376159538	0.759577573	0.273759197	11.02446972	-71.36190244	-21.63930516	469.2614193	40.22661405
1	20120105	14934.26	14796.55	15125.01	14791.21	-0.009	-0.0085406	-168.63	14900.68589	14787.64628	113.0396049	42.02138603	71.01821888	-1.71623E-08	5.55927E-08	-3.96536E-08	50.40831254	50.46671147	50.21288716	0.399196148	0.898734103	0.332555299	10.57513067	-73.0603575	-42.3869049	459.5856036	37.84414987
1	20120106	14868.69	14908.53	14938.04	14745.01	0.008	0.00756798	88.67	14901.89267	14917.82875	-15.93607382	30.42989406	-46.36596788	2.23978E-07	-6.64794E-08	-7.74953E-08	50.31767391	50.4784136	50.15189332	0.412468228	0.90889317	0.264495727	10.28906567	-55.0534463	-48.71597348	440.5459176	43.08345308
1	20120109	15028.91	15089.74	15089.74	14930.18	0.012	0.012154787	62.3	14930.79226	15102.96394	-172.1716801	-10.09042078	-162.0812594	2.11058E-07	-2.0189E-08	-2.65338E-08	50.47202327	50.36879527	50.20948897	0.769594515	0.813729363	0.328763459	9.570620079	-37.05442333	-9.813116808	422.0219235	37.720993
1	20120110	15095.64	15454.62	15456.4	15092.3	0.024	0.024180668	380.63	15011.38115	15481.67047	-470.2893209	-102.1302008	-368.1591201	3.87074E-07	9.39528E-09	-3.81546E-09	50.52652649	50.52983983	50.2342438	0.895701515	0.953538217	0.356385974	9.918642581	-0.173425047	59.55592768	418.0675004	52.11512339
0	20120111	15534.44	15645.56	15675.25	15465.15	0.012	0.012354882	721.55	15108.94712	15658.16689	-549.2197645	-191.5481135	-357.6716509	4.71853E-07	-4.42387E-08	1.54081E-07	50.53248239	50.70058947	50.26886786	0.856454881	1	0.395020997	10.75444107	-2.384298483	128.7783058	403.9648218	53.86000916
0	20120112	15611.06	15327.03	15632.3	15287.5	-0.020	-0.020359131	530.48	15142.49833	15301.55793	-159.0595971	-185.0504102	25.99081314	1.61825E-07	-9.55439E-08	2.19792E-07	50.38638034	50.44734122	50.1439238	0.270572122	0.627532648	0.255602985	10.93703182	-28.18180347	101.5415726	400.685906	50.97069678
0	20120113	15345.63	14767.22	15377.98	14715.36	-0.037	-0.036524363	-141.31	15084.76321	14726.11708	358.6461241	-76.31110339	434.9572274	-1.36168E-08	-1.80685E-07	2.41107E-07	50.40837052	50.57402065	50.04218921	0.357171413	0.776546361	0.16572611	10.75550741	-73.91973299	-13.23128303	419.3954841	43.60032649
0	20120117	14801.78	14645.64	15024.11	14566.61	-0.008	-0.0082331	-444.1	15017.20579	14639.44946	377.7563347	14.50238423	363.2539504	-1.65584E-07	-6.37379E-08	1.56301E-07	50.56826567	50.55633846	50.1986401	1	0.745328974	0.531754589	10.9200328	-83.81716053	-71.81308486	422.1172353	43.18420462
1	20120118	14702.07	14401.55	14742.97	14370.97	-0.017	-0.016666394	-1053.07	14922.48951	14383.25004	539.2394726	119.4498019	419.7896707	-3.05626E-07	-2.39693E-07	1.36344E-07	50.77161377	50.59166939	50.3905122	1	0.807704723	0.924829726	11.49045583	-97.65541141	-133.1825738	418.5374327	37.94107477
0	20120119	14541.64	14844.81	14905.05	14521.51	0.031	0.030778631	-800.75	14910.53882	14880.31461	30.22420782	101.6046831	-71.38047527	-2.214E-08	-1.14008E-09	-1.32457E-08	50.66895292	50.56331208	50.42190398	0.773844831	0.757640702	1	11.53936181	-63.67037753	-49.76425497	424.6061875	40.33431015
1	20120120	14830.82	14882.44	15010.6	14745.65	0.003	0.002534893	-444.59	14906.21592	14882.60349	23.61243323	86.00623312	-62.39379989	5.23359E-08	1.76363E-08	5.0292E-08	50.58860566	50.51051865	50.45190321	0.596845029	0.664435406	1	11.27883283	-60.78526083	-10.90382012	413.2021741	37.68510939
0	20120123	14950.29	15192.79	15401.12	14937.32	0.021	0.020853435	425.57	14950.30424	15216.6505	-266.3462568	15.53573514	-281.8819919	1.38713E-07	1.7925E-07	-4.44887E-08	50.66671442	50.54467531	50.4429838	0.727699254	0.724738006	0.983391737	10.92713511	-36.99052351	73.24487888	420.7363046	38.042187
1	20120124	15381	15011.09	15429.28	14825.54	-0.012	-0.01195962	365.45	14959.6559	14995.27765	-35.62175512	5.304237088	-40.9259922	-2.02523E-08	9.59557E-08	6.49309E-09	50.62184717	50.51107338	50.46745195	0.611231569	0.51920358	1	10.30343086	-50.92158126	39.60066781	433.8079971	38.41734333
1	20120125	14889.62	15220.98	15247.28	14814.38	0.014	0.013982329	819.43	14999.85961	15238.34172	-238.4821124	-43.4530328	-195.0290796	-8.69749E-08	1.5302E-07	-5.5089E-08	50.54490453	50.55051618	50.43743747	0.411501638	0.547691648	0.945684504	9.693708121	-34.82917778	35.43186946	433.7431402	48.17254602
0	20120126	15407.78	15325.98	15505.51	15212.97	0.007	0.006898373	481.17	15050.03197	15332.72141	-282.6894314	-91.30031253	-191.3891189	-1.21982E-07	1.79855E-07	-8.87294E-08	50.43927086	50.57230335	50.36664417	0.137294729	0.613356373	0.817573918	9.790551294	-26.77875916	110.2736187	423.6572016	51.15807168
1	20120127	15327.77	15278	15476.41	15132.44	-0.003	-0.003130632	395.56	15085.10398	15273.79066	-188.6866824	-110.7775865	-77.90909589	-9.59842E-09	7.63731E-08	-6.23477E-08	50.45580512	50.5015021	50.42649005	0.130586329	0.399967322	0.925873582	9.636498752	-30.45741712	82.07422529	417.9652586	53.5787085
0	20120130	15353.43	15651.99	15654.32	15244.08	0.025	0.024478989	459.2	15172.31721	15681.08226	-508.7650441	-190.375078	-318.3899661	3.80379E-07	1.83766E-07	-4.03307E-08	50.58697812	50.61676155	50.57236491	0.444442331	0.668989128	1	9.943336053	-1.783359401	134.7171604	417.4134544	54.3811489
1	20120131	15636.83	15632.06	15758.59	15529.6	-0.001	-0.001273321	620.97	15243.04687	15628.28906	-385.2421849	-229.3484994	-155.8936855	4.25387E-07	1.35126E-07	1.0831E-07	50.17481536	50.40173322	50.49902833	0	0	0.861674948	10.48192888	-9.118490653	144.9469375	403.9546362	53.49454225
0	20120201	15632.56	15907.52	15957.43	15594.59	0.018	0.017621478	686.54	15345.27351	15928.9993	-583.725796	-300.2239587	-283.5018373	6.33565E-07	1.78437E-07	3.06167E-08	49.97132263	50.46299409	50.54555184	0	0.284896733	0.949426057	11.44249407	-3.145998008	159.2261821	401.0178765	56.09840128
0	20120202	15827.09	15929.25	15929.25	15683.46	0.001	0.001366021	603.27	15435.11604	15929.26928	-494.1532397	-339.0098149	-155.1434248	4.48056E-07	2.13712E-07	1.50812E-07	50.22335749	50.68184324	50.62609049	0.362435769	1	1	12.33444745	-1.776281785	141.3956245	389.9301711	64.94494595
1	20120203	16020.4	15840.24	16078.66	15708.89	-0.006	-0.005587834	562.24	15497.44281	15833.39159	-335.9487865	-338.3976092	2.448822736	3.99295E-07	2.24233E-07	1.6128E-07	50.15775088	50.38471163	50.50752118	0.268090956	0	0.79693602	13.5090218	-13.9615504	128.8039887	388.4901588	60.25023781
0	20120206	15947.08	16111.04	16192.83	15850.97	0.017	0.017095701	459.05	15591.84238	16132.39757	-540.5551946	-378.8291263	-161.7260683	3.69259E-07	2.50033E-07	2.07315E-07	50.40277432	50.35731231	50.52792649	0.663236605	0	0.831882538	14.85323656	-4.489368009	145.1949486	385.9258618	64.78100724
0	20120207	16037.63	15946.87	16183.96	15911.5	-0.010	-0.010189907	314.81	15646.46201	15932.59865	-286.1366387	-360.2906288	74.15399006	3.84158E-07	1.82547E-07	2.16796E-07	50.02683555	49.85515466	50.47841076	0.090168806	0	0.747080999	16.10143597	-14.7165115	121.8047037	377.8211574	63.59779801
1	20120208	15836.86	15753.14	15963.55	15624.58	-0.012	-0.012148465	-154.38	15662.87401	15739.33549	-76.46148032	-303.5247991	227.0633188	2.23006E-07	6.94845E-08	2.05457E-07	50.1510617	49.92099051	50.33856734	0.291947484	0.079638025	0.507582593	16.06164256	-30.38253707	70.93988429	375.0460747	55.92636663
1	20120209	15938.79	15828.05	16059.55	15827.3	0.005	0.004755242	-101.2	15688.2857	15834.87419	-146.5884939	-272.137538	125.5490442	2.0841E-07	4.51487E-08	1.81609E-07	50.30958684	50.11057607	50.31387743	0.549437489	0.308969318	0.465298202	16.28833924	-26.46305633	86.32826599	370.1434979	53.80094556
0	20120210	15842.99	16264.55	16310.19	15832.45	0.028	0.027577623	424.31	15776.94175	16297.60199	-520.6602396	-321.8420784	-198.8181612	3.91622E-07	1.91303E-07	1.2605E-07	50.24519054	50.32372543	50.43799387	0.444839545	0.566804453	0.677862286	17.13015827	-3.051189656	108.9206883	378.1432481	56.25297187
1	20120213	16344.43	16276.5	16382.67	16129.04	0.001	0.000734727	165.46	15853.79686	16274.87677	-421.0799087	-341.6896444	-79.39026432	2.45454E-07	3.05619E-07	2.04955E-07	50.40780896	50.23002828	50.46644496	1	0.453464132	0.726588137	18.08116816	-6.769793852	115.1180733	369.2494446	54.89330718
0	20120214	16252.4	16439.62	16476.66	16169.92	0.010	0.010021811	492.75	15943.9235	16452.29256	-508.3690578	-375.0255271	-133.3435307	3.11725E-07	3.58108E-07	1.75083E-07	50.40889867	50.44288222	50.59281554	1	0.710941913	0.943012706	19.1828546	-2.755501332	119.0257429	364.7844843	59.04060954
1	20120215	16376.78	16389.82	16456.35	16244.65	-0.003	-0.003029267	636.68	16012.52296	16385.01442	-372.4914587	-374.5187134	2.02725476	1.86675E-07	4.00798E-07	1.90182E-07	50.24745373	50.38354347	50.48760775	0.577439085	0.639163072	0.762831923	20.20584915	-6.460252042	112.9102323	353.8498783	58.73956731
1	20120216	16441.61	16491.71	16544.52	16236.73	0.006	0.006216664	663.66	16086.24404	16499.91735	-413.6733092	-382.3496326	-31.32367666	2.14934E-07	3.23854E-07	2.03477E-07	50.39221765	50.29301029	50.51887914	0.956339616	0.529650031	0.816387874	21.37275306	-4.060933223	115.8841948	350.559887	64.79257248
0	20120217	16602.74	16669.22	16838.4	16602.74	0.011	0.01076359	404.67	16175.93265	16682.24328	-506.3106287	-407.1418318	-99.16879688	3.10739E-07	3.45088E-07	2.31838E-07	50.41342619	50.46789206	50.5286573	1	0.741194946	0.833134141	23.09486594	-12.92634474	154.0376965	350.2834665	64.56318113
0	20120221	16793.19	16653.83	16848.25	16554.82	-0.001	-0.000923259	377.33	16249.45532	16651.64436	-402.1890422	-406.1512739	3.962231691	2.02829E-07	2.80026E-07	2.38669E-07	50.2189198	50.14888898	50.42341713	0.496867309	0.355314353	0.652897887	24.44310186	-15.50819201	135.7134622	346.2225046	64.81957971
0	20120222	16542.63	16361.04	16666.56	16345.77	-0.018	-0.017580941	-78.58	16266.62219	16338.68582	-72.06362367	-339.3337438	267.2701202	1.61284E-07	2.67859E-07	2.15377E-07	50.05950368	50.1446408	50.37318566	0	0.350175563	0.566870559	24.66205166	-39.81547313	86.96073661	344.4058971	54.08286567
1	20120223	16548.29	16369.28	16619.22	16333.73	0.001	0.000503635	-20.54	16282.4157	16371.6334	-89.21769551	-289.3105342	200.0928387	2.38494E-07	2.26553E-07	1.27295E-07	49.79559835	50.22911141	50.45831391	0	0.610305091	0.712662766	24.80817999	-39.14208896	76.79146857	340.1976188	49.07549802
1	20120224	16379.43	16445.91	16532.45	16317.43	0.005	0.00468133	-45.8	16307.56867	16451.62358	-144.0549129	-260.2594099	116.204497	2.36934E-07	2.18757E-07	1.01853E-07	49.93032753	50.15491098	50.53256401	0.218069129	0.48920846	0.839824832	24.86177609	-32.87977968	67.7153323	331.2563603	47.22012475
0	20120227	16591.18	16513.21	16757.85	16437.34	0.004	0.004092203	-156.01	16339.2058	16517.94742	-178.7416173	-243.9558514	65.21423409	9.37461E-08	2.39735E-07	1.53727E-07	49.98434592	50.22326121	50.56005131	0.30550189	0.600757432	0.886900095	25.54432017	-27.37993086	88.31685817	330.4887631	42.95020894
1	20120228	16355.82	16369.66	16372.16	16178.61	-0.009	-0.00869304	-284.17	16343.89106	16358.25328	-14.36221474	-198.0371241	183.6749093	3.69753E-08	1.40516E-07	2.40634E-07	50.06767153	50.0932788	50.3463884	0.440370546	0.315026149	0.345650157	24.94681257	-39.11103484	24.80251658	330.7824229	42.05689423
1	20120229	16511.53	16547.21	16645.73	16425.62	0.011	0.010846285	186.17	16375.1709	16561.74513	-186.574235	-195.7445462	9.170311288	4.15611E-08	1.7563E-07	2.37094E-07	50.09484539	49.91004433	50.24825259	0.484353443	0	0	25.14578662	-29.48626279	75.64464631	326.8743927	43.06355422
0	20120301	16665.05	16724.22	16768.1	16623.6	0.011	0.010697272	354.94	16428.87076	16736.71807	-307.8473071	-218.1650984	-89.68220872	1.23197E-07	1.5307E-07	2.91311E-07	50.11476405	50.04641192	50.09126828	0.516593262	0.244453069	0	25.62907361	-12.21008072	111.1217314	319.3040789	47.1688638
0	20120302	16778.5	16710.86	16790.1	16545.74	-0.001	-0.000798841	264.95	16472.25372	16708.87092	-236.6171983	-221.8555184	-14.7616799	8.13138E-08	1.46715E-07	2.50106E-07	50.03174327	50.00058966	50.07258832	0.382218001	0.162311914	0	25.71869645	-19.10290458	98.65317599	313.9509304	51.62554513
0	20120305	16723.04	16557.62	16763.89	16549.4	-0.009	-0.009170085	44.41	16485.38699	16545.98531	-60.59832046	-189.6040788	129.0057584	-3.83234E-08	1.37255E-07	2.45478E-07	49.9839095	50.02710866	50.09959858	0.444841988	0.209849977	0.048798838	25.80191767	-42.84492798	77.26107249	306.8465783	51.0829315
1	20120306	16536.25	16312.3	16655.38	16238.85	-0.015	-0.014816139	-57.36	16458.75823	16294.32421	164.4340187	-118.7964593	283.230478	-1.24068E-07	4.15038E-08	1.85703E-07	50.08742578	50.08775468	50.15046715	0.914344595	0.318564258	0.140701948	24.52071819	-80.03554148	4.138946366	314.6811084	44.33619023
0	20120307	16401.8	16487.53	16510.8	16317.42	0.011	0.010742201	-59.68	16463.18465	16502.39198	-39.20733192	-102.8786338	63.67130191	4.9036E-08	1.04541E-07	1.77755E-07	50.04083065	50.05574206	50.04258462	0.768354183	0.261178325	0	23.33103296	-53.86774984	10.36823038	306.3824578	49.32728301
0	20120308	16382.99	16308.6	16391.83	16143.14	-0.011	-0.010852444	-415.62	16439.4024	16293.69292	145.7094737	-53.16101232	198.870486	-2.00585E-08	1.09662E-07	1.72854E-07	50.13912232	50.10446024	50.1106021	1	0.348510713	0.116566909	21.78756977	-76.53415779	-69.52258065	309.0972822	47.70029657
0	20120309	16370.78	16345.3	16455.72	16164.63	0.002	0.002250346	-365.56	16424.92511	16349.26978	75.65533095	-27.39774367	103.0530746	-3.48861E-08	1.01753E-07	1.35018E-07	50.1086965	50.03440518	50.20276654	0.803973538	0.389763949	0.274516371	20.35460297	-71.32929614	-68.65224397	307.8110478	47.48451616
1	20120312	16401.84	16351.41	16599.63	16327.69	0.000	0.000373808	-206.21	16413.61509	16351.57463	62.04045701	-9.510103533	71.55056054	-5.76136E-08	1.85301E-08	1.46316E-07	50.05968805	50.05519461	50.09387344	0.488223508	0.454920894	0.087897694	19.5573926	-67.80790157	-24.93727403	305.2488301	41.69146301
1	20120313	16327.33	16830.6	16830.6	16259.59	0.029	0.02930573	518.3	16477.76661	16867.44811	-389.6814908	-85.54438099	-304.1371098	1.69799E-07	1.02881E-07	9.27629E-08	50.11412256	50.09242218	50.19411415	0.838932349	0.571597204	0.259688086	19.57011485	0	81.47162523	324.2317708	51.85048002
0	20120314	16887.86	16902.51	16985.78	16792.2	0.004	0.004272575	414.98	16543.11175	16905.20707	-362.0953182	-140.8545684	-221.2407498	1.30184E-07	8.54359E-08	1.54752E-07	50.20342547	50.18196104	50.15302643	1	0.868141953	0.189272828	20.02618365	-9.882037406	180.5136027	314.8995014	55.3381951
0	20120315	16855.77	16787.15	16915.17	16619.66	-0.007	-0.006825022	478.55	16580.6561	16778.06869	-197.4125903	-152.1661728	-45.24641752	2.66998E-08	7.47175E-08	1.28396E-07	50.07271404	50.12093871	50.13065215	0.404547048	0.67331744	0.15092827	19.68578938	-23.57234406	109.3159273	313.5145371	59.72878376
1	20120316	16707.29	16218.06	16716.73	16218.06	-0.034	-0.033900334	-127.24	16524.87208	16174.98241	349.8896731	-51.75500363	401.6446767	-1.76466E-07	-4.63407E-08	1.15485E-07	50.22217299	50.19972303	50.18789592	1	1	0.264091484	18.63433379	-91.10889585	-68.89088674	331.7699273	48.42633265
1	20120319	16186.78	16398.89	16434.91	16168.96	0.011	0.011149916	47.48	16505.49022	16416.11366	89.37656219	-23.52869047	112.9052527	-5.06093E-08	-4.46518E-08	5.46778E-08	50.22175753	50.13768663	50.12220257	0.99770899	0.785844117	0.144699151	17.81128016	-69.64896041	-83.3872135	327.0685039	51.60052108
0	20120320	16571.48	16664.25	16667.55	16391.6	0.016	0.016181583	-166.35	16529.9148	16683.33741	-153.4226066	-49.50747369	-103.9151329	1.3621E-07	7.38118E-09	4.15037E-08	50.19799805	50.15974512	50.16888289	0.866688955	0.799240523	0.229536843	16.82159748	-38.15745751	30.03257176	323.4171822	54.84971515
0	20120321	16704.07	16479.2	16720.85	16431.75	-0.011	-0.01110461	-423.31	16522.11253	16463.49712	58.61540432	-27.88289809	86.4983024	5.1674E-09	2.71141E-08	9.71522E-08	50.20270334	50.13111925	50.10120343	0.880175695	0.655488291	0.106534916	16.07315315	-60.11819994	13.53992444	320.9659549	54.07990166
1	20120322	16419.99	16457.19	16601.28	16353.75	-0.001	-0.001335623	-329.96	16512.12445	16456.70484	55.41960881	-11.22239671	66.64200552	6.30021E-08	2.15623E-08	9.94693E-08	50.14630653	50.1861462	50.01197176	0.533086222	0.921345889	0	15.09178817	-62.7302288	-22.55056903	315.7205295	45.72999368
1	20120323	16581.72	16799.01	16815.99	16562.03	0.021	0.020770253	580.95	16556.26068	16825.34117	-269.0804817	-62.79401371	-206.286468	1.71964E-07	6.90101E-08	8.49428E-08	50.260051	50.25792072	50.09369261	1	1	0.140693335	14.88182488	-22.16486281	90.90680558	318.7976346	51.5747289
1	20120326	16898.49	16850.32	17052.51	16799.46	0.003	0.003054347	451.43	16601.50058	16852.24145	-250.7408694	-100.3833848	-150.3574845	1.87348E-07	6.57203E-08	7.07534E-08	50.38452938	50.26529479	50.14286485	1	1	0.225349897	15.35545417	-22.23407414	148.3095574	314.1335178	49.2721702
1	20120327	16867.42	16993.31	16993.31	16765.21	0.009	0.008485892	329.06	16661.77895	17004.16143	-342.3824753	-148.7832029	-193.5992723	6.32542E-08	1.15714E-07	7.4865E-08	50.42499101	50.34965429	50.20290551	1	1	0.328717899	15.65338802	-6.51000143	136.5398142	307.9882665	61.12805248
1	20120328	17027.59	17081.69	17096.88	16892.18	0.005	0.00520087	602.49	16726.38065	17087.65374	-361.2730849	-191.2811793	-169.9919056	6.83613E-08	9.859E-08	7.13771E-08	50.46947201	50.35584076	50.25656323	1	1	0.446270016	16.22053785	-1.629391258	151.1435213	300.6105332	61.78961858
0	20120329	17068.32	17133.42	17158.65	16964.42	0.003	0.003028389	676.23	16789.00209	17136.94048	-347.9383921	-222.6126219	-125.3257702	1.25665E-07	7.59125E-08	8.77256E-08	50.69367384	50.47338454	50.28512932	1	1	0.498390354	16.91876005	-2.549283109	151.0803848	293.0119237	60.62352434
0	20120330	17085.27	16953.62	17113.28	16903.41	-0.011	-0.01049411	154.61	16814.32792	16939.51842	-125.1905024	-203.128198	77.93769558	2.65058E-07	4.81241E-08	8.21712E-08	50.32237886	50.4059297	50.23885013	0.321671261	0.822935674	0.413951534	17.27588871	-20.71658802	106.2278202	288.5117863	62.28999166
0	20120402	16985.94	16734.75	17059.98	16617.71	-0.013	-0.012909927	-115.57	16802.08516	16718.99858	83.0865821	-145.885242	228.9718241	1.24753E-07	3.75796E-08	3.94434E-08	50.39334527	50.37051018	50.21346886	0.451321694	0.70811298	0.36764207	16.38576416	-42.83159373	45.75939302	299.4945158	56.26999008
0	20120403	16733.41	16450.68	16744.69	16336.2	-0.017	-0.016974858	-542.63	16748.02283	16430.04011	317.9827228	-53.11164902	371.0943718	-7.46436E-08	3.16673E-08	1.49989E-08	50.53066044	50.39321109	50.23711222	0.702186451	0.772522612	0.410780616	15.84161002	-71.53452091	-42.00456241	307.2799076	48.09347863
1	20120404	16495.48	16485.24	16556.74	16216.13	0.002	0.002100825	-596.45	16707.5947	16489.48615	218.1085584	1.132392459	216.9761659	5.6175E-09	5.3915E-09	1.62352E-08	50.3599307	50.37758917	50.20201224	0.390275717	0.720113684	0.346738869	15.70240167	-68.04251836	-68.5106228	309.6606285	53.68547539
0	20120405	16546.67	16619.11	16668.79	16318.05	0.008	0.008120598	-514.31	16693.98167	16629.08107	64.90060673	13.88603531	51.01457141	6.24719E-08	6.24301E-08	1.94184E-08	50.20663333	50.24777796	50.22282769	0	0.340842946	0.384717746	15.13839598	-54.51606058	-40.01518705	312.5948693	57.04033426
0	20120406	16716.36	16498.73	16793.61	16494.17	-0.007	-0.007243469	-454.89	16663.94295	16488.70299	175.2399587	46.15681999	129.0831387	-1.06865E-07	3.41142E-08	2.67483E-08	50.29992578	50.34795181	50.24657604	0.191549656	0.633521911	0.428047861	14.15074944	-70.01655137	-27.08857448	311.6552358	49.06006214
0	20120409	16455.16	16451.71	16631.77	16425.28	-0.003	-0.002849916	-283.04	16631.29173	16448.86439	182.427345	73.41092498	109.01642	-1.43059E-07	2.44142E-08	3.06516E-09	50.36537141	50.41374348	50.27113787	0.32592377	0.82574608	0.774979726	13.47734581	-75.00530493	-59.97802924	304.1434332	43.68370983
1	20120410	16396.99	15908.85	16478.04	15897.09	-0.033	-0.032997178	-541.83	16520.14685	15867.31043	652.8364165	189.2960233	463.5403932	-4.08696E-07	-1.70565E-07	1.58348E-08	50.49526814	50.53692817	50.32099446	0.592629992	1	1	14.3632836	-99.06782079	-167.3512417	323.9153308	38.13436922
0	20120411	16009.16	15980.07	16052.46	15782.36	0.005	0.004476754	-505.17	16437.0581	15988.74381	448.3142896	241.0996766	207.214613	-4.11406E-07	-1.69166E-07	-7.88438E-08	50.0827984	50.36556811	50.26787945	0	0.407366634	0.828119405	15.44737116	-85.6345683	-187.8228474	320.0713786	41.87933333
0	20120412	15978.34	15948.86	15986.36	15671.33	-0.002	-0.001953058	-670.25	16361.9507	15945.79201	416.1586878	276.1114788	140.047209	-4.43444E-07	-1.54223E-07	-9.24474E-08	49.90916612	50.47308298	50.31653661	0	0.779197173	0.985574363	16.70035416	-81.34026302	-179.6919744	319.7112802	46.73979261
0	20120413	15884.26	15624.23	16014.39	15624.23	-0.020	-0.020354433	-874.5	16248.45521	15599.49446	648.9607491	350.6813329	298.2794162	-5.15767E-07	-1.14078E-07	-9.69155E-08	50.19998046	50.59637036	50.42685519	0.467927595	1	1	17.96852349	-100	-179.970305	324.7433316	38.99466172
0	20120416	15579.75	15245.92	15640.92	15245.92	-0.024	-0.024213033	-1205.79	16094.21902	15218.72196	875.4970588	455.6444781	419.8525808	-6.02704E-07	-2.32884E-07	-1.24617E-07	50.52972311	50.6968239	50.56066982	0.998491824	1	1	19.89091748	-100	-213.4780137	329.761665	29.35550745
0	20120417	15264.96	15216.02	15361.71	14919.56	-0.002	-0.00196118	-692.83	15959.11148	15215.81216	743.2993248	513.1754474	230.1238774	-5.05218E-07	-2.92959E-07	-1.46157E-07	50.80647649	50.69068192	50.67305415	1	0.986322165	1	22.18294743	-86.75979974	-194.544973	337.7894032	35.35040592
1	20120418	14980.67	14458.88	15006.96	14448.22	-0.050	-0.049759398	-1521.19	15728.30664	14400.65445	1327.652189	676.0707956	651.5813929	-8.90348E-07	-4.41971E-07	-1.84107E-07	50.98602572	50.63071091	50.86178427	1	0.852770098	1	24.88358514	-99.60000901	-208.1475985	368.5044459	29.35067106
1	20120419	14478.77	14689.84	14856.41	14367.82	0.016	0.015973575	-1259.02	15568.54254	14712.08504	856.4574976	712.148136	144.3093615	-8.22891E-07	-3.76107E-07	-2.72542E-07	49.46104717	50.14105229	50.68338264	0	0	0.790069429	27.476308	-88.03860097	-167.3565809	377.0819855	36.81887194
0	20120420	14742.61	14869.91	14892.74	14412.49	0.012	0.012258132	-754.32	15461.06061	14882.05038	579.0102293	685.5205547	-106.5103253	-6.81778E-07	-4.00175E-07	-2.37418E-07	49.39685716	49.95687975	50.53430722	0	0	0.614647883	29.7195966	-79.30200059	-134.8403287	384.4511293	41.55198705
1	20120423	14799.56	14359.5	14862.49	14292.33	-0.034	-0.034325023	-886.42	15291.58975	14319.30382	972.2859307	742.8736299	229.4123008	-9.25205E-07	-5.44554E-07	-2.17318E-07	49.8820121	50.32829515	50.71336062	0.305288534	0.501950583	0.825345425	31.94466879	-97.31457494	-134.569246	398.2460487	35.53860059
1	20120424	14270.26	14411.24	14708.54	14258.71	0.004	0.00360319	-804.78	15156.15132	14418.31201	737.8393107	741.8667661	-4.027455328	-6.67913E-07	-5.5954E-07	-3.68791E-07	49.7436608	49.66015696	50.44937423	0.218229617	0	0.514704676	34.05094565	-93.98280011	-121.5081134	401.9306166	36.78808383
0	20120425	14356.67	14942.05	14957.27	14345.61	0.037	0.036833055	483.17	15123.21266	14982.33754	140.8751221	621.6684373	-480.7933152	-4.2764E-07	-4.33813E-07	-3.57235E-07	49.30705032	49.10660486	50.23337709	0	0	0.260534331	34.8228757	-73.04272358	-86.04459448	416.9112869	46.26153842
0	20120426	14904.66	14580.15	14944.07	14531.39	-0.024	-0.024220238	-109.69	15039.66456	14549.2125	490.4520609	595.425162	-104.9731011	-5.90977E-07	-5.38025E-07	-2.62849E-07	49.68650175	49.45221879	50.45000403	0.226001778	0.217337309	0.515445779	35.53966789	-86.45461977	-81.35552295	416.6090521	42.4085554
1	20120427	14678.19	14287.27	14769.25	14287.27	-0.020	-0.020087585	-582.64	14923.91155	14267.12058	656.7909719	607.698324	49.09264796	-6.01224E-07	-5.82628E-07	-2.44874E-07	50.06283237	49.84800875	50.64105778	0.450144801	0.466227527	0.740264484	36.61740449	-98.71312513	-91.49209916	421.2784055	43.21581377
0	20120430	14273.34	14401.78	14489.71	14145.65	0.008	0.008014827	42.28	14843.58362	14412.13842	431.4452013	572.4476994	-141.0024981	-3.72667E-07	-5.05349E-07	-3.1772E-07	50.1412288	49.86159335	50.41910139	0.496837818	0.474770127	0.479081715	37.83455681	-86.56761817	-91.80684128	415.7628051	44.96740159
1	20120501	14213.45	13849.55	14214.25	13834.94	-0.038	-0.038344566	-561.69	14690.65537	13806.27397	884.3814015	634.8344399	249.5469617	-6.50231E-07	-6.02648E-07	-3.50722E-07	50.61424505	49.69802633	50.51471732	0.778566933	0.371911952	0.591595861	39.38391634	-99.32964739	-113.6409546	426.5540333	35.34966669
1	20120502	13951.48	14192.77	14195.43	13828.63	0.025	0.024782033	-749.28	14614.05762	14222.50046	391.5571563	586.1789832	-194.6218268	-1.09299E-07	-5.0817E-07	-4.08423E-07	50.54669013	49.79839092	50.40424599	0.948320691	0.435025642	0.461600915	40.83059142	-83.34034844	-96.67235363	422.2858881	42.1336593
0	20120503	14247.21	14606.43	14724.37	14247.21	0.029	0.029145826	26.28	14612.88414	14635.96304	-23.07890097	464.3274063	-487.4063073	-1.60227E-08	-4.21806E-07	-3.35198E-07	50.52285213	50.02859469	50.3720961	0.930084695	0.579787947	0.362461284	39.89845898	-57.08192397	-51.07132147	430.0940389	47.80590009
1	20120504	14632.63	14509.96	14779.48	14347.01	-0.007	-0.006604625	222.69	14597.04966	14500.26746	96.78219878	390.8183648	-294.036166	-1.46128E-07	-4.22409E-07	-3.17522E-07	50.33572752	50.20963455	50.35174277	0.786934936	0.696323251	0.290544279	38.83301594	-55.55809221	-44.59697413	430.2637504	41.98837343
0	20120507	14344.5	14778.9	14810.51	14233.65	0.019	0.018534855	377.12	14625.02663	14800.33327	-175.3066395	277.593364	-452.9000034	2.14202E-07	-3.42373E-07	-3.3428E-07	50.43100545	50.46754166	50.11443951	0.859822261	0.892941016	0	38.09160798	-19.3545102	-32.60552624	440.7349111	50.43497956
0	20120508	14867.57	14592.34	14912.78	14562.5	-0.013	-0.012623402	742.79	14619.99792	14576.34052	43.6574027	230.8061717	-187.148769	1.05742E-07	-2.76941E-07	-3.14808E-07	50.38090744	50.42879874	50.01137686	0.821497437	0.971532163	0	37.00843718	-32.33360505	-15.3161899	434.273846	52.93482505
0	20120509	14768.61	14213.17	14820.4	14146.1	-0.026	-0.025984181	20.4	14557.40901	14185.23381	372.1752031	259.079978	113.0952251	-3.33402E-07	-3.91486E-07	-3.6645E-07	50.27091554	50.44698532	49.88937887	0.629930485	0.984895447	0	36.87629995	-65.92890559	-61.85604089	451.4185713	45.152653
0	20120510	14323.88	14118.13	14437.18	14075.08	-0.007	-0.006686756	-488.3	14489.82762	14112.96817	376.8594546	282.6358733	94.2235813	-2.11456E-07	-4.10886E-07	-4.39778E-07	50.40552859	50.41873148	49.71265457	0.621487737	0.964134861	0	36.88478264	-74.34965977	-98.9155238	445.0386734	45.69523344
1	20120511	14107.12	13918.57	14299.24	13849.6	-0.014	-0.014135016	-591.39	14401.94184	13903.61629	498.3255404	325.7738067	172.5517337	-1.7172E-07	-3.94435E-07	-4.36651E-07	50.51347046	50.51517331	49.9756703	0.786953221	1	0.228882543	37.28999984	-92.0311171	-141.2021364	445.3673396	40.17259139
0	20120514	13617.02	14275.35	14305.76	13583.71	0.026	0.02563338	-503.55	14382.46617	14303.9449	78.52126779	276.3232989	-197.8020312	-4.40091E-08	-2.09988E-07	-4.28697E-07	50.4589015	50.47624696	50.01355086	0.547538031	0.972364603	0.261847105	38.07993421	-49.6461749	-122.1280824	465.1303867	45.48742115
0	20120515	14224.27	13936.7	14315.97	13866.34	-0.024	-0.023722711	-655.64	14313.88676	13908.45039	405.4363654	302.1459122	103.2904532	5.98377E-08	-2.93163E-07	-3.33691E-07	50.43334494	50.39787882	50.24721306	0.588993357	0.889652399	0.465185516	38.76945	-74.0517216	-112.8435266	464.0232163	41.68301075
1	20120516	14020.44	13771.82	14058.76	13592.15	-0.012	-0.011830634	-441.35	14230.49187	13761.30997	469.1819021	335.5531102	133.6287919	-2.05298E-07	-1.58969E-07	-4.02345E-07	50.70028155	50.55623459	50.12232321	1	1	0.356503395	39.80994044	-85.84649417	-152.5913582	464.2079865	37.0131961
0	20120517	13903.95	14004.94	14129.31	13637.76	0.017	0.01692732	-113.19	14195.79158	14023.68077	172.1108124	302.8646506	-130.7538383	-2.89125E-07	-1.52918E-07	-4.44771E-07	50.35351532	50.46140859	49.72003958	0.192376167	0.889507009	0.006426609	40.46014376	-68.30640975	-105.8275652	466.1609875	43.37231125
0	20120518	13877.92	14045.35	14071.45	13784.89	0.003	0.00288541	126.78	14172.64672	14047.01686	125.6298611	267.4176927	-141.7878316	-2.20726E-07	-1.85844E-07	-3.8415E-07	50.32492098	50.35790071	49.79218186	0.125779494	0.76889772	0.069206533	41.06390399	-65.26593784	-84.14746828	453.3323455	50.16213102
0	20120521	13867.36	13660.87	13875.93	13532.43	-0.027	-0.027374184	-614.48	14093.91184	13631.1664	462.745449	306.483244	156.262205	-5.63001E-07	-1.65634E-07	-3.80484E-07	50.13916401	50.39970979	50.05687204	0	0.793460311	0.29954623	42.01471505	-90.69511356	-133.564416	457.5886066	50.686418
0	20120522	13740.16	13311.36	13840.13	13263.96	-0.026	-0.025584754	-625.34	13973.51925	13286.75951	686.7597446	382.5385441	304.2212005	-6.75154E-07	-2.79618E-07	-3.75908E-07	50.4673725	50.59715302	50.30576545	0.584919324	1	0.516139193	43.25313557	-97.12521682	-159.3163892	466.0587061	47.13883804
0	20120523	13196.54	13283.55	13507.7	13049.1	-0.002	-0.002089193	-488.27	13867.37014	13283.30311	584.0670221	422.8442397	161.2227824	-4.96683E-07	-4.26709E-07	-4.54732E-07	50.70826016	50.61062582	50.19410691	1	1	0.418971279	44.65262548	-87.42005065	-177.7769275	465.5259414	40.99171122
0	20120524	13314.54	13089.26	13339.08	12931.5	-0.015	-0.014626361	-915.68	13747.66089	13074.33361	673.3272785	472.9408475	200.386431	-5.64713E-07	-3.96395E-07	-4.6184E-07	50.97756114	50.86681927	50.45745414	1	1	0.6481423	46.08010974	-92.03747073	-189.3767042	461.3869456	43.03188431
0	20120525	12919.3	13048.9	13321	12863.02	-0.003	-0.003083444	-996.45	13640.15921	13046.94357	593.2156417	496.9958063	96.21983539	-4.81766E-07	-3.32465E-07	-4.48132E-07	51.20743323	50.69402261	50.69699845	1	0.660463035	0.856599459	47.47976353	-90.93162126	-168.5582358	461.1435923	41.76423547
1	20120529	12841.67	13012.04	13080.47	12781.56	-0.003	-0.002824759	-648.83	13543.52549	13009.35511	534.1703757	504.4307202	29.73965547	-7.01837E-07	-3.75059E-07	-3.93407E-07	51.15966639	50.95706499	50.90663251	0.955285769	1	1	48.8682822	-88.69553275	-158.8041455	449.5554786	42.15364904
0	20120530	13145.75	13456.03	13499.77	13133.91	0.034	0.034121475	144.67	13530.06464	13490.38961	39.67503488	411.4795831	-371.8045483	-2.48804E-07	-9.34143E-08	-3.82639E-07	50.96573162	50.78348339	50.88503132	0.773744662	0.710293811	0.98190822	48.16336734	-59.26178713	-80.69971059	452.2822301	46.08927472
1	20120531	13273.04	12960.87	13313.14	12906.41	-0.037	-0.036798372	-322.68	13442.49624	12920.13772	522.3585128	433.6553691	88.70314375	-4.50949E-07	-3.34546E-07	-1.7409E-07	51.18416396	50.99840421	51.0352262	0.978217783	1	1	47.89673268	-88.31407512	-109.8477663	459.2349279	43.68521818
1	20120601	13093.32	13107.8	13156.82	12801.58	0.011	0.01133643	18.54	13391.00451	13122.23556	268.768947	400.6780847	-131.9091376	-4.88547E-07	-3.9873E-07	-3.10966E-07	50.6380619	50.80418995	50.80519948	0.467015137	0.696778763	0.826076177	47.81708891	-78.7384076	-102.2730433	451.8067188	51.94258182
0	20120604	13126.69	13154.8	13291.23	13000.37	0.004	0.003585651	105.9	13354.66535	13157.30496	197.360395	360.0145467	-162.6541517	-4.81478E-07	-3.58573E-07	-3.12271E-07	50.08375141	50.3942598	50.55337049	0	0.05676642	0.635667588	47.16440543	-75.67534101	-76.51526234	440.3105246	50.74263733
1	20120605	13259.11	13057.26	13317.69	13018.6	-0.007	-0.007414784	45.22	13308.91068	13049.56423	259.3464483	339.8809271	-80.53447872	-3.32214E-07	-4.60621E-07	-2.14486E-07	50.24765862	50.5780177	50.68470269	0.145866213	0.34366243	0.734968223	46.4437631	-79.54368392	-71.33848105	430.2233443	49.19670804
0	20120606	13151.49	13107.13	13204.4	12956.17	0.004	0.003819331	-348.9	13277.8675	13111.55814	166.3093647	305.1666146	-138.8572499	-1.06614E-07	-3.96144E-07	-2.42656E-07	50.24946332	50.56518719	50.49149903	0.147472269	0.323630524	0.588886413	45.90292322	-75.84344277	-71.20525501	417.2238197	51.42203466
0	20120607	13013.29	12872.58	13168.15	12794.51	-0.018	-0.01789484	-88.29	13215.51558	12854.19707	361.3185109	316.3969938	44.92151704	-2.31342E-07	-3.71941E-07	-3.35514E-07	50.3807647	50.43393684	50.42178368	0.26432152	0.118713062	0.536174445	45.7227209	-92.94358434	-88.11176298	414.1106897	46.14670689
0	20120608	12938.57	12873.84	13035.54	12764.68	0.000	9.78825E-05	-233.96	13162.9501	12875.35099	287.599109	310.6374169	-23.03830785	-1.16946E-07	-3.45554E-07	-3.18539E-07	50.28623913	49.99209278	50.35525446	0.180200228	0	0.485871523	45.61380326	-90.1768279	-90.95511128	403.8784976	39.70855318
1	20120611	12919.19	12739.98	12952.82	12568.05	-0.010	-0.01039783	-414.82	13097.87778	12729.56685	368.3109337	322.1721202	46.13881345	-1.75588E-07	-3.34518E-07	-2.6725E-07	50.40542086	50.18746784	50.51330996	0.292317146	0.194149699	0.605377713	45.88333128	-86.48434061	-108.5455603	402.5136049	45.1007276
1	20120612	12643.94	12891.96	13044.28	12635.36	0.012	0.011929375	-165.3	13066.19812	12904.45178	161.7463407	290.0869643	-128.3406236	-5.90731E-08	-3.83724E-07	-3.13349E-07	50.36706699	50.17340091	50.28490909	0.257463058	0.180170996	0.432683193	45.65866847	-65.52865429	-85.27896657	402.9712046	44.61397807
1	20120613	12998.72	12973.66	13075.13	12851.03	0.006	0.006337283	-133.47	13051.96149	12978.98371	72.97777847	246.6651272	-173.6873487	-2.7286E-07	-2.65457E-07	-1.77752E-07	50.21315742	50.21506628	50.21392828	0.117597722	0.221575046	0.379014409	45.28783198	-56.46653501	-59.27268003	390.1946899	44.35337695
1	20120614	13085.57	13427.15	13427.15	13012.06	0.035	0.03495467	554.57	13109.6828	13461.62433	-351.9415328	126.9437952	-478.885328	2.70744E-07	-8.22725E-08	-2.19118E-07	50.35946232	50.33644689	50.10584345	0.497394361	0.342194376	0.297291174	43.30258661	-7.794187095	22.84142259	394.7157835	54.68146746
0	20120615	13432.48	13545.32	13702.66	13375.28	0.009	0.008800825	671.48	13176.70391	13551.75813	-375.0542231	26.5441915	-401.5984146	2.49662E-07	-1.11552E-07	-2.02418E-07	50.47866275	50.46420309	49.95526514	1	0.469149301	0.183438505	40.44243683	-13.86732005	102.8110357	389.9060847	54.07546496
0	20120618	13398.32	13445.46	13518.98	13228.92	-0.007	-0.007372288	705.48	13218.051	13437.28322	-219.2322241	-22.61109161	-196.6211325	1.70017E-07	-1.50526E-07	-1.64412E-07	50.20578758	50.29715104	50.071191	0	0.30314498	0.271090366	38.23445158	-22.66858216	83.20802039	384.6556501	58.26973892
0	20120619	13726.6	13070.75	13778.91	13070.75	-0.028	-0.027868887	178.79	13195.38931	13042.55514	152.8341682	12.47796034	140.3562078	1.84039E-08	-1.56734E-07	-2.37473E-07	50.1993173	50.21163126	49.91636147	0	0.218161568	0.154023336	35.68553527	-58.48405266	66.76482994	407.7631036	47.29741817
0	20120620	13038.95	12979.69	13115.11	12797.52	-0.007	-0.0069667	6.03	13162.2048	12974.85422	187.3505763	47.45248353	139.8980928	-6.45663E-08	-8.61135E-08	-2.79641E-07	50.2306483	50.20561138	50.08344318	0.112158619	0.262922475	0.28035427	33.76748512	-66.0043275	-59.84657133	401.3221677	49.709279
1	20120621	13000.62	12894.8	13122.5	12809.73	-0.007	-0.006540218	-532.35	13121.0656	12888.64198	232.423614	84.44670963	147.9769044	2.30644E-08	-1.03939E-07	-2.30626E-07	50.22211801	50.24949957	50.2208687	0.081621924	0.439317031	0.384262081	31.96138712	-73.01504716	-63.32709739	394.9970128	46.01515439
1	20120622	12880.88	13084.62	13084.62	12731.54	0.015	0.014720663	-460.7	13115.45858	13099.69523	15.76335007	70.71003772	-54.94668765	1.34485E-07	9.71164E-09	-2.26894E-07	50.30217837	50.23041666	50.26693961	0.368221763	0.406748158	0.415834544	30.51582712	-57.3385858	-48.67183973	392.0029405	50.28669705
0	20120625	13161.71	13390.69	13411.63	13142.78	0.023	0.023391585	-54.77	13157.80188	13413.07421	-255.2723357	5.513563031	-260.7858988	3.83747E-07	1.08346E-07	-1.47401E-07	50.23032062	50.30817755	50.3486775	0.110985624	0.551540493	0.477983819	28.59662874	-32.06151	84.66120954	387.3605876	50.37046167
1	20120626	13529.86	13009.63	13554.99	12972.31	-0.029	-0.028457085	-61.12	13135.0062	12978.59583	156.410374	35.69292523	120.7174488	8.45516E-08	1.30064E-08	-1.57661E-07	50.38730704	50.32051014	50.24064486	0.672965118	0.69563693	0.395841372	26.82431486	-63.53170474	28.19892387	401.3119742	43.5000632
1	20120627	13047.96	13445.46	13464.47	12897.43	0.034	0.033500568	465.77	13182.76833	13481.37263	-298.6043022	-31.16652026	-267.4377819	2.83837E-07	1.02758E-08	-1.64692E-07	50.56424133	50.34449088	50.34769764	1	0.746431697	0.477238784	25.40404069	-27.53827858	67.14063637	413.1496903	49.78114175
0	20120628	13437.05	13732.16	13789.86	13414.24	0.021	0.021323183	837.36	13267.29012	13751.45134	-484.161214	-121.765459	-362.395755	1.78644E-07	2.21687E-07	-4.74226E-08	50.67795598	50.54679153	50.47947086	1	1	0.577432337	24.11029073	-4.722501862	179.3170109	410.4689982	60.16922783
0	20120629	13653.96	13751.63	13997.11	13599.2	0.001	0.00141784	667.01	13341.80395	13751.64374	-409.8397938	-179.380326	-230.4594678	1.24703E-07	1.8531E-07	-3.63327E-08	50.75457688	50.52992554	50.44782791	1	0.954830173	0.527451863	23.46287848	-18.02680375	185.60852	409.5719269	58.53857599
0	20120702	13625.21	13662.8	13939.13	13586.94	-0.007	-0.006459598	272.11	13391.18796	13655.96587	-264.7779086	-196.4598425	-68.31806607	1.32194E-07	1.49753E-07	-4.02728E-08	50.6716509	50.4542933	50.28461888	0.85065366	0.728887437	0.329134887	22.81815084	-26.41576523	142.1258214	405.4732178	57.31731981
0	20120703	13612.26	13113.78	13633.24	13104.11	-0.040	-0.040183564	104.15	13348.50981	13072.07339	276.4364151	-101.880591	378.3170061	4.38216E-08	3.10826E-08	1.30362E-08	50.65526494	50.58967396	50.34979998	0.813484299	1	0.387391345	21.6574298	-69.79700846	20.76420767	416.4172737	47.09267268
1	20120705	13124.21	12968.18	13253.27	12914.35	-0.011	-0.011102825	-477.28	13289.99753	12960.1882	329.8093312	-15.54260653	345.3519377	1.24192E-08	-2.61022E-08	-2.56361E-08	50.65964695	50.65423927	50.39077326	0.82171405	1	0.424011749	21.06070267	-81.30170595	-41.80957927	410.8817541	40.67725736
1	20120706	13054.67	13302.77	13342.02	12968.07	0.026	0.025800845	-429.39	13291.96253	13329.12245	-37.1599194	-19.8660691	-17.29385029	2.55222E-07	1.3879E-07	-4.8356E-08	50.49291657	50.57923079	50.41994984	0.500892345	0.832804687	0.450088705	20.22304964	-54.8638163	-3.409892353	408.2437717	48.87692786
1	20120709	13333.17	13391.3	13443.72	13129.31	0.007	0.006655005	-360.33	13307.24521	13396.08289	-88.83767384	-33.66039005	-55.17728379	1.93304E-07	1.62355E-07	5.60642E-08	50.587723	50.6455927	50.43644846	0.681732211	0.980726637	0.464834558	19.12156516	-47.86854935	24.5700084	401.5413594	45.78602844
0	20120710	13762.14	14274.37	14274.37	13690.13	0.066	0.06594356	611.57	13456.03364	14341.93055	-885.8969036	-204.1076928	-681.7892109	4.79446E-07	4.19718E-07	7.61211E-08	50.85888265	50.82887021	50.54355302	1	1	0.560560664	19.4126069	0	217.1290092	435.9362623	55.90162555
1	20120711	14275.74	14308.79	14511.51	14173.41	0.002	0.002411315	1195.01	13587.22693	14306.24073	-719.0137981	-307.0889138	-411.9248843	6.94023E-07	3.85449E-07	2.41663E-07	50.91791801	50.93694037	50.63560288	1	1	0.642831425	20.09925664	-11.38895599	222.1020936	428.9479579	56.15851502
0	20120712	14337.07	14494.41	14516.49	14302.09	0.013	0.012972446	1526.23	13726.79356	14508.88456	-782.0910041	-402.0893319	-380.0016722	5.43508E-07	4.03402E-07	1.63128E-07	51.18889955	50.98308597	50.74296922	1	1	0.738791497	20.74554737	-1.23700944	194.1383148	413.6231037	60.54629482
0	20120713	14479.39	14381.2	14505.67	14263.07	-0.008	-0.007810597	1078.43	13827.47147	14371.37811	-543.9066409	-430.4527937	-113.4538472	3.45204E-07	2.57892E-07	2.83751E-07	50.70860867	50.66293292	50.51753457	0.30991002	0.525634819	0.676358447	21.21418777	-8.356083159	150.6841842	401.4071678	66.14277705
0	20120716	14398.48	14088.74	14488.07	13860.26	-0.020	-0.020336272	697.44	13867.66663	14066.99861	-199.3319785	-384.2286307	184.8966522	1.97962E-07	1.5984E-07	2.42778E-07	50.56416454	50.54835237	50.42408669	0.102370274	0.343873431	0.614227519	20.4055172	-26.41965091	95.71316988	417.5787986	64.286457
1	20120717	14033.07	13732.07	14087.21	13732.07	-0.025	-0.025315962	-542.3	13846.80561	13706.30626	140.4993476	-279.283035	419.7823826	6.57872E-08	9.8657E-08	1.89014E-07	50.53879375	50.32699326	50.39717747	0.0659171	0	0.581673721	19.30310988	-48.4491001	44.60758404	413.2281702	58.24709634
1	20120718	13702.88	13812.65	13892.08	13601.47	0.006	0.005868016	-496.14	13841.5509	13820.83029	20.72061199	-219.2823056	240.0029176	3.98805E-07	2.20205E-07	1.43221E-07	50.24919055	50.40977543	50.39802688	0	0.126174496	0.582701298	17.9283131	-43.93124196	28.69654841	404.4697294	56.84787406
0	20120719	13836.98	13868.27	14102.87	13719.2	0.004	0.004026744	-626.14	13845.66153	13871.91921	-26.25767821	-180.6773801	154.4197019	5.063E-07	2.58957E-07	1.47741E-07	49.74000197	50.44039107	50.48068542	0	0.17283809	0.682698595	17.18907106	-40.45963524	43.2063454	402.9840345	45.822327
0	20120720	13793.06	13861.42	13921.62	13731.37	-0.001	-0.000493933	-519.78	13848.08591	13860.61237	-12.5264582	-147.0471957	134.5207375	3.16853E-07	2.80894E-07	2.02348E-07	50.01623972	50.42542782	50.33817281	0.190653746	0.150031484	0.510292028	16.50263201	-40.88718839	28.59833336	387.7887463	47.73385953
1	20120723	13802.67	13583.82	13814.42	13499.9	-0.020	-0.020026808	-504.92	13807.42962	13562.52828	244.9013371	-68.65748917	313.5588263	1.26905E-07	1.58735E-07	2.04981E-07	50.39572456	50.44604364	50.39032629	0.452566562	0.181453595	0.573385408	15.45470727	-58.21401376	-14.28336559	385.9124073	43.50689009
0	20120724	13615.45	13714.68	13763.63	13472.06	0.010	0.00963352	-17.39	13793.16044	13726.38398	66.77646619	-41.5706981	108.3471643	-2.84888E-07	1.07062E-07	1.78815E-07	50.19719899	50.22892827	50.30819426	0.315548202	0	0.47402506	14.56019403	-50.04618822	-14.95215557	379.1736639	48.06398776
0	20120725	13674.6	13664.81	13760.15	13549.26	-0.004	-0.00363625	-147.84	13773.41422	13660.07354	113.3406823	-10.58842201	123.9291043	-3.30185E-07	1.98273E-07	1.73674E-07	50.15643558	50.01900863	50.36164414	0.287414116	0	0.53868679	13.72957459	-55.00316452	-19.67337376	367.1534022	50.23446341
1	20120726	13706.5	13536.73	13822.13	13501.73	-0.009	-0.009372981	-331.54	13737.00127	13527.24204	209.7592298	33.48110834	176.2781214	-4.98381E-07	4.17888E-08	1.49911E-07	49.93303902	50.26081429	50.4355899	0.199293535	0.250815624	0.628143673	12.75158341	-70.62962269	-33.79329557	363.8138735	49.97198741
1	20120727	13606	13594.39	13620.83	13405.29	0.004	0.004259522	-267.03	13715.06107	13599.55523	115.5058425	49.88605517	65.61978729	-4.0748E-07	-2.11484E-08	3.68361E-08	50.00527273	50.31263924	50.45592112	0.321867033	0.304571638	0.652739656	12.16468893	-82.98236141	-50.28571429	353.2228825	50.28455779
0	20120730	13654.46	13666.49	13698.19	13495.48	0.005	0.005303658	82.67	13707.5886	13671.63883	35.94976951	47.09879803	-11.14902853	-2.17718E-07	-6.82018E-09	2.51833E-08	50.10129869	50.15719593	50.47064125	0.452304011	0.143336322	0.670547522	11.34037096	-76.49388049	-29.63862224	342.4719623	52.06608824
0	20120731	13620.66	13067.22	13657.07	13004.16	-0.044	-0.043849591	-647.46	13609.07035	13020.72624	588.3441083	155.3478601	432.9962482	-3.69536E-07	-1.50201E-07	5.97884E-08	50.34555866	50.21555999	50.51749385	0.923495233	0.203875096	0.727228101	12.02118046	-95.83027514	-101.4909826	365.318965	42.13175049
0	20120801	12855.52	12706.36	12889.95	12388.97	-0.028	-0.027615667	-958.45	13470.19184	12682.17798	788.0138553	281.8810591	506.1327962	-6.4355E-07	-1.05011E-07	1.81177E-08	50.56716122	50.19481687	50.5627132	1	0.27302627	0.72668855	13.87151516	-85.00543299	-199.1396799	387.6711818	44.16866977
1	20120802	12745.36	12362.51	12788.45	12299.99	-0.027	-0.027061251	-1174.22	13299.77925	12337.92016	961.859091	417.8766655	543.9824255	-9.1292E-07	-1.72476E-07	-3.89746E-08	50.75023418	50.60977943	50.63948773	1	1	0.801797775	15.73369839	-97.14270045	-212.5100987	394.8703831	37.38053715
1	20120803	12357.7	12506.74	12656.38	12295.76	0.012	0.011666725	-1087.65	13177.77321	12519.72614	658.0470665	465.9107457	192.1363208	-8.05159E-07	-2.26993E-07	-9.51043E-08	50.40906118	50.3964668	50.43662123	0.582507314	0.638924893	0.390139107	17.46999017	-88.32500512	-187.1337792	392.4239272	38.57423243
1	20120806	12512.69	13210.04	13210.04	12430.42	0.056	0.056233679	-456.45	13182.73733	13263.14107	-80.40373582	356.6478494	-437.0515852	-1.85E-07	-2.72525E-08	-9.80128E-08	50.51303125	50.42488322	50.45097665	0.70973527	0.687025486	0.418717084	17.18539211	-49.40651095	-102.4623187	420.0807895	52.39272854
1	20120807	13298.01	13596.88	13611.15	13086.2	0.029	0.029283787	529.66	13246.45159	13622.55223	-376.1006386	210.0981518	-586.1987904	-3.52167E-08	-1.61287E-07	-1.19342E-08	50.46883847	50.36766271	50.47455883	0.655656663	0.590168108	0.465663208	16.03933283	-27.99995573	-23.40669351	427.5714474	55.7216024
0	20120808	13664.56	13978.04	13987.26	13658.52	0.028	0.028032902	1271.68	13359.00365	14005.38521	-646.3815628	38.80220887	-685.1837717	1.92307E-07	-6.52392E-08	1.30834E-07	50.96270883	50.39678935	50.45067103	1	0.639470881	0.362282146	15.7883066	-0.545078333	51.1992032	424.9149154	58.4528308
0	20120809	13980.7	13890.99	14110.79	13741.58	-0.006	-0.006227626	1528.48	13440.8477	13882.19037	-441.3426638	-57.22676567	-384.1158982	2.16155E-07	-1.34758E-07	1.18081E-07	50.79195073	50.38882359	50.41828729	0.821650654	0.625987199	0.291629353	15.79975177	-12.10999267	64.6517959	420.9359929	62.22227242
0	20120810	13848.81	13928.59	13986.31	13763.34	0.003	0.002706791	1421.85	13515.88498	13932.1592	-416.2742218	-129.0362569	-287.2379649	2.04424E-07	-9.66394E-08	4.95548E-08	50.89542772	50.59805501	50.4406783	0.921894226	0.980154021	0.340480639	15.81037943	-10.03840157	67.65735684	406.7955648	66.02154844
1	20120813	13943.85	13282.55	14337.74	13282.55	-0.046	-0.046382297	72.51	13479.98729	13232.58006	247.4072299	-53.74755953	301.1547895	-1.7476E-07	-1.99386E-07	5.53113E-08	50.720841	50.52675955	50.45947925	0.608089181	0.859471923	0.381499382	14.78534773	-51.674845	27.83425177	453.1094531	55.34126224
1	20120814	13405.55	14124.89	14124.89	13204.91	0.063	0.06341704	528.01	13579.20309	14193.52923	-614.3261334	-165.8632743	-448.4628591	5.95078E-07	1.26606E-07	-4.54495E-08	50.93343795	50.81352785	50.53361486	0.947130851	1	0.518476508	14.01263482	-10.4237064	62.00144215	486.4573493	62.87476096
1	20120815	14101.49	14342.03	14405.5	13973.22	0.015	0.015372863	363.99	13696.56108	14353.45314	-656.8920581	-264.0690311	-392.823027	8.85806E-07	1.57826E-07	2.04327E-07	50.9142448	51.12071402	50.55099594	0.912464132	1	0.558453687	13.39757577	-3.008427579	130.1342387	482.5875386	61.40123466
0	20120816	14321.96	14655.64	14718	14260.16	0.022	0.0218665	764.65	13844.11168	14678.88514	-834.7734616	-378.2099172	-456.5635445	1.2007E-06	2.15312E-07	2.62249E-07	50.37634964	51.33545035	50.56232147	0	1	0.584502879	13.4855027	-2.574476518	169.4889929	480.8198573	60.62690675
0	20120817	14638.62	14665.3	14713.94	14469.92	0.001	0.000659132	736.71	13970.44835	14664.25499	-693.8066429	-441.3292623	-252.4773806	1.12485E-06	2.19101E-07	2.52825E-07	50.8606072	51.53583599	50.6988522	0.825871869	1	0.898529079	13.56714915	-2.175672105	163.8979024	463.9055818	58.77128048
0	20120820	14737.37	14654.11	14789.01	14471.37	-0.001	-0.000763026	1371.56	14075.62706	14653.32962	-577.7025542	-468.6039207	-109.0986335	7.36763E-07	2.84997E-07	2.38909E-07	50.43006925	50.93602369	50.59041706	0.09161554	0.552719056	0.649123862	13.80428514	-5.410608643	146.8045792	453.4580402	61.12510921
0	20120821	14557.04	14548.64	14630.34	14434.11	-0.007	-0.007197298	423.75	14148.39828	14540.58695	-392.1886693	-453.3208704	61.1322011	4.91352E-07	2.29219E-07	8.2535E-08	50.33186366	50.25695914	50.42720284	0	0	0.273724557	13.90806788	-9.640830242	114.6341853	436.7824659	60.64316303
1	20120822	14533.34	14532.87	14701.81	14477.36	-0.001	-0.00108395	190.84	14207.54778	14532.27639	-324.7286101	-427.6024184	102.8738083	2.91533E-07	2.38249E-07	5.98258E-08	50.28301018	49.47983499	50.27351566	0	0	0	14.17390195	-10.27333801	103.822927	421.6158612	72.49359806
1	20120823	14605.61	14656.87	14677.5	14579.14	0.009	0.008532382	1.23	14276.67427	14666.45412	-389.7798502	-420.0379047	30.25805456	3.8977E-07	2.97315E-07	2.62496E-08	50.24609138	49.9061582	50.29301894	0	0.207355544	0.045853777	14.42074787	-5.602499799	99.24992516	401.8311568	67.88715053
1	20120824	14664.58	14930.3	14952.9	14628.08	0.019	0.018655416	265	14377.23208	14950.59584	-573.3637588	-450.7030755	-122.6606832	4.89453E-07	3.40081E-07	6.35143E-08	50.53434083	50.24210122	50.49533464	0.419365513	0.370751874	0.52151405	15.30423402	-1.210692666	108.8792395	396.3303599	67.7580817
0	20120827	15055.1	15124.69	15223.72	15004.72	0.013	0.013019832	470.58	14492.2256	15138.08186	-645.8562544	-489.7337113	-156.1225431	8.75911E-07	3.61218E-07	1.51595E-07	50.10998316	50.53670585	50.6760692	0	0.514041995	0.946435349	16.67556362	-4.905365042	122.5360317	388.9796199	64.17158177
1	20120828	15141.21	14971.88	15345.58	14762.89	-0.010	-0.010103348	423.24	14566.01859	14959.09524	-393.0766534	-470.4022997	77.32564636	3.93795E-07	4.77604E-07	2.41436E-07	50.08886504	50.4157545	50.50200525	0	0.45521355	0.537197185	17.06510404	-17.45715127	100.937203	402.8160756	56.95914648
0	20120829	15058.3	15330.46	15348.8	15044.33	0.024	0.023950232	797.59	14683.62496	15359.02652	-675.4015606	-511.4021519	-163.9994087	4.40534E-07	6.34614E-07	1.99865E-07	50.36691943	50.41644464	50.66066105	0.360294411	0.455549218	0.91020956	17.43414795	-0.855454338	112.1548511	400.966356	61.87158341
0	20120830	15223.52	15161.18	15358.98	15118.42	-0.011	-0.011042069	504.31	14757.09497	15145.96104	-388.8660714	-486.8949358	98.02886442	2.28395E-07	6.94529E-07	2.4741E-07	50.28232632	50.34793132	50.50404849	0.250681234	0.422225635	0.542000999	17.80163628	-9.182617092	103.8714531	389.5087591	59.04467917
0	20120831	15275.68	14953.76	15335.08	14855.09	-0.014	-0.013680993	23.46	14787.35112	14938.9753	-151.6241801	-419.8407846	268.2166045	1.35666E-07	6.19409E-07	2.26519E-07	50.34688029	49.87307633	50.36356219	0.579190288	0.191265147	0.211706559	17.17422616	-18.81183063	81.96238971	395.9717049	58.61882682
1	20120904	14945.63	14880.68	14959.11	14709.34	-0.005	-0.004887065	-244.01	14801.70941	14876.19575	-74.48633256	-350.7698942	276.2835617	1.08618E-07	4.17082E-07	2.42336E-07	50.28319354	50.00052312	50.19778394	0.436226845	0.253252859	0	16.10989728	-34.51535619	53.1564547	385.528726	56.60303458
0	20120905	14870.86	15012.87	15059.18	14801.1	0.009	0.008883331	40.99	14834.19566	15023.3834	-189.1877468	-318.4534648	129.2657179	2.14774E-07	3.45466E-07	2.0685E-07	50.18548959	50.16171963	50.34095745	0.216901912	0.331655793	0.285736546	15.4269268	-31.49833458	65.74221194	376.4252455	55.28464475
0	20120906	14951.24	14993.01	15081.1	14905.22	-0.001	-0.001322865	-337.45	14858.62863	14990.67358	-132.0449512	-281.171762	149.1268109	2.13465E-07	2.48026E-07	2.35918E-07	50.0315567	50.19536265	50.172304	0	0.348019118	0	14.86091333	-39.5698855	66.44468806	362.1005851	53.13140382
0	20120907	15028.2	14943.57	15075.92	14880.82	-0.003	-0.003297537	-217.61	14871.69654	14939.94665	-68.25011163	-238.587432	170.3373203	1.35007E-07	2.5865E-07	2.55275E-07	50.1920759	50.27157238	49.99489296	0.319260684	0.54370521	0	14.2424549	-44.91550164	55.7449059	350.1719719	53.63626355
1	20120910	14896.32	14780.55	15001.62	14722.33	-0.011	-0.01090904	-173.21	14857.67399	14768.28872	89.38527234	-172.9928911	262.3781634	-6.35262E-08	2.15443E-07	2.4046E-07	50.33386442	50.24793105	49.99999415	0.90143506	0.726764343	0.007246424	13.37384861	-62.54176263	24.65774469	345.1089739	45.59474561
1	20120911	14806.75	15100.48	15124.98	14773.16	0.022	0.021645338	219.8	14895.02876	15126.03318	-231.0044132	-184.5951955	-46.40921765	-5.05955E-09	4.36128E-07	1.98343E-07	50.32054989	50.20675781	50.1671673	0.861733187	0.68780666	0.244722027	12.71736965	-29.32102266	53.66711738	345.5883329	53.77502625
0	20120912	15068.45	15267.17	15275.2	15040.03	0.011	0.011038722	254.3	14952.28126	15278.02668	-325.7454184	-212.8252401	-112.9201783	1.33476E-07	2.59827E-07	3.44105E-07	50.3744125	50.17567438	50.11987084	1	0.455974375	0.177535668	12.61759712	-11.77292778	102.1240836	337.7013091	63.64020491
0	20120913	15297.15	15222.63	15383.41	15185.65	-0.003	-0.002917371	229.62	14993.87337	15218.36872	-224.4953428	-215.1592606	-9.336082203	-4.26309E-08	2.00512E-07	4.32673E-07	50.22590012	50.23119579	49.80832626	0.5668372	0.53963763	0	12.87098636	-21.2860604	115.6061296	327.7055013	59.36732095
1	20120914	15220.33	15128.08	15311.08	15021.56	-0.006	-0.006211147	184.51	15014.52055	15121.13471	-106.6141667	-193.4502419	86.83607515	-1.09639E-08	1.08965E-07	4.90411E-07	50.233787	50.27047	49.47035275	0.589840698	0.598818554	0	12.42666664	-37.87885531	74.51107325	324.9779655	53.5510184
1	20120917	15189.5	15780.32	15788.56	15141.2	0.043	0.043114526	999.77	15132.33585	15831.02656	-698.6907127	-294.498336	-404.1923767	3.49403E-07	2.38981E-07	4.31075E-07	50.49335191	50.48566352	49.82299296	1	1	0.287049546	13.3759477	-0.76351439	194.5956594	348.9423966	63.30951164
0	20120918	15940.17	16110.27	16195.24	15899.94	0.021	0.020908955	1009.79	15282.78726	16131.75026	-848.9630088	-405.3912706	-443.5717382	5.02368E-07	3.01348E-07	3.94165E-07	50.7231473	50.69914773	50.13132798	1	1	0.538034614	15.09460602	-5.718419813	283.0485925	353.6550825	67.47449438
1	20120919	16099.87	16092.06	16159.92	15975.4	-0.001	-0.001130335	824.89	15407.29075	16089.0069	-681.7161478	-460.656246	-221.0599018	4.4071E-07	3.2054E-07	3.76665E-07	50.60349311	50.5327061	50.10913066	0.826986968	0.798514224	0.519965977	16.69050302	-6.9439397	230.5469927	341.5740052	69.85767267
1	20120920	15985.21	16226.66	16243.23	15842.76	0.008	0.008364373	1004.03	15533.34756	16237.2487	-703.9011379	-509.3052244	-194.5959135	4.96753E-07	3.46995E-07	3.11567E-07	50.74942877	50.74684171	50.35994072	1	1	0.724125656	17.61950546	-1.080259993	193.8809445	345.780862	72.072456
0	20120921	16262.83	16419.79	16504.54	16200.97	0.012	0.011902018	1291.71	15669.72332	16433.83164	-764.1083169	-560.2658429	-203.842474	5.83479E-07	3.53174E-07	3.38547E-07	50.8219223	50.89762303	50.39574844	1	1	0.753273185	19.01815196	-4.72092246	193.5997455	342.7658004	73.28037533
1	20120924	16449.84	16244.28	16467.07	16119.2	-0.011	-0.010688931	463.96	15758.11666	16229.6991	-471.582448	-542.5291639	70.94671591	5.91138E-07	2.66668E-07	3.61724E-07	50.23132659	50.57826244	50.37133497	0.009104469	0.566029196	0.733400592	19.97662757	-14.60321735	142.0828431	343.1303861	71.31996181
0	20120925	16615.82	16624.45	16694.79	16493.1	0.023	0.023403315	514.18	15891.39871	16654.81545	-763.416744	-586.7066799	-176.710064	5.88195E-07	2.91799E-07	4.27488E-07	50.62955335	50.94205852	50.31985824	0.677245315	1	0.691498474	21.32178133	-3.56610527	155.4538414	350.8003585	74.7371611
0	20120926	16523.54	16470.09	16572.16	16403.39	-0.009	-0.009285119	378.03	15980.42814	16455.88035	-475.4522109	-564.4557861	89.00357522	4.70309E-07	2.97018E-07	3.47719E-07	50.6251145	50.60067039	50.2915865	0.66979785	0.554546971	0.668485243	22.18940185	-11.39186599	118.4942729	341.53319	68.3491914
0	20120927	16365.71	16076.03	16394.45	16042.61	-0.024	-0.023925795	-150.63	15995.13612	16046.81074	-51.67462486	-461.8995539	410.224929	3.51155E-07	1.55394E-07	3.03352E-07	50.35705637	50.34201508	50.31560415	0.212886378	0.217046118	0.688035635	21.63342953	-31.36996441	71.6223351	347.6722479	59.30517456
0	20120928	16129.3	16100.23	16250.17	15958.41	0.002	0.001505347	-319.56	16011.30441	16104.33917	-93.03476658	-388.1265964	295.0918298	3.98556E-07	1.94127E-07	2.0482E-07	49.9840764	50.12800319	50.48230755	0	0	0.823732396	20.83398929	-30.94039956	57.09342205	343.6785159	58.88156799
1	20121001	15944.48	15830.28	16046.35	15734.35	-0.017	-0.016766841	-414	15983.4545	15809.19853	174.2559732	-275.6500825	449.9060557	2.70809E-08	1.87691E-07	2.10156E-07	50.23695677	50.32770353	50.53050454	0.301822054	0.24531544	0.879271236	19.37902172	-51.66713482	26.39362565	345.2643362	50.89913096
0	20121002	15919.51	15991.1	16065.05	15848.85	0.010	0.010159012	-633.35	15984.63073	16005.09242	-20.46169181	-224.6124044	204.1507125	-4.0416E-08	2.32848E-07	1.73532E-07	50.20036715	50.48800963	50.51394696	0.25815099	0.44223829	0.865538673	18.08524169	-42.05578432	33.04160128	337.3718836	49.98737893
1	20121003	15806.65	15867.07	15923.32	15719.66	-0.008	-0.007756189	-603.02	15966.54446	15856.45289	110.0915726	-157.671609	267.7631816	-8.24904E-08	1.82234E-07	2.12608E-07	50.27015141	50.34337774	50.37969165	0.341441076	0.264569911	0.754189677	17.11192935	-49.46839347	12.17425774	332.6624634	51.68953296
0	20121004	15864.63	15932.6	15980.38	15624.92	0.004	0.004129937	-143.43	15961.32224	15938.45747	22.86476822	-121.5643335	144.4291017	-1.08728E-07	1.98597E-07	1.97293E-07	50.1796344	50.07992371	50.32099525	0.233405681	0	0.705507919	16.4998087	-49.05991928	8.488778856	334.2908588	51.82868608
0	20121005	15758.61	15408.03	15779.99	15330.14	-0.033	-0.032924319	-692.2	15876.20036	15367.22789	508.9724684	4.543026867	504.4294416	-4.03358E-07	1.09217E-07	1.94157E-07	50.27915156	50.3143976	50.43638346	0.457142821	0.271968943	0.801208869	16.74976975	-94.29230938	-49.25362467	353.4457975	44.71801578
0	20121008	15504.84	15450.14	15554.04	15354.85	0.003	0.002732991	-380.14	15810.65261	15456.51785	354.1347535	74.4613722	279.6733813	-3.15387E-07	1.53068E-07	7.85083E-08	50.13991235	50.16845115	50.4953944	0.241427589	0.102683987	0.850151503	16.98187644	-91.20653647	-69.10831461	342.4275262	47.78763
1	20121009	15556.74	15095.84	15568.33	15095.84	-0.023	-0.022931831	-895.26	15700.68144	15068.09555	632.5858882	186.0862754	446.4996128	-6.29729E-07	9.01346E-09	5.68531E-08	50.12207012	50.39183354	50.60407816	0.215266017	0.361787769	0.952463673	17.84429146	-100	-110.5117647	351.7177029	40.56363276
0	20121010	15066.2	15523.1	15523.1	15056.38	0.028	0.028303162	-343.97	15673.36122	15558.10034	115.2608743	171.9211952	-56.66032087	-3.70252E-07	6.43742E-08	2.67913E-08	50.22887384	50.23534407	50.52798508	0.656328641	0.180273844	0.888536466	18.73750822	-71.51384574	-93.69783572	359.9321527	48.68944171
0	20121011	15438.37	15495.79	15711.99	15356.15	-0.002	-0.001759314	-436.81	15646.04257	15490.9969	155.0456712	168.5460904	-13.5004192	-2.27856E-07	6.82244E-08	3.65251E-08	50.41487182	50.19845496	50.57760506	1	0.137485749	0.97664946	18.76691398	-73.18070568	-69.87233351	359.6398561	46.60523148
0	20121012	15435.09	15535.09	15623.45	15404.84	0.003	0.002536173	127.06	15628.97294	15538.48178	90.49116493	152.9351053	-62.44394037	-2.20644E-07	9.62052E-08	5.70374E-08	50.23538862	50.20631903	50.51731302	0.387014503	0.146607373	0.923468998	18.79421933	-70.78203868	-77.65066624	349.566295	47.07502202
1	20121015	15608.72	15511.25	15658.66	15415.35	-0.002	-0.00153459	61.11	15610.86172	15509.15525	101.7064723	142.6893787	-40.98290637	-1.22782E-07	-4.75719E-08	9.31771E-08	50.33824849	50.0573146	50.46106547	0.7383098	0	0.873855973	18.66436747	-69.99102772	-75.24008174	341.9765596	42.17143762
0	20121016	15591.67	15876.25	15903.89	15523.3	0.024	0.023531308	780.41	15651.69069	15904.48806	-252.7973715	63.59202867	-316.3894002	-3.57306E-08	-3.82194E-08	9.83164E-08	50.30161503	50.25586182	50.4033064	0.613196258	0.4609926	0.822909711	17.53840829	-38.72742084	-23.51320973	345.5953768	52.72707896
0	20121017	15728.58	15562	15738.51	15559.27	-0.020	-0.019793717	38.9	15637.89212	15535.65476	102.2373544	71.32109382	30.91626062	-1.13804E-07	-9.89558E-08	1.32759E-07	50.4003698	50.37372461	50.48993087	0.95047154	0.734649779	0.899316632	16.49287476	-57.6458171	-49.36983047	343.5514213	49.00844284
0	20121018	15589.81	15504.65	15716.88	15434.82	-0.004	-0.003685259	8.86	15617.39333	15502.26502	115.1283136	80.08253777	35.04577579	-1.64631E-07	-1.3818E-07	9.21706E-08	50.26840887	50.29387	50.43856093	0.499787905	0.549241071	0.854005894	15.98071606	-55.55830946	-57.75664063	339.1591769	52.69936999
1	20121019	15441.97	15440.63	15530.8	15377.71	-0.004	-0.004129084	-94.46	15590.19897	15435.88884	154.3101282	94.92805585	59.38207232	2.11768E-08	-1.90665E-07	9.16868E-08	50.25960723	50.37237433	50.38875487	0.469727854	0.731514656	0.810074567	15.7101341	-61.90528121	-72.23254571	325.8685214	46.19624657
0	20121022	15338.54	15634.45	15690.41	15305.52	0.013	0.012552597	123.2	15597.00682	15649.72394	-52.71711176	65.39902233	-118.1161341	8.37218E-08	-1.13973E-07	1.05504E-07	50.33335613	50.27765548	50.27759518	0.721601048	0.658679821	0.712026409	14.76189599	-37.43831169	-46.84013984	330.0843413	51.88711522
1	20121023	15575.94	15511.94	15701.22	15511.94	-0.008	-0.007835901	-364.31	15583.91962	15501.34124	82.57838391	68.83489464	13.74348926	1.81701E-07	-2.15568E-07	8.61241E-08	50.22128553	50.34942066	50.37572076	0	0.873212319	0.798577857	13.835267	-50.6969697	-32.85797719	320.0268884	47.83508832
1	20121024	15501.82	15590.72	15716.5	15500.12	0.005	0.005078668	28.72	15584.96583	15597.59529	-12.62945752	52.54202421	-65.17148173	3.18194E-08	-1.68413E-07	4.3943E-08	50.24828856	50.25828578	50.41205066	0.139488358	0.600776699	0.830622565	12.90572254	-36.95177638	-16.85047357	312.6235392	47.11780114
1	20121025	15694.93	15985.16	15985.16	15612.07	0.025	0.025299665	480.51	15646.53417	16014.97267	-368.4385045	-31.65408152	-336.7844229	2.0031E-07	-1.02851E-08	6.01075E-08	50.34940283	50.33823953	50.37364693	0.715402304	0.839787829	0.79674864	13.02355955	0	83.15657865	318.4675721	50.48730321
0	20121026	16040.62	16233.84	16234.09	15969.57	0.016	0.015556929	793.21	15736.88891	16250.67595	-513.7870391	-128.080673	-385.7063661	2.77449E-07	3.31511E-08	1.2612E-07	50.57058969	50.51636217	50.34150896	1	1	0.663840514	13.93912313	-0.021227637	185.5328888	314.6141741	60.10352997
0	20121029	16248.26	16185.45	16280.95	15990.08	-0.003	-0.00298081	551	15805.89831	16180.43262	-374.5343115	-177.3714007	-197.1629107	2.69343E-07	7.58379E-08	6.77859E-08	50.35414993	50.26569933	50.30896733	0.380368802	0.453950182	0.403753262	14.92743034	-7.798655855	165.9770467	312.9181617	65.7849514
0	20121030	16147.55	15862.31	16196.88	15848.26	-0.020	-0.019964845	350.37	15814.57703	15837.83903	-23.26199953	-146.5495205	123.287521	6.19351E-10	-1.75713E-08	1.72333E-08	50.29045506	50.27827555	50.28005946	0.198020913	0.481346518	0.345347329	15.13015468	-42.91850774	105.0149348	315.468293	57.46159801
0	20121031	15862.3	15866.78	16024.3	15726.38	0.000	0.0002818	276.06	15822.60826	15869.00623	-46.39797257	-126.5192109	80.12123833	1.27145E-07	7.76326E-09	-2.37039E-08	50.25535128	50.25965894	50.30782897	0.097524614	0.440791668	0.092604492	14.74974021	-42.4602483	71.42053903	314.2148435	53.71703403
1	20121101	15920.02	15578.95	15923.34	15499.26	-0.018	-0.018140417	-406.21	15785.12237	15556.63798	228.484388	-55.51849112	284.0028791	3.67072E-08	-6.35691E-08	-4.2032E-08	50.23170211	50.34892344	50.29062738	0.029820958	0.635247539	0.039916932	13.93281262	-71.96826015	7.237288686	322.0623547	51.23256711
0	20121102	15618.31	15706.56	15771.68	15408.24	0.008	0.008191181	-527.28	15773.03585	15718.09246	54.943389	-33.4261151	88.3695041	1.14849E-07	6.78338E-08	-1.07647E-07	50.08157444	50.28290373	50.21045766	0	0.103807556	0	13.5128418	-58.88582471	-8.481658829	325.0179008	55.23096894
1	20121105	15689.9	15528.47	15841.34	15528.47	-0.011	-0.011338574	-656.98	15735.41034	15513.88366	221.5266795	17.56444382	203.9622357	-3.76876E-08	2.33028E-08	-6.69559E-08	50.22649136	50.30087882	50.28167045	0.296344379	0.165040413	0.180917379	12.82309856	-77.14341367	-10.64470189	324.1501936	44.27385023
0	20121106	15406.43	15584.86	15636.86	15322.8	0.004	0.003631394	-277.45	15712.24875	15590.31972	121.9290273	38.43736052	83.49166679	3.60285E-08	1.0844E-07	-1.43583E-07	50.06197922	50.22477375	50.16435365	0	0	0	12.93749235	-71.36237352	-61.9275063	323.4294654	45.90390813
1	20121107	15492.42	15349.12	15492.42	15262.94	-0.015	-0.015126219	-517.66	15656.38279	15330.56618	325.8166096	95.91321034	229.9033993	-9.50536E-08	-3.13667E-08	-1.1677E-07	50.27644151	50.26027083	50.27628373	0.42166315	0.121736914	0.254545902	13.24729755	-91.5344643	-118.7936807	323.3216465	42.83185583
0	20121108	15410.66	15521.77	15530.66	15408.19	0.011	0.011248202	-57.18	15635.67313	15536.47799	99.19513935	96.56959614	2.62554321	-1.84524E-07	1.08831E-08	-9.59226E-08	50.1300708	50.15292588	50.29779735	0.133877675	0	0.303471132	13.34733485	-74.57490594	-71.68748336	313.194386	49.41169178
1	20121109	15580.56	15539.71	15714.75	15539.71	0.001	0.001155796	-166.85	15620.90957	15539.95862	80.95095161	93.44586724	-12.49491563	-2.76984E-07	6.42909E-09	-7.41923E-08	49.90919705	50.13413986	50.23848535	0	0	0.168586676	12.58817379	-72.81264428	-30.74659557	304.6076442	45.7920302
0	20121112	15484.51	15806.73	15813.2	15427.16	0.017	0.017183075	278.26	15649.49733	15827.25088	-177.7535489	39.20598402	-216.9595329	-1.4474E-07	6.55284E-08	-3.38404E-08	50.14616568	50.09330769	50.27441335	0.621544014	0	0.250292381	12.32874232	-46.58303946	-0.857458552	310.424241	56.67297054
0	20121113	15802.37	15769.28	15892.01	15681.19	-0.002	-0.002369244	184.42	15667.92543	15764.8207	-96.89527151	11.98573291	-108.8810044	-3.35019E-08	-1.64394E-08	-1.85612E-08	50.18351333	50.10861628	50.22547039	0.746958246	0.036185855	0.138988696	11.72892737	-50.26178525	38.18602416	303.3096524	52.84925406
1	20121114	15675.31	15544.4	15701.72	15467.48	-0.014	-0.014260638	195.28	15648.92152	15527.44456	121.4769566	33.88397765	87.59297896	-1.27541E-07	1.12039E-09	-6.87962E-09	50.12486705	50.10048018	50.26001529	0.587265494	0.01695406	0.217549024	11.9864291	-72.35194153	-44.1212642	303.2018201	53.76701355
0	20121115	15559.31	15683.71	15692.09	15522.5	0.009	0.00896207	161.94	15654.27359	15695.73042	-41.4568262	18.81581688	-60.27264308	4.63987E-08	4.14304E-08	-4.72527E-08	50.14867586	49.97543367	50.2336128	0.652096457	0	0.157505766	12.22553786	-58.66740012	-21.66870019	293.6581186	52.90209557
0	20121116	15800.1	15291.78	15811.38	15288.18	-0.025	-0.024989623	-247.93	15598.50535	15260.70689	337.7984563	82.61234477	255.1861115	-1.69397E-07	-2.57161E-08	4.59895E-08	50.21004071	50.17970866	50.24607018	0.819191838	0.546935972	0.185835743	13.24063264	-96.9120072	-90.01432762	310.0539673	45.21513969
0	20121119	15382.06	15194.08	15393.02	15091.56	-0.006	-0.006389053	-612.65	15536.28606	15188.95485	347.3312085	135.5561175	211.775091	-1.37911E-07	-8.82138E-08	-1.66309E-08	50.31816248	50.33354713	50.31043108	1	0.958830709	0.332202157	14.73992623	-89.00872698	-168.4608201	309.4401125	42.02860142
0	20121120	15209.66	15181	15243.53	14964.7	-0.001	-0.000860862	-588.28	15481.62667	15180.38809	301.2385806	168.6926101	132.5459705	-1.67621E-07	-6.53169E-08	2.09307E-08	50.40240648	50.33942769	50.30186291	1	0.974575613	0.332749651	16.45424973	-77.43678545	-178.8993806	307.2536759	47.10722536
1	20121121	15181.04	15121.7	15264.46	15073.23	-0.004	-0.003906199	-422.7	15426.25334	15117.18553	309.0678034	196.7676488	112.3001546	-9.40799E-08	-9.52815E-08	-4.54914E-08	50.46405607	50.432202	50.36488387	1	1	0.485249927	17.92684059	-83.069308	-148.2913133	298.9662705	40.61050486
0	20121123	15046.67	15333.15	15360.65	14972.56	0.014	0.013983216	-350.56	15411.92975	15349.76265	62.16709364	169.8475378	-107.6804441	-7.49452E-08	-1.30869E-07	-4.96921E-08	50.3885623	50.33253246	50.31793794	0.863940643	0.781794118	0.435133046	19.55804439	-60.2667932	-112.0415078	305.3322511	46.86621165
0	20121126	15307.05	15252.93	15410.39	15190.59	-0.005	-0.005231802	-38.85	15387.46825	15245.48133	141.9869113	164.2754125	-22.28850115	-1.17217E-07	-1.99704E-07	-2.40748E-08	50.43854657	50.38860563	50.3632334	0.924792692	0.904554757	0.610852776	20.768264	-68.91762194	-84.14199232	299.2228046	47.88053851
0	20121127	15149.51	15162.82	15269.12	15121.71	-0.006	-0.005907717	-31.26	15352.90698	15156.46144	196.4455414	170.7094383	25.73610317	-2.70199E-07	-2.10543E-07	-3.2626E-08	50.31418117	50.41825757	50.39632507	0.558137548	0.969471566	0.712492788	22.08801797	-78.63497644	-105.669824	288.3790329	44.0157281
1	20121128	15156.33	14855.79	15198.51	14855.79	-0.020	-0.020248872	-325.21	15276.42744	14832.66143	443.7660143	225.3207535	218.4452608	-3.96138E-07	-2.1585E-07	-1.01633E-07	50.50126604	50.50786782	50.43111083	1	1	0.819336133	23.97437595	-100	-154.2529405	292.2605305	45.2603234
0	20121129	14998.81	15308.96	15308.96	14941.77	0.031	0.030504605	187.26	15281.43245	15345.59835	-64.16590054	167.4234227	-231.5893232	-9.2E-08	-1.10751E-07	-9.96498E-08	50.4747712	50.43947149	50.3940415	0.924856568	0.871540308	0.837643143	25.04954969	-56.26700894	-75.74091814	303.7540641	54.77955758
1	20121130	15218.29	15269.99	15303.72	15129.86	-0.003	-0.002545568	-63.16	15279.67207	15264.17397	15.4981011	137.0383583	-121.5402572	-1.67596E-07	-5.997E-08	-2.26964E-08	50.25386582	50.43633472	50.41641264	0.150485216	0.865648931	0.944900493	26.04792532	-60.02779333	-53.91872661	294.8502023	55.00518749
1	20121203	15195.44	15394.62	15431.55	15182.5	0.008	0.00816176	141.69	15297.35637	15404.65431	-107.2979394	88.17109879	-195.4690382	4.91049E-08	-5.95801E-08	-1.89658E-08	50.3234198	50.26997193	50.38659402	0.281139548	0.553191907	0.833118613	26.19195718	-48.00042462	-16.25840941	291.5787593	58.38992468
1	20121204	15431.85	15553.62	15570.1	15405.79	0.010	0.010328284	390.8	15336.78154	15565.0789	-228.2973551	24.87740801	-253.1747631	1.56085E-07	1.06811E-08	-2.85065E-08	50.4205908	50.40200669	50.37737373	0.673907994	0.801175159	0.798554258	25.55474516	-26.97391141	47.95534654	283.2859908	57.0810971
0	20121205	15575.53	15635.89	15656.07	15431.19	0.005	0.005289444	780.1	15382.79823	15641.33701	-258.5387781	-31.80582921	-226.7329489	1.94598E-07	1.5927E-08	1.17021E-08	50.51115685	50.51993049	50.38614029	1	1	0.83141768	24.51644509	-18.36457058	68.93202198	279.1141343	62.64567088
0	20121206	15599.3	15520.14	15648.77	15506.25	-0.007	-0.007402841	211.18	15403.92773	15510.81715	-106.8894205	-46.82254746	-60.066873	1.7352E-07	4.09276E-08	1.22577E-08	50.37986362	50.39096314	50.38169566	0.489709251	0.620931599	0.814755995	23.55230932	-30.47750604	57.35180882	269.3574104	60.54956659
0	20121207	15631.63	15479.81	15687.35	15407.07	-0.003	-0.002598559	209.82	15415.60193	15477.42483	-61.82290662	-49.82261929	-12.00028733	6.68531E-08	-3.69103E-09	-6.05584E-08	50.35203036	50.35663904	50.33496329	0.381531136	0.34672592	0.639569051	23.08024634	-24.95791043	44.86521007	270.1375954	65.75759961
1	20121210	15439.09	15453.43	15481.7	15256.65	-0.002	-0.001704155	58.81	15421.42163	15451.58424	-30.16261234	-45.8906179	15.72800556	8.97948E-08	-1.29508E-08	-1.01174E-07	50.29733595	50.30937243	50.25117024	0.168953157	0.157628114	0.325451747	23.2238139	-28.1302612	5.695857242	266.9170529	63.91860334
0	20121211	15593.38	15887.99	15887.99	15554.16	0.028	0.028120618	334.37	15493.20138	15921.55967	-428.3582934	-122.384153	-305.9741404	3.01515E-07	2.18242E-08	-9.56358E-08	50.38932305	50.41330767	50.36227646	0.526474762	0.573438035	0.741958693	21.75621954	0	134.9268587	278.8915491	69.27697818
1	20121212	15865.41	15808.24	15939.99	15808.24	-0.005	-0.005019515	172.35	15541.66886	15799.5231	-257.8542418	-149.4781708	-108.3760711	3.99374E-07	1.35518E-08	8.77129E-09	50.08031218	50.2731579	50.3674476	0	0.01274597	0.761343876	20.59983211	-12.15181701	156.8441682	268.3814384	64.94636024
1	20121213	15868.95	15876.06	16106.54	15837.92	0.004	0.004290168	355.92	15593.11365	15881.94745	-288.8338028	-177.3492972	-111.4845056	2.32549E-07	7.19177E-08	-2.78062E-09	50.26192299	50.41849205	50.36859135	0.421522699	0.594178974	0.765631516	20.15260379	-18.42734359	164.1409434	270.5184786	56.96671857
0	20121214	15872.98	16041.54	16074.42	15862.34	0.010	0.010423241	561.73	15662.10232	16053.81635	-391.7140297	-220.2222437	-171.491786	3.10995E-07	7.57302E-08	4.54647E-08	50.26554441	50.49446971	50.43958889	0.429928102	0.898139997	1	19.73732035	-5.196881871	160.1416991	266.3443015	57.80044781
0	20121217	16141.7	15954.43	16214.47	15872.08	-0.005	-0.005430277	501	15707.07581	15946.7849	-239.7090869	-224.1196123	-15.58947461	2.275E-07	1.37441E-07	5.05371E-08	50.24777187	50.31114631	50.3739546	0.388677638	0.164724814	0.761533837	19.85994114	-19.13916448	140.2969336	271.7761371	55.52020895
0	20121218	16034.41	15835.22	16105.41	15632.34	-0.008	-0.007471906	-52.77	15726.7903	15826.63808	-99.84778478	-199.2652468	99.41746203	1.16804E-07	1.35057E-07	6.37835E-08	50.29357051	50.0861611	50.34467386	0.494977292	0	0.655149438	18.8217802	-29.79885283	90.32215719	286.1542702	57.23612592
0	20121219	15845.57	15699.22	15899.6	15567.04	-0.009	-0.00858845	-109.02	15722.54872	15689.41861	33.13010664	-152.7861761	185.9162828	2.94175E-08	1.11615E-07	3.9948E-08	50.40576414	50.16591633	50.3248186	1	0.183865498	0.463987035	17.57571112	-47.50555499	51.84124151	289.4689652	51.94681888
1	20121220	15426.99	15354.01	15426.99	15104.13	-0.022	-0.021988991	-522.05	15665.85045	15328.20934	337.6411138	-54.70071814	392.3418319	-6.492E-08	5.52386E-08	5.5529E-08	50.44363273	50.14912089	50.32437846	1	0.145145759	0.461931481	17.83335016	-77.49518166	-58.20084894	311.2990391	44.78285075
1	20121221	15399.78	15585.61	15611.97	15262.44	0.015	0.015084007	-455.93	15653.50577	15605.41005	48.09571577	-34.14143136	82.23714713	4.94991E-08	5.79492E-08	-1.88326E-08	50.25959168	50.19965465	50.33288485	0.493447173	0.261644898	0.501658944	17.31610458	-56.63670587	-12.99585609	314.029822	50.36706188
1	20121224	15626.55	15764.98	15786.04	15575.57	0.012	0.011508693	-189.45	15670.65565	15777.25461	-106.5989627	-48.63293763	-57.96602508	1.32747E-07	1.10384E-07	1.18469E-08	50.16002428	50.25545879	50.36287777	0.219398835	0.390294219	0.641735225	16.19310225	-40.48219464	41.81125603	306.6326919	54.3305576
0	20121226	15837.1	15866.29	15926.56	15712.93	0.006	0.006426269	31.07	15700.75324	15873.13888	-172.3856348	-73.38347706	-99.00215772	-4.83264E-09	1.48548E-07	-5.6108E-10	50.15316987	50.31614765	50.37080166	0.200532818	0.563266459	0.678742257	15.40196272	-31.35796243	68.46430825	299.9896424	53.63953784
1	20121227	15890.76	15908.09	15941.26	15811.06	0.003	0.002634516	208.87	15732.6512	15910.77855	-178.1273439	-94.33225042	-83.79509344	4.32941E-08	2.20081E-07	1.85058E-08	50.20555248	50.30524012	50.43342792	0.180341833	0.536552527	0.970088947	14.71739842	-27.59334978	75.05587942	287.8618108	57.32219776
1	20121228	15941.63	16004.73	16023.38	15816.6	0.006	0.006074896	650.72	15774.50948	16011.95703	-237.4475543	-122.9553112	-114.4922431	5.4184E-08	1.42432E-07	5.47952E-08	50.23937428	50.28972072	50.48395073	0.296782879	0.498543529	1	14.36798355	-18.88970946	86.03881389	282.0702529	63.01392699
1	20121231	16075.47	16155.14	16160.42	16022.2	0.009	0.009397847	569.53	15833.06802	16166.15407	-333.0860523	-164.9814594	-168.1045929	4.73323E-08	1.7807E-07	4.81225E-08	50.26919666	50.26670431	50.53749704	0.3994548	0.442173395	1	14.50108395	-5.343408325	128.3923863	273.043092	67.34520343
1	20130102	16213.99	16332.5	16361.36	16165.34	0.011	0.010978549	567.52	15909.90371	16345.29584	-435.3921296	-219.0635935	-216.3285361	1.47286E-07	1.8476E-07	1.20202E-07	50.50016275	50.34424344	50.58854793	1	0.63207666	1	15.2281728	-2.295522697	165.9544255	268.270014	74.60644601
0	20130103	16251.15	16399.36	16420.73	16229.35	0.004	0.004093678	533.07	15985.20468	16403.51878	-418.3141031	-258.9136954	-159.4004077	2.1721E-07	1.64998E-07	1.56231E-07	50.75403119	50.44585646	50.62518935	1	0.880939932	1	16.07061591	-1.623120158	164.0703683	262.7778701	75.14287513
1	20130104	16274.91	16333.95	16355.67	16211.97	-0.004	-0.00398857	425.86	16038.8578	16328.59856	-289.7407505	-265.0791064	-24.66164406	2.46241E-07	1.37258E-07	1.67316E-07	50.24823709	50.26867971	50.49208613	0.158218232	0.447011412	0.644127209	16.7648059	-6.591219809	134.2456355	257.3930223	73.72228439
0	20130107	16366.54	16408.28	16503.08	16365.01	0.005	0.004550645	403.55	16095.69199	16414.40934	-318.7173532	-275.8067558	-42.91059745	4.06871E-07	1.73061E-07	1.66385E-07	49.55725812	50.33224093	50.49937208	0	0.684134012	0.663607382	17.84115083	-6.776510955	149.9465405	251.0885207	71.26724788
1	20130108	16449.75	16273.38	16484.81	16273.38	-0.008	-0.008221459	118.24	16123.02861	16262.53159	-139.5029833	-248.5460013	109.043018	2.67032E-07	1.57219E-07	1.47777E-07	49.69337794	50.23173834	50.46581194	0.113739038	0.404723691	0.573878948	18.35373482	-16.41945745	113.6548206	248.2557692	64.17479674
0	20130109	16583.43	16893.39	16893.39	16573.07	0.038	0.038099645	560.89	16241.54574	16941.91757	-700.3718267	-338.9111664	-361.4606603	4.14636E-07	2.69258E-07	1.36251E-07	49.91137766	50.33809273	50.51772275	0.295895311	0.636835831	0.712670826	19.89499333	0	198.8495125	274.8096428	72.65932403
1	20130110	16866.61	16909.83	16915.36	16781.97	0.001	0.000973162	510.47	16344.35871	16907.36173	-563.0030194	-383.729537	-179.2734825	3.81984E-07	1.88725E-07	2.25859E-07	50.11130634	50.33465745	50.54156977	0.462951775	0.625258912	0.776429647	21.37501795	-0.305317381	177.7788302	264.7082398	73.32788472
0	20130111	16897.97	16959.78	16970.16	16795.66	0.003	0.002953903	625.83	16439.03891	16963.81217	-524.77327	-411.9382836	-112.8349864	3.82743E-07	2.11676E-07	2.68342E-07	50.31118814	49.94166291	50.50523011	0.629969072	0	0.679269757	22.87521761	-0.607827981	155.5006263	258.2647941	75.77154034
1	20130114	16992.99	16895.66	17103.12	16873.44	-0.004	-0.003780709	487.38	16509.2883	16890.41753	-381.1292208	-405.776471	24.64725025	3.25863E-07	1.88595E-07	2.13132E-07	50.11903844	49.73573486	50.41447862	0.469412567	0	0.436631108	24.56446946	-13.58122484	139.4747401	256.2230231	67.65058658
1	20130115	16850.59	16951.14	17082	16815.41	0.003	0.003283684	677.76	16577.26549	16955.81096	-378.5454714	-400.3302711	21.78479968	2.88727E-07	1.66918E-07	2.09922E-07	50.28991566	49.90029888	50.40568106	0.612194205	0.231740619	0.41310943	25.79061718	-10.9323186	119.9006017	256.9635214	65.40630555
1	20130116	17038.97	17326.27	17326.27	17035.13	0.022	0.022130075	432.88	16692.49695	17354.76685	-662.2698977	-452.7181964	-209.5517013	3.46838E-07	2.42838E-07	1.95668E-07	50.50161194	50.10137834	50.56271416	0.789083445	0.514902642	0.832962575	27.46678005	0	142.7138311	265.4039842	71.32764434
0	20130117	17398.38	17451.07	17561.79	17231.67	0.007	0.007202935	541.24	16809.2005	17458.47793	-649.2774372	-492.0300446	-157.2473926	3.62174E-07	2.83147E-07	2.17589E-07	50.72369578	50.31214226	50.71600179	1	0.811702394	1	29.45184165	-6.344294891	148.3648531	270.0265567	74.87029498
0	20130118	17529.34	17502.39	17550.31	17334.43	0.003	0.002940794	542.61	16915.84504	17505.76785	-589.9228149	-511.6085986	-78.31421623	4.00703E-07	3.15253E-07	2.20721E-07	50.69236164	50.51501983	50.86586446	0.973136891	1	1	31.29511313	-3.858170032	133.795752	266.1589455	70.39494131
1	20130122	17576.25	17391.24	17683.92	17270.49	-0.006	-0.006350561	495.58	16988.98272	17382.43017	-393.4474422	-487.9763674	94.5289251	3.40582E-07	3.62228E-07	2.4264E-07	50.42440256	50.28219481	50.59944667	0.709513692	0.701232497	0.56658485	33.23742855	-19.27326845	116.9110797	276.6783066	62.54980747
0	20130123	17332.58	17467.48	17489.98	17295.11	0.004	0.004383816	516.34	17062.59769	17474.02229	-411.4246062	-472.6660151	61.24140888	4.1126E-07	3.30018E-07	2.34175E-07	50.05712669	50.44938874	50.59033944	0.179423583	0.915780364	0.551768965	35.04100715	-14.70430381	102.2139833	270.8348561	62.24905473
1	20130124	17429.49	17339.95	17450.39	17195.88	-0.007	-0.007300996	13.68	17105.26728	17329.63675	-224.3694715	-423.0067064	198.6372349	1.52458E-07	2.78208E-07	2.48004E-07	50.02184577	50.36794944	50.29912618	0	0.811275214	0	36.05306742	-23.36832093	83.27814021	270.8895092	64.42822294
0	20130125	17343.98	17587.35	17587.35	17323.9	0.014	0.014267631	136.28	17179.43385	17607.1741	-427.7402483	-423.9534148	-3.786833504	2.25904E-07	2.96587E-07	1.75065E-07	50.16193704	50.25005381	50.42764806	0.199602862	0.659988285	0.226774649	37.28323774	-6.846314178	99.19884296	270.3581157	69.10377646
1	20130128	17696.74	17554.13	17709.05	17483.31	-0.002	-0.001888858	51.74	17237.07941	17550.04968	-312.9702749	-401.7567868	88.78651188	1.98744E-07	2.84264E-07	2.13284E-07	50.12357901	50.19925304	50.16112073	0.144950118	0.594799337	0	38.66299829	-10.79078061	103.7103306	267.1711075	62.66168183
1	20130129	17595.05	17631.99	17638.38	17480.33	0.004	0.004435423	240.75	17297.83489	17638.2931	-340.4582158	-389.4970726	49.0388568	2.44464E-07	2.78359E-07	2.00258E-07	49.98331603	49.96068664	50.29323473	0	0.28866434	0.187463894	39.92325701	-6.783570133	96.21403051	259.3767426	65.59081705
0	20130130	17632.13	17715.9	17764.69	17394.24	0.005	0.004758964	248.42	17362.1526	17721.86976	-359.7171661	-383.5410913	23.82392516	2.51634E-07	2.63949E-07	1.87654E-07	50.13964479	50.07948348	50.41856079	0.21114672	0.441107722	0.365295985	41.33927353	-4.964791599	92.93898785	267.3105467	66.71395357
1	20130131	17749.53	17579	17752.55	17555.1	-0.008	-0.007727522	239.05	17395.51373	17568.01002	-172.4962839	-341.3321298	168.835846	8.37455E-08	2.12798E-07	2.09103E-07	50.1331651	50.06800809	50.17308073	0.202394878	0.426382184	0.016970711	42.65414601	-19.16246143	85.94855945	262.3205077	67.06524268
0	20130201	17530.64	17756.63	17765.65	17456.35	0.010	0.01010467	169.28	17451.07008	17771.13923	-320.0691463	-337.0795331	17.01038679	9.92495E-08	2.27596E-07	2.06514E-07	50.20556574	50.19490099	50.11349005	0.313449104	0.589214659	0	43.11464331	-0.949233878	85.08885959	265.6761857	69.52942859
1	20130204	17736.05	17726.89	17876	17662.88	-0.002	-0.001674867	172.76	17493.50392	17723.48621	-229.9822967	-315.6600858	85.67778912	7.33784E-08	2.34504E-07	2.43223E-07	50.16163249	49.95652211	49.77874268	0.404266387	0.091461393	0	43.81218529	-14.05915575	97.96807944	261.9221724	68.32238942
0	20130205	17801.79	17897.41	17924.92	17756.1	0.010	0.009619285	265.42	17555.64331	17910.78875	-355.145439	-323.5571565	-31.58828249	1.61909E-07	2.4643E-07	2.80045E-07	50.179035	50.10637826	49.56297163	0.880626442	0.268320064	0	44.57512304	-3.091740748	114.6164287	257.3584458	67.27862485
0	20130206	17887.16	17891.91	17937.17	17733.28	0.000	-0.000307307	176.01	17607.37665	17890.45779	-283.081138	-315.4619528	32.38081474	1.3574E-07	2.68622E-07	2.69599E-07	50.14076204	50.0649839	49.52937695	0.7084194	0.194202741	0	45.09699442	-6.105572718	114.020107	253.5392711	70.05078976
1	20130207	17968.6	17289.91	17983.63	17252.3	-0.034	-0.033646492	-289.09	17558.53563	17243.71402	314.8216108	-189.4052401	504.2268509	-1.19091E-08	7.0495E-08	2.5542E-07	50.15496703	50.15956502	49.60310062	0.77233396	0.363551907	0.055162262	42.5729222	-88.06347191	23.2061625	287.6671803	52.35305335
0	20130208	17331.31	17439.06	17519.78	17080.16	0.009	0.008626419	-317.57	17540.15476	17454.08661	86.06814726	-134.3105626	220.3787099	-4.41554E-08	9.18349E-08	1.73999E-07	50.11308466	50.14674816	49.71877045	0.583886586	0.385958465	0.141709895	39.59194973	-60.27538269	-33.89269365	298.5209532	52.95745971
0	20130211	17411.8	17318.94	17558.21	17130.8	-0.007	-0.006887986	-407.95	17506.12172	17308.54411	197.5776146	-67.93292716	265.5105417	-7.33267E-08	6.40582E-08	1.87136E-07	50.17995702	50.16147464	49.79360573	0.884775006	0.415837716	0.197703894	36.86743591	-73.57078818	-49.59492798	307.7273137	54.30726642
1	20130212	17283.86	16539	17284.79	16539	-0.045	-0.045033934	-1358.41	17357.33376	16479.8043	877.5294646	121.1595512	756.3699134	-3.75892E-07	-5.7636E-08	1.68934E-07	50.4435452	50.37977683	49.9663447	1	1	0.326952366	36.11179536	-100	-235.0872802	341.4567913	40.08421763
0	20130213	16484.76	16712.26	16802.86	16416.77	0.011	0.010475845	-1179.65	17258.09165	16730.14121	527.9504388	202.5177287	325.4327101	-3.37787E-07	-3.55208E-08	5.4872E-08	50.08667391	50.17184816	50.01140988	0	0.508738688	0.36067148	35.71196577	-81.14126342	-257.3522611	344.6448776	43.83799574
0	20130214	16707.82	16602.85	16805.14	16408.08	-0.007	-0.006546691	-687.06	17157.28524	16593.05837	564.2268707	274.8595571	289.3673136	-3.32901E-07	-1.22116E-07	5.41895E-08	50.32164452	50.3052854	50.14876211	0.658418361	0.824003301	0.463442537	35.36238532	-87.63796769	-220.1681922	348.3888149	42.12624737
1	20130215	16635.69	16400.56	16828.15	16395.74	-0.012	-0.012184053	-1038.5	17040.86597	16385.75243	655.1135386	350.9103534	304.2031852	-4.72909E-07	-1.82727E-07	3.24862E-08	50.34760734	50.5143647	50.30099272	0.731169582	1	0.577346036	34.9227661	-99.69645253	-183.3210949	354.3903281	37.1310435
0	20130219	16415.34	16630.5	16637.68	16378.46	0.014	0.014020253	-688.44	16977.73275	16649.32674	328.4060094	346.4094846	-18.00347518	-3.71995E-07	-1.4689E-07	1.50439E-08	50.23789755	50.27513647	50.16100022	0.423748399	0.571154608	0.472599458	34.56438621	-84.29823632	-147.8658932	347.5924476	44.30613726
1	20130220	16606.33	16529.87	16694.51	16467.23	-0.006	-0.006050931	-9.13	16908.83078	16520.68102	388.1497642	354.7575405	33.39222368	-4.69059E-07	-1.46878E-07	3.489E-08	49.98267837	50.27557662	50.30059532	0	0.571943627	0.577048691	33.91862341	-90.56735424	-119.6399906	338.9987013	38.59377368
1	20130221	16474.03	16644.45	16661.18	16369.41	0.007	0.006931694	-67.81	16868.15682	16653.97069	214.1861269	326.6432578	-112.4571309	-4.22338E-07	-1.38213E-07	3.91465E-08	50.11353528	50.20831481	50.15236338	0.283936476	0.451368723	0.466137117	33.63203012	-82.96143029	-102.560103	335.6252226	42.59431585
0	20130222	16701.05	16712.15	16793.12	16570.06	0.004	0.004067422	109.3	16844.15577	16716.62533	127.5304373	286.8206937	-159.2902564	-1.9496E-07	-1.0364E-07	-2.5322E-08	50.22300531	49.95370685	50.13691971	0.521467217	0	0.454581697	32.63522312	-78.76745425	-72.88822303	327.5848496	51.13901318
0	20130225	16673.98	16544.95	16813.99	16492.66	-0.010	-0.010004697	144.39	16798.12411	16531.74421	266.3799068	282.7325363	-16.35262954	-3.09539E-07	-1.7804E-07	-1.91289E-08	50.02821959	50.17144187	50.23188038	0.098816428	0.388356333	0.525634118	31.98151408	-89.12539803	-74.12931877	327.1380746	45.29679412
0	20130226	16535.76	16489.8	16655.41	16470.9	-0.003	-0.003333343	-140.7	16750.68963	16486.57352	264.1161106	279.0092512	-14.89314057	-2.89018E-07	-1.83016E-07	-4.62913E-08	50.23650045	49.97382769	50.32310923	0.550749288	0.035887917	0.593894275	31.45180852	-92.54190879	-76.07919909	316.950355	42.0736245
1	20130227	16433.8	16406.03	16481.04	16335.56	-0.005	-0.00508011	-123.84	16697.66507	16399.83434	297.8307299	282.7735469	15.05718298	-4.69621E-08	-2.1295E-07	-4.55874E-08	50.27006413	50.22005526	50.37095043	0.787511492	0.475064096	0.629690493	31.42626259	-95.72408939	-84.68767263	305.3281868	47.62981454
0	20130228	16367.34	16664.42	16688.31	16364.89	0.016	0.015749697	19.97	16692.55045	16684.77274	7.777704761	227.7743785	-219.9966737	-1.45865E-08	-1.76672E-07	-6.21873E-08	50.25212698	50.29408237	50.34330634	0.738359047	0.607100253	0.609006354	30.23290852	-73.10268679	-57.88194814	306.6204592	50.65731234
0	20130301	16636.66	16527.5	16727.85	16507	-0.008	-0.008216308	-184.65	16667.15807	16515.4021	151.7559742	212.5706976	-60.8147234	-2.48094E-08	-1.79614E-07	-7.60144E-08	50.27116647	50.11611069	50.38517115	0.790532192	0.289666571	0.64033086	28.91977999	-84.30131272	-51.58766503	300.4939978	47.65606603
1	20130304	16376.3	16009.55	16390.84	16009.55	-0.031	-0.031338678	-535.4	16565.9876	15970.6383	595.3492983	289.1264178	306.2228805	-1.45257E-07	-3.14858E-07	-1.11685E-07	50.3701993	50.33623968	50.45176443	1	0.682292829	0.690157951	29.29448025	-100	-111.0362403	316.0265694	34.54584666
1	20130305	16056.46	16233.28	16312.02	16054.06	0.014	0.013974784	-256.52	16514.80181	16253.48321	261.3186064	283.5648555	-22.24624906	-1.43535E-07	-2.62316E-07	-1.82962E-07	50.22076754	50.24308268	50.30995807	0.614390471	0.516136236	0.729467535	29.64241621	-72.6691913	-101.0659002	315.058243	38.81490489
0	20130306	16324.95	16351.99	16884.14	16130.54	0.007	0.007312755	-54.04	16489.75384	16359.56745	130.1863972	252.8891638	-122.7027667	-6.0768E-08	-2.67465E-07	-1.38772E-07	50.19092364	50.15248828	50.26638765	0.475771085	0.354550345	0.694662354	27.54632816	-60.84565339	-56.02603787	346.3826542	37.64211134
1	20130307	16094.59	15552.2	16121.88	15530.14	-0.049	-0.048910867	-1112.22	16345.51479	15490.09481	855.4199781	373.3953267	482.0246514	-4.22958E-07	-4.37479E-07	-1.39415E-07	50.35952307	50.35301145	50.34471169	0.968781101	0.71220728	0.883939514	27.18073144	-98.37075332	-226.8024779	380.3446075	30.96938865
1	20130308	15658.14	15827.02	15827.02	15466.43	0.018	0.017670812	-700.48	16265.74636	15852.93732	412.8090386	381.2780691	31.53096953	-3.29664E-07	-2.67763E-07	-2.2765E-07	50.02178763	50.21907597	50.26014174	0	0.664578183	0.792253584	26.97831788	-74.56532013	-216.3917792	378.9335641	37.51766016
0	20130311	15904.49	15921.25	15928.44	15720.95	0.006	0.005953742	-88.3	16212.74692	15926.50482	286.2420993	362.2708751	-76.02877584	-2.27479E-07	-2.74572E-07	-2.18932E-07	50.00397572	50.06450117	50.0843731	0	0.277468182	0.601695228	26.42900926	-67.91868577	-148.4033735	366.6875952	36.32095178
0	20130312	15858.14	15675.37	15905.53	15556.5	-0.015	-0.015443511	-557.91	16130.07355	15656.05194	474.0216114	384.6210224	89.40058905	-3.08303E-07	-3.06169E-07	-2.05114E-07	50.25665978	50.25249609	50.25961352	0.689972123	0.748273976	0.791680919	26.3013415	-85.26214811	-152.305016	366.5491956	36.92317064
1	20130313	15542.02	15542.17	15697.2	15406.76	-0.009	-0.008497407	-809.82	16039.62685	15533.40985	506.2169975	408.9402174	97.2767801	-3.32933E-07	-1.91253E-07	-2.50977E-07	50.52748593	50.29583256	50.27381444	1	0.856803839	0.807076753	26.51152159	-90.83445018	-154.8368261	361.1128245	40.17743469
0	20130314	15663.65	15974.3	15974.3	15660.95	0.028	0.027803711	422.1	16029.57656	16008.21463	21.36193728	331.4245614	-310.0626241	-2.48468E-07	-1.31842E-07	-2.72803E-07	50.31358341	50.10633397	50.0737568	0.591407164	0.34945135	0.59018565	25.70502964	-61.58469723	-78.62753666	366.1854798	44.17807075
1	20130315	15980.46	15899.7	16077.91	15891.72	-0.005	-0.004670001	72.68	16009.59555	15891.35272	118.2428332	288.7882157	-170.5453825	-2.27329E-07	-1.26559E-07	-1.97024E-07	50.51225941	50.23194111	50.22274255	0.970914574	0.680708013	0.751707514	24.61162113	-66.63417672	-55.00457554	353.3286599	45.21913823
1	20130318	15965	15947.17	16037.98	15886.86	0.003	0.002985591	25.92	15999.99162	15951.46364	48.52798599	240.7361698	-192.2081838	-1.14151E-08	-7.86202E-08	-2.28385E-07	50.59152208	50.29102985	50.01317872	1	0.785166761	0.524510337	23.60981875	-63.42105619	-49.30225479	338.8851842	55.72607402
0	20130319	16029.67	16204.03	16258.5	16014.65	0.016	0.016106933	528.66	16031.38214	16223.45818	-192.0760394	154.173728	-346.2497673	1.92396E-09	-7.09352E-08	-2.14847E-07	50.58392497	50.42596011	50.09117666	0.987069766	1	0.609071267	21.94121402	-46.03487254	-6.617314593	336.9169567	54.3565596
0	20130320	16039.62	16091.98	16146.81	16021.8	-0.007	-0.006914946	549.81	16040.70489	16081.86629	-41.16140399	115.1067016	-156.2681056	-8.64775E-08	-7.41137E-08	-2.02441E-07	50.35060002	50.25933655	49.96136015	0.589952243	0.539024917	0.4683316	20.39179534	-53.61924488	-17.28452068	325.8678884	50.39169319
0	20130321	16068.13	16023.98	16228.92	15987.37	-0.004	-0.004225707	49.68	16038.13183	16019.52721	18.60462159	95.80628557	-77.20166399	1.9202E-07	-1.09243E-07	-2.17519E-07	50.20130168	50.37268987	50.12911152	0.335847463	0.852624353	0.61981068	19.19525774	-58.22198757	-14.47560384	319.8451821	49.68100307
1	20130322	15995.75	15745.34	16006.16	15721.68	-0.017	-0.017388938	-154.36	15993.08693	15724.24868	268.8382566	130.4126798	138.4255768	-2.72496E-08	-1.79312E-07	-1.56936E-07	50.28568245	50.43237408	50.26867643	0.479462972	1	0.750218954	18.44583922	-77.08240263	-66.43106083	318.5919548	46.43414968
0	20130325	15900.27	16131.05	16131.05	15870.7	0.025	0.024496772	183.88	16014.31202	16162.34241	-148.0303894	74.72406594	-222.7544553	8.83544E-08	-6.8083E-08	-2.08796E-07	50.36743841	50.4096393	50.11487288	0.425751007	0.938199375	0.488130211	17.30843829	-50.97469845	-7.326155922	323.3861009	47.22548592
0	20130326	16176.54	16061.15	16232.76	16001.45	-0.004	-0.004333258	-142.88	16021.51786	16053.36597	-31.84810531	53.40963169	-85.25773701	1.57914E-07	-7.14922E-08	-1.42323E-07	50.26610419	50.27779773	50.22910369	0.166066426	0.579810452	0.545964934	16.23982061	-23.17021626	14.18999182	316.8092365	48.44689869
0	20130327	15619.16	15924.13	15968.45	15591.22	-0.009	-0.008531145	-167.85	16006.53512	15914.18877	92.34634335	61.19697402	31.14936933	1.59061E-07	-8.29432E-08	-5.54124E-08	50.16617429	50.20445654	50.28513509	0	0.380444885	0.660220452	16.16252397	-39.25728509	-58.11682401	327.7464339	55.04671408
1	20130328	15920.17	15670.56	15964.5	15603.5	-0.016	-0.015923633	-353.42	15954.84664	15651.81933	303.0273105	109.5630413	193.4642692	-1.17407E-07	-1.85345E-07	-9.81336E-08	50.27708155	50.29371564	50.27162219	0.260744894	0.623080587	0.632665838	16.09074853	-69.02810717	-76.51890138	330.1216886	47.45191233
0	20130401	15799.08	16015.98	16015.98	15717.37	0.022	0.022042607	270.64	15964.25177	16043.99236	-79.74059087	71.70231488	-151.4429057	5.19124E-08	-8.68832E-08	-1.16206E-07	50.2422857	50.32323455	50.28807299	0.178939244	0.665257376	0.666211225	15.82431537	-28.47347782	-11.46841875	331.2144252	52.95597572
1	20130402	15985.73	15935.99	16042.28	15848.51	-0.005	-0.004994387	-195.06	15959.9038	15927.68213	32.22167812	63.80618753	-31.58450941	2.09775E-09	-4.6627E-09	-4.27285E-08	50.30454278	50.27759816	50.33063584	0.331222651	0.525285647	0.753002573	15.47108036	-37.86484138	2.485954395	321.3969662	55.36356021
0	20130403	15890.9	16045.51	16192.24	15833.41	0.007	0.006872494	-15.64	15973.07399	16054.57368	-81.49969434	34.74501116	-116.2447055	-5.54681E-08	-2.67626E-08	-8.33004E-08	50.22244738	50.20940581	50.26131515	0.279598224	0.316132418	0.611648416	14.54981656	-31.9191344	41.96427955	324.0707543	59.28594765
0	20130404	16211.89	15644.36	16218.35	15575.18	-0.025	-0.025000763	-279.77	15922.50261	15612.8051	309.6975041	89.73550975	219.9619944	-1.72496E-07	-1.30724E-07	-5.69511E-08	50.32305195	50.28189364	50.34264496	0.779461664	0.339759315	0.777490777	14.54314482	-89.87590002	-41.99050676	346.8635576	45.18329189
0	20130405	15727.63	15495.92	15757.63	15417.77	-0.010	-0.009488403	-174.64	15856.87451	15486.92884	369.9456739	145.7775426	224.1681314	-2.08111E-07	-4.77364E-09	-1.28555E-07	50.44225521	50.35258294	50.32869249	1	0.649912242	0.749039835	14.98991811	-90.7045068	-156.6948652	346.3633035	44.56212607
0	20130408	15497.78	15353.85	15510.72	15197.06	-0.009	-0.00916822	-662.13	15779.48613	15343.61317	435.8729595	203.796626	232.0763335	-1.56495E-07	-9.22194E-08	-1.60189E-07	50.5309946	50.47723358	50.30208216	1	1	0.694777799	15.97430048	-85.22855743	-217.4446171	344.0273532	42.41037469
1	20130409	15307.44	15338.72	15545.7	15243.45	-0.001	-0.000985421	-597.27	15711.67595	15338.3436	373.33235	237.7037708	135.6285792	-3.22779E-07	-1.1493E-07	-1.58467E-07	50.55609116	50.48858265	50.40193362	1	1	0.89838831	16.73299652	-86.3222941	-169.5533198	341.0432566	42.56867049
0	20130410	15307.85	15555.03	15555.03	15223.9	0.014	0.01410222	-490.48	15687.57658	15571.69818	115.8783909	213.3386948	-97.46030394	-1.99772E-07	-1.83603E-08	-1.51058E-07	50.39499552	50.34352175	50.38383893	0.586846202	0.489448897	0.861490804	17.49027098	-65.43690258	-129.5104595	340.3351668	43.58303697
0	20130411	15484.46	15200.3	15504.12	15200.3	-0.023	-0.022804842	-444.06	15612.61095	15171.73091	440.8800394	258.8469637	182.0330757	-2.98339E-07	-6.58518E-08	-1.11067E-07	50.5609944	50.47485465	50.48985879	1	0.951683436	1	18.26049014	-99.6871681	-161.1252952	341.3633692	39.612601
1	20130412	15288.68	15154.02	15452.77	15078.69	-0.003	-0.003044677	-341.9	15542.05849	15152.65762	389.4008723	284.9577454	104.4431269	-2.14263E-07	-1.67836E-07	-1.99137E-07	50.68012486	50.5695619	50.45673478	1	1	0.937324323	19.3183358	-93.4726663	-148.8833996	343.7002714	36.86398186
0	20130415	15204.45	15250.42	15292.69	15061.59	0.006	0.006361348	-103.43	15497.19103	15257.94018	239.2508511	275.8163666	-36.56551547	-3.15733E-07	-1.30607E-07	-1.86185E-07	50.27495753	50.22181917	50.42723562	0.114731774	0.047555137	0.881507413	20.34855181	-83.87680695	-131.1372647	335.6573949	42.33744217
1	20130416	15308.86	15243.39	15451.55	15236.81	-0.001	-0.000460971	-95.33	15458.14472	15242.27076	215.8739659	263.8278864	-47.95392053	-2.86139E-07	-1.41973E-07	-1.00987E-07	50.43560584	50.35339762	50.49516722	0.465739454	0.407940001	1	20.43431579	-84.28368892	-91.47188669	327.0204381	41.56900578
1	20130417	15354.02	15436.07	15441.78	15310.45	0.013	0.012640233	-118.96	15454.74861	15450.97763	3.770975921	211.8165043	-208.0455284	-2.45202E-07	-1.5143E-07	-1.31975E-07	50.1082816	50.34079055	50.39086035	0	0.364799438	0.804598178	20.51395377	-67.62681974	-64.11544786	317.8325497	44.50009895
1	20130418	15466.71	15928.64	15942.31	15460.27	0.032	0.031910324	728.34	15527.65498	15965.38326	-437.7282811	81.90754725	-519.6358283	1.19669E-07	-2.48746E-08	-1.16361E-07	50.39694892	50.45694177	50.33529039	0.504801474	0.687301899	0.700496977	19.67891003	-25.04495314	27.13386501	331.2902247	54.74106864
0	20130419	15906.61	16020.91	16054.21	15888.03	0.006	0.00579271	866.89	15603.54037	16025.18129	-421.6409219	-18.80214659	-402.8387754	2.14362E-07	6.53537E-09	5.82656E-08	50.61521666	50.45824958	50.34721912	0.886493021	0.690933112	0.722843489	19.27308342	-17.06836336	79.59455302	319.4966372	51.02980199
0	20130422	15953.72	15780.08	15986.37	15748.29	-0.015	-0.01503223	529.66	15630.70031	15761.22605	-130.5257452	-41.14686632	-89.37887891	1.80472E-07	1.41025E-08	3.31987E-08	50.4759483	50.48986159	50.3405313	0.64295014	0.778706189	0.710314957	18.31888737	-37.88772088	43.18670663	316.148306	52.58662118
0	20130423	15764.72	15628.95	15863.75	15597.84	-0.010	-0.009577265	385.56	15630.43103	15618.77492	11.6561123	-30.58627059	42.24238289	1.27244E-07	-9.47705E-08	-1.27825E-08	50.381555	50.34056657	50.33522321	0.477881644	0.341480621	0.70037112	17.16265221	-50.95266088	14.05885793	312.5598555	52.09256244
0	20130424	15550.42	15533.04	15720.06	15479.03	-0.006	-0.006136689	96.97	15615.4478	15526.44501	89.00278936	-6.668458602	95.67124796	-2.2665E-09	-1.01161E-07	1.61457E-10	50.37917606	50.36061834	50.34718964	0.473721527	0.399143276	0.722788267	16.51322718	-52.50448309	-10.62970652	307.4505802	48.36621651
1	20130425	15644.04	15383.76	15647.8	15290	-0.010	-0.009610482	-544.88	15579.80352	15372.78423	207.0192891	36.06909093	170.9501981	8.34796E-08	-1.05651E-07	5.45458E-09	50.32966515	50.38083758	50.36051469	0.387140261	0.45728752	0.74775057	16.52864246	-67.54347081	-43.803796	311.0469673	48.85524545
1	20130426	15476.42	15480.56	15628.34	15369.48	0.006	0.00629235	-540.35	15564.53529	15488.85044	75.68484178	43.9922411	31.69260068	1.43272E-07	-3.32354E-08	-7.79192E-08	50.17579636	50.32907426	50.28968475	0.133182258	0.308432299	0.615062289	16.54295665	-57.79150128	-26.09157855	307.3193268	45.60226951
1	20130429	15651.86	15760.78	15841.5	15548	0.018	0.018101412	-19.3	15594.72678	15781.69766	-186.970878	-2.200382726	-184.7704953	2.15214E-07	-4.51477E-08	-5.25495E-08	50.33859343	50.34709655	50.30525405	0.454322153	0.3602588	0.644228809	15.6418653	-29.56116137	43.15677074	311.1493749	42.36636264
1	20130430	15975.56	16021.71	16128	15887.95	0.017	0.016555653	392.76	15660.41651	16040.17249	-379.7559816	-77.7115025	-302.0444791	3.17919E-07	2.28402E-08	-1.91606E-08	50.30826537	50.45347676	50.3150712	0.394495836	0.666175219	0.662619644	15.26098902	-9.96708583	129.1249152	315.1544195	43.31081447
1	20130501	16033.36	16490.77	16490.77	16031.1	0.029	0.029276525	957.73	15788.1632	16525.43135	-737.2681495	-209.6228319	-527.6453176	4.09758E-07	9.01195E-08	-1.76773E-08	50.5852847	50.55172866	50.35279965	0.931883074	0.948717153	0.733297707	15.91570202	0	203.8139913	326.1476753	55.38810541
1	20130502	16494.6	16563.43	16618.22	16290.22	0.004	0.004406101	1179.67	15907.43501	16566.35297	-658.9179599	-299.4818575	-359.4361024	2.41907E-07	1.78495E-07	5.77459E-08	50.75052981	50.588987	50.48406835	1	1	0.970815053	16.82705104	-3.519783121	202.5968329	326.2799842	62.23475709
0	20130503	16550.95	16649.75	16676.97	16469.66	0.005	0.005211481	1169.19	16021.63732	16656.16516	-634.5278369	-366.4910534	-268.0367835	2.37162E-07	2.21714E-07	7.53235E-08	50.91313995	50.83246538	50.61110964	1	1	1	17.81159534	-1.89006777	183.303195	317.7821282	65.69830872
1	20130506	16620.28	16565.25	16643.5	16472.77	-0.005	-0.005075151	804.47	16105.27004	16558.25653	-452.9864873	-383.7901402	-69.19634715	2.9848E-07	2.35199E-07	1.22754E-07	50.6002343	50.41009641	50.5289661	0.575631153	0.16095269	0.834467058	18.72581505	-8.054968745	148.4220524	307.7248333	69.89302223
0	20130507	16664.69	16929.68	16942.33	16662.7	0.022	0.021999668	907.97	16232.10234	16958.25104	-726.1486956	-452.2618513	-273.8868443	4.78573E-07	2.9802E-07	5.98784E-08	50.69100891	50.66741075	50.61818687	0.698741478	0.672114539	1	20.25884086	-0.765585567	165.0582627	312.6787738	74.45183219
0	20130508	17033.45	16767.66	17033.45	16762.55	-0.010	-0.009570175	276.89	16314.49583	16752.99915	-438.5033242	-449.5101458	11.00682165	4.6272E-07	2.3031E-07	1.14611E-07	50.04931473	50.46076664	50.54762072	0	0.26161046	0.802264669	21.86760781	-15.24506008	140.1235557	309.6945756	66.9340455
1	20130509	16687.37	16748.28	16935.96	16447.72	-0.001	-0.001155796	184.85	16381.23185	16747.91699	-366.6851349	-432.9451437	66.26000876	5.13737E-07	2.95208E-07	1.12604E-07	49.35874448	50.32912851	50.46555292	0	0.000107773	0.572300234	21.9446376	-16.35664917	104.8152913	322.4478202	65.36501213
0	20130510	16812.13	16922.29	16922.29	16657.31	0.010	0.010389724	272.54	16464.47157	16935.70331	-471.2317403	-440.602463	-30.62927728	5.32667E-07	3.31866E-07	1.41539E-07	49.6731835	50.38186263	50.55552212	0.202290232	0.104865525	0.824405396	22.01616527	-6.375863948	107.5312293	318.3429759	65.6114862
1	20130513	16914	16862.99	16920.11	16804.75	-0.004	-0.003504254	297.74	16525.7821	16857.39667	-331.6145723	-418.8048848	87.19031255	4.06415E-07	3.03781E-07	1.18208E-07	49.79033361	50.06461213	50.44815597	0.277657219	0	0.523551782	22.08258382	-9.777165964	98.60544723	303.9999062	64.34570937
1	20130514	16927.66	17121.87	17164.44	16904.67	0.015	0.015351963	192.19	16617.48793	17142.2141	-524.7261748	-439.9891428	-84.73703197	3.9324E-07	3.45366E-07	1.19422E-07	50.0650243	49.9578815	50.5718419	0.454375884	0	0.870135505	22.79743315	-2.271078295	112.0437843	303.8177701	66.52284766
0	20130515	17139.44	17255.57	17255.57	17072.09	0.008	0.007808727	487.91	16715.6544	17264.28968	-548.6352841	-461.7183711	-86.91691304	2.65783E-07	3.2869E-07	1.35441E-07	50.25421723	49.67463609	50.69642537	0.576090682	0	1	23.681926	0	117.3553201	295.2222151	70.77179034
1	20130516	17190.56	17090.62	17212.05	17023	-0.010	-0.009559232	342.34	16773.34142	17077.26079	-303.9193779	-430.1585724	126.2391946	1.86634E-07	2.1054E-07	2.02946E-07	50.2499379	49.74303978	50.54416164	0.57333763	0.05907925	0.625649061	24.25493026	-9.659926094	96.74290446	290.7470568	64.59652709
0	20130517	17159.55	17284.03	17361.11	17157.54	0.011	0.011316734	361.74	16851.90889	17299.93532	-448.0264334	-433.7321446	-14.29428878	2.19869E-07	2.24164E-07	2.00534E-07	50.43605289	49.99610911	50.60308377	0.808629567	0.277651487	0.770513199	25.16541599	-5.232289772	106.1864501	289.3001242	70.45592919
1	20130520	17302.98	17171.52	17376.12	17085.25	-0.007	-0.006509477	308.53	16901.07983	17161.6419	-260.5620681	-399.0981293	138.5360613	2.12957E-07	2.50449E-07	2.42985E-07	50.25634642	50.05101252	50.39983892	0.67374158	0.325070749	0.270821654	25.62984695	-15.21166971	92.20108356	289.4122582	66.69400166
1	20130521	17280.97	17315.25	17320.98	17051.34	0.008	0.008370255	193.38	16964.79832	17327.06601	-362.26769	-391.7320415	29.46435144	1.32476E-07	3.00196E-07	2.29967E-07	50.36881066	50.20298459	50.40884342	0.937583123	0.456326768	0.292959845	25.87968844	-5.605488535	88.99723528	287.999954	66.61483214
0	20130522	17271.28	17492.97	17492.97	17207.52	0.010	0.010263785	237.4	17046.0555	17505.73185	-459.6763459	-405.3209023	-54.35544353	2.44512E-07	3.44023E-07	2.16331E-07	50.38544075	50.37321657	50.58250497	0.953019826	0.603353608	0.719918799	26.59421956	0	105.7668889	287.8178145	70.9947884
1	20130523	17466.62	17544.01	17593.87	17369.03	0.003	0.002917744	453.39	17122.66388	17546.95447	-424.2905891	-409.1148397	-15.17574938	2.6702E-07	3.78728E-07	2.80698E-07	50.34217915	50.53589266	50.55870011	0.876946516	0.867524735	0.661392893	27.51784882	-4.35021594	117.2157503	283.3193991	69.9361112
0	20130524	17452.52	17604.61	17644.73	17452.3	0.004	0.00345417	320.58	17196.80944	17609.04504	-412.2355999	-409.7389917	-2.496608172	2.26704E-07	3.69363E-07	2.91411E-07	50.4828229	50.50619054	50.50324838	1	0.837606439	0.525060964	28.50471129	-3.351684614	125.0135913	276.8272992	69.38146124
0	20130527	17459.52	17506.87	17514.89	17354.25	-0.006	-0.005551955	335.35	17244.51107	17499.01038	-254.4993164	-378.6910567	124.1917403	2.16273E-07	3.03871E-07	2.87312E-07	50.16994849	50.42646957	50.45429673	0.251135815	0.87294948	0.404709959	28.83081958	-11.51702993	97.34914825	274.9367778	70.61501307
1	20130528	17496.79	17427.47	17577.56	17325.32	-0.005	-0.004535362	112.22	17272.65859	17421.96689	-149.3083002	-332.8145054	183.5062052	1.03144E-07	2.44744E-07	2.78547E-07	50.1684469	50.2655128	50.17766398	0	0.68606351	0	29.3185953	-18.15022431	88.21742622	273.3155794	68.55005546
0	20130529	17472.08	17545.46	17591.27	17386.13	0.007	0.006770346	52.49	17314.62804	17554.95947	-240.331429	-314.3178901	73.98646109	9.65321E-08	1.78962E-07	2.42918E-07	50.23770376	50.18955629	50.35292937	0.220299455	0.597870853	0.337853562	29.81304112	-10.05347269	95.47032706	268.4458952	73.54069351
0	20130530	17127.61	17008.42	17223.6	17001.07	-0.031	-0.030608488	-535.59	17267.51911	16966.3785	301.140609	-191.2261903	492.3667993	-2.41777E-08	8.16793E-08	1.9962E-07	50.2674187	50.31453263	50.37239588	0.314819828	0.742980156	0.375378544	28.18399132	-75.75299412	-9.387905806	288.1561884	55.90220538
1	20130531	17133.86	16896.81	17149.93	16844.89	-0.007	-0.006562044	-707.8	17210.48694	16891.45858	319.0283636	-89.17527948	408.2036431	-1.30149E-07	4.73793E-08	1.26651E-07	50.42971035	50.30633096	50.41219835	0.831054065	0.733457246	0.452104519	26.3253971	-93.50870174	-46.03928144	289.3621749	47.95697947
1	20130603	17009.25	17159.15	17159.15	16987.32	0.016	0.015526008	-347.72	17202.58895	17179.74165	22.84730162	-66.77076326	89.61806488	2.59092E-10	1.06685E-07	1.41737E-07	50.33717044	50.31302696	50.34246364	0.536693462	0.741231923	0.317679117	24.56001753	-60.70964193	-17.81237296	287.4320196	50.54284123
0	20130604	17271.19	17519.79	17549.35	17265.93	0.021	0.021017358	92.32	17251.38911	17545.94757	-294.5584544	-112.3283015	-182.2301529	7.24413E-08	1.01685E-07	1.88228E-07	50.38597774	50.36043277	50.26543596	0.691944802	0.778698046	0.169195272	24.12815648	-15.62062412	79.66977864	294.7725896	54.53317432
1	20130605	17363.62	17237.1	17489	17237.1	-0.016	-0.016135467	-308.36	17249.19079	17213.34249	35.84829141	-82.69298291	118.5412743	-7.95243E-08	8.43087E-08	2.45636E-07	50.37369626	50.32494132	50.05434504	0.652878584	0.609192718	0	23.59581036	-50.96394279	35.7815937	293.9095475	49.32518049
0	20130606	17197.67	17350.96	17440.39	17194.33	0.007	0.006605519	342.54	17264.84759	17361.54596	-96.69837346	-85.49406102	-11.20431244	-5.77485E-08	1.06121E-07	2.31057E-07	50.3184005	50.33693553	49.88565781	0.476988052	0.589677698	0	22.89991847	-36.72859572	31.27100066	290.4917227	50.53229443
0	20130607	17403.96	17214.08	17404.48	17108.88	-0.008	-0.007888901	317.27	17257.03719	17202.73646	54.30072577	-57.53510366	111.8358294	-1.24102E-07	5.38728E-08	2.33521E-07	50.25819177	50.32663284	49.98259149	0.343503355	0.395790218	0.119557912	21.85146175	-53.8420184	-9.317737118	290.8565996	48.13086074
1	20130610	17097.41	17058.05	17289.46	17018.83	-0.009	-0.009064092	-101.1	17226.42378	17046.92027	179.5035044	-10.12738205	189.6308864	-1.45826E-07	3.80688E-08	1.83118E-07	50.36705442	50.38508116	50.09004124	0.760181027	0.56455193	0.252086343	20.46700751	-73.34966993	-70.44926849	289.4118425	49.94603864
0	20130611	17192.68	17135.48	17289.63	17081.53	0.005	0.004539206	-384.31	17212.43243	17142.29229	70.14013938	5.926122237	64.21401714	-9.22096E-08	6.34599E-09	1.30734E-07	50.37658032	50.31185146	50.18561752	0.723290564	0.353110965	0.369970042	19.18219561	-63.6689838	-53.37261205	285.2809966	50.12524892
0	20130612	17020.64	16971.17	17270.23	16968.06	-0.010	-0.009588876	-265.93	17175.31513	16958.00675	217.3083826	48.20257432	169.1058083	-1.89497E-07	-4.48489E-08	8.17378E-08	50.33047483	50.31969074	50.25482183	0.421429914	0.41099296	0.455326573	18.16249191	-84.21184237	-93.1368616	286.487354	40.3250897
1	20130613	16984.81	16525.07	17047.34	16525.07	-0.026	-0.026285754	-825.89	17075.27742	16491.76717	583.5102442	155.2641083	428.2461359	-1.68453E-07	-9.66692E-08	5.47411E-08	50.44876899	50.36048645	50.36774087	1	0.721488288	0.594600823	18.79520364	-100	-221.5203237	303.3289716	27.09046918
0	20130614	16590.01	16691.06	16747.26	16417.1	0.010	0.010044738	-523.02	17016.16705	16706.39022	309.7768282	186.1666523	123.6101759	-6.72831E-08	-9.95182E-08	-1.08747E-08	50.24902273	50.27917375	50.37173039	0	0.458343026	0.599521495	19.6826057	-76.66777383	-203.6680522	305.2454736	34.48140861
0	20130617	16679.65	16556.34	16768.31	16458.08	-0.008	-0.008071387	-501.71	16945.42442	16544.79768	400.6267476	229.0586713	171.5680763	-2.10358E-07	-1.05045E-07	2.05278E-08	50.36267567	50.43941484	50.37260371	0.568986538	1	0.600598647	20.3947637	-88.14141053	-172.0013713	305.6015112	32.49586926
0	20130618	16506.56	16286.6	16506.56	16113.93	-0.016	-0.016292248	-848.88	16844.06682	16266.73864	577.3281793	298.7125729	278.6156064	-4.42924E-07	-1.82499E-07	-4.28001E-08	50.32996284	50.45510862	50.47246584	0.405214626	1	0.723768511	21.9285586	-87.97076814	-203.1870353	315.3735461	32.56498488
1	20130619	16252.44	16024.03	16377.92	15992.28	-0.016	-0.016121842	-947.14	16717.90731	16005.3601	712.5472043	381.4794992	331.0677051	-4.50097E-07	-2.67821E-07	-5.79669E-08	50.58861099	50.6177871	50.54107021	1	1	0.808385074	23.61024424	-97.96091377	-197.728026	320.3925785	31.65583508
0	20130620	15786.91	16116.34	16119.87	15764.8	0.006	0.005760723	-408.73	16625.35849	16124.87692	500.4815771	405.2799148	95.20166233	-4.52761E-07	-2.57466E-07	-8.96565E-08	49.97813743	50.38750677	50.41235917	0	0.319931326	0.649632988	25.60413318	-80.3009162	-179.2908891	322.8695372	38.92855389
0	20130621	16181.13	16152.91	16227.87	16020.11	0.002	0.002269126	-538.15	16552.67411	16155.06639	397.6077176	403.7454754	-6.137757757	-3.88849E-07	-2.60552E-07	-9.93354E-08	49.93010473	50.13959566	50.33771672	0	0	0.557569062	26.87434726	-78.25166008	-131.3180957	314.6474274	41.76834313
0	20130624	16151.39	16194.14	16301.45	15955.77	0.003	0.002552481	-362.2	16497.51502	16197.14566	300.3693529	383.0702509	-82.70089798	-3.16126E-07	-2.34866E-07	-8.6789E-08	49.97774716	49.80918314	50.24397808	0.072349241	0	0.441951899	27.66556559	-75.09917643	-110.7294769	316.8640397	48.56531395
0	20130625	16141.35	16197.94	16320.83	16107.35	0.000	0.000234653	-88.66	16451.42655	16198.0011	253.4254483	357.1412904	-103.715842	-3.42626E-07	-2.20086E-07	-1.14017E-07	49.69128782	49.82868849	50.15937712	0	0.024122255	0.337605156	28.29543988	-74.1500009	-90.07639945	309.4794655	46.34091013
0	20130626	16259	16045.52	16303.63	16045.52	-0.009	-0.009409839	21.49	16388.97939	16033.79068	355.1887051	356.7507733	-1.562068192	-3.44765E-07	-2.72597E-07	-1.31377E-07	49.97384052	49.74172155	50.22470226	0.314883995	0	0.472584583	29.04030715	-82.87958626	-91.53806179	305.8102179	43.11627588
0	20130627	15811.52	15549.23	15952.08	15505.35	-0.031	-0.030930129	-567.11	16259.78718	15511.9561	747.8310745	434.9668336	312.864241	-3.85638E-07	-2.82332E-07	-1.35239E-07	50.27521395	50.05739838	50.37746182	0.650742284	0.36033472	0.685511868	30.82233591	-97.54074473	-140.1912184	322.5502024	37.64727641
0	20130628	15539.39	15254.82	15692.53	15254.82	-0.019	-0.018934057	-898.09	16105.17684	15235.0403	870.1365411	522.0007751	348.135766	-5.83045E-07	-3.28332E-07	-2.33346E-07	50.33092852	50.40386529	50.49093066	0.712832034	0.755815293	0.868587666	32.84076196	-100	-152.7313695	330.7759022	35.29835177
0	20130701	15133.47	15112.38	15267.84	14901.46	-0.009	-0.009337377	-1081.76	15952.43887	15102.94459	849.4942732	587.4994747	261.9947985	-5.96918E-07	-4.13688E-07	-2.63895E-07	50.71090399	50.36269533	50.68464875	1	0.708821142	1	35.1356067	-91.09580077	-163.6474476	333.319052	32.16000104
1	20130702	15274.92	15056.57	15309.36	15003.54	-0.004	-0.003692999	-1141.37	15814.61289	15053.00272	761.6101625	622.3216122	139.2885503	-5.15451E-07	-4.9728E-07	-3.05427E-07	51.0391387	50.69652304	50.78152115	1	1	1	37.05580821	-92.77173001	-144.31188	331.354834	29.6613493
1	20130703	15083.81	15362.88	15396.27	15008.71	0.020	0.020343943	-682.64	15745.11552	15386.71671	358.3988055	569.5370509	-211.1382454	-2.67811E-07	-3.68639E-07	-3.30664E-07	50.95696566	50.60198814	50.53910934	0.939034029	0.900990003	0.729409834	38.39040252	-75.28349894	-118.9488017	335.3694888	34.59067181
0	20130704	15400.04	15430.47	15551	15296.58	0.004	0.004399566	-118.76	15696.70852	15433.83564	262.8728787	508.2042165	-245.3313377	-2.75459E-07	-3.74172E-07	-2.90273E-07	50.74183506	50.27402146	50.29620929	0.779423935	0.557497992	0.458274666	38.86033367	-71.66296167	-92.17785049	329.5873824	34.61143013
1	20130705	15497.1	15239.28	15545.86	15195	-0.012	-0.01239042	-15.54	15626.3349	15224.31418	402.0207165	486.9675165	-84.94679995	-3.75111E-07	-3.93636E-07	-2.91776E-07	50.67375953	50.53694058	50.27939603	0.728917214	0.83286321	0.439507003	39.47993204	-78.95333624	-93.94621897	331.1068551	34.38430529
0	20130708	15359.11	15459.57	15552.5	15216.88	0.015	0.014455407	347.19	15600.67876	15477.6666	123.0121587	414.1764449	-291.1642862	-2.92772E-07	-3.11959E-07	-3.02871E-07	50.38144968	50.6004715	50.25071973	0.512046159	0.89940157	0.407497324	40.02080527	-62.19945004	-74.26901904	331.4292226	41.28822982
0	20130709	15500.26	15365.71	15515.19	15278.36	-0.006	-0.00607132	309.14	15564.52972	15357.09795	207.4317663	372.8275092	-165.3957429	-3.35599E-07	-3.48391E-07	-2.62104E-07	50.06958344	50.75289964	50.43717328	0.089874285	1	0.615624553	40.5230447	-67.29182666	-68.42669254	324.6721353	46.72996659
1	20130710	15194.43	15282.81	15317.1	15023.6	-0.005	-0.00539513	-80.07	15521.18822	15277.09554	244.0926826	347.0805439	-102.9878612	-3.1115E-07	-3.36561E-07	-2.925E-07	50.2473831	50.70012913	50.381678	0.183382698	0.947812849	0.553678408	41.46991006	-73.13244609	-83.49874626	325.917697	48.05027841
0	20130711	15379.37	15808.15	15808.15	15289.86	0.034	0.034374569	377.68	15565.33619	15849.00034	-283.6641528	220.9316045	-504.5957574	1.12298E-07	-1.33512E-07	-2.27781E-07	50.4826476	50.60905931	50.39083114	0.426034679	0.857749764	0.563895527	40.05685459	-36.12025053	-18.80278108	340.1621472	58.16436202
1	20130712	15788.56	15533.69	15902.37	15533.69	-0.017	-0.01736193	294.41	15560.46755	15509.43536	51.03218723	186.9517211	-135.9195338	1.24403E-07	-2.24088E-07	-1.40932E-07	50.40641877	50.43432759	50.51565166	0.34741221	0.684949612	0.703225388	38.38541021	-55.45699853	-9.373925096	342.1991367	48.10604102
0	20130715	15623.49	15799.62	15825.5	15563.64	0.017	0.017119564	340.05	15597.26023	15821.9419	-224.6816647	104.6250439	-329.3067087	2.89762E-07	-1.40596E-07	-2.10338E-07	50.44792056	50.3067656	50.35526512	0.390217188	0.558797765	0.524195247	36.83335471	-35.94499954	11.76126058	338.5999127	51.92921547
0	20130716	15866.7	15790.55	15983.69	15678.23	-0.001	-0.000574064	424.84	15626.99712	15788.13524	-161.1381205	51.47241104	-212.6105315	3.0968E-07	-9.09059E-08	-2.1897E-07	50.2091438	50.35284946	50.21137738	0.157271986	0.424803077	0.36358175	34.77139103	-17.84648365	36.20377952	336.2327761	54.58459719
0	20130717	15710.86	15677.26	15783.42	15570.1	-0.007	-0.007174544	394.45	15634.72987	15668.73114	-34.0012661	34.37767562	-68.37894171	1.36387E-07	-6.30269E-08	-1.86325E-07	50.22970245	50.32969848	50.34709517	0.23818316	0.116265513	0.515075612	33.19848118	-28.31468357	12.34025971	327.9625778	54.31143437
0	20130718	15905.04	15677.3	15916.17	15642.15	0.000	2.55147E-06	-130.85	15641.27912	15677.95914	-36.68002318	20.16613586	-56.84615904	1.08339E-07	-8.13914E-08	-2.16634E-07	50.33294661	50.30667148	50.17624441	0.43590466	0.068180218	0.242390449	31.21994875	-28.3109875	31.77427852	324.1095365	53.21990699
1	20130719	15702.47	15430.57	15727.13	15397.69	-0.016	-0.015738042	-103.12	15608.86233	15411.54007	197.3222666	55.59736201	141.7249046	8.83769E-08	-1.41042E-07	-2.02463E-07	50.28151817	50.24211471	50.33233223	0.513079447	0	0.350394834	30.14630753	-56.43217875	-15.17897319	324.4902839	46.68201417
0	20130722	15482.05	15597.34	15597.34	15439.39	0.011	0.010807767	-202.28	15607.08967	15611.6323	-4.542636652	43.56936228	-48.11199893	6.40457E-08	-1.1307E-07	-2.15053E-07	50.35458538	50.16436264	50.39117523	0.68997015	0	0.37257949	29.14935498	-39.62645388	-0.99926812	313.2245493	42.61274409
1	20130723	15601.83	15529.95	15664.05	15493.07	-0.004	-0.004320609	-260.6	15595.22203	15523.66675	71.5552791	49.16654564	22.38873346	7.55967E-08	-1.28227E-07	-2.02068E-07	50.31051389	50.22154559	50.24784288	0.370635041	0.097161186	0.142194984	27.93676498	-47.26015269	15.39763098	303.0642244	45.09968043
1	20130724	15573.12	15695.03	15779.37	15406.8	0.011	0.010629783	17.77	15610.5771	15708.21179	-97.63469065	19.80629838	-117.440989	1.76903E-07	-6.30374E-08	-1.88368E-07	50.21175263	50.30609165	50.33781474	0.009538543	0.2408158	0.286810782	26.32640192	-30.06593132	50.93517141	308.0289226	45.34609414
1	20130725	15659.13	16053.61	16110.82	15632.59	0.023	0.022846723	376.31	15678.73601	16080.17909	-401.4430871	-64.44357871	-336.9995084	1.01144E-07	1.05862E-07	-1.04866E-07	50.30911949	50.35160392	50.44559181	0.418699424	0.318146995	0.460045696	25.24744474	-5.26204448	150.0375254	320.1861424	54.42662577
1	20130726	15984.95	16124.36	16163.49	15974.66	0.004	0.004407108	693.79	15747.29354	16127.75853	-380.4649877	-127.6478605	-252.8171272	2.35707E-07	1.77776E-07	-7.70286E-08	50.39240475	50.52700518	50.37691407	0.767499083	0.616176286	0.349656895	24.41212168	-3.432787374	174.7807001	310.8035608	56.25456228
0	20130729	16150.34	16233.55	16266.9	16122.75	0.007	0.006771742	636.21	15822.10223	16241.68781	-419.5855761	-186.0354036	-233.5501725	1.70378E-07	2.26197E-07	-5.00041E-08	50.52887184	50.57384281	50.52200799	1	0.764288499	0.582872853	23.96135427	-2.682377544	187.9649206	298.8997351	61.7291618
1	20130730	16269.19	16238.58	16446.76	16223.95	0.000	0.000309852	708.63	15886.17573	16238.34094	-352.1652056	-219.261364	-132.9038416	1.75769E-07	2.38452E-07	-1.01205E-09	50.70471878	50.55709974	50.64562159	1	0.883157275	0.781562542	24.06758948	-17.99464085	190.062984	293.464754	61.74606747
0	20130731	16273.97	16442.71	16453.93	16254.33	0.013	0.01257068	747.68	15971.79639	16458.4307	-486.6343081	-272.7359528	-213.8983553	2.93672E-07	2.11855E-07	3.34602E-08	50.9113057	50.68114682	50.76520335	1	1	0.973771664	24.18666685	-1.062258578	177.5217776	287.8851287	60.86541351
0	20130801	16442.14	16431.97	16465.28	16261.63	-0.001	-0.000653177	378.36	16042.59233	16429.93456	-387.3422326	-295.6572088	-91.68502384	2.89873E-07	1.96618E-07	4.77728E-08	50.4042522	50.39477707	50.63283922	0.275175084	0.445861997	0.761016864	24.33170838	-3.120111653	148.8491801	281.8683338	66.38661783
0	20130802	16475.01	16421.51	16538.52	16367.45	-0.001	-0.000636564	297.15	16100.88736	16420.86196	-319.9746014	-300.5206873	-19.45391406	3.82019E-07	2.32531E-07	4.16669E-08	49.88692065	50.27355919	50.5101867	0	0.211300106	0.563871962	24.69408933	-10.25656759	137.3022787	273.9541671	62.23817798
1	20130805	16476.67	16275.71	16501.41	16254.8	-0.009	-0.008878599	42.16	16127.78315	16264.54446	-136.761318	-267.7688134	131.0074955	2.64486E-07	1.62931E-07	3.52836E-08	49.94816968	50.14658842	50.40540601	0.05979103	0	0.395453264	24.41327018	-23.03673641	100.5943333	272.0010123	51.95026814
0	20130806	16316.42	16542.9	16561.95	16285.5	0.016	0.016416488	304.32	16191.64728	16564.31196	-372.6646861	-288.747988	-83.91669813	3.85567E-07	2.28268E-07	1.57177E-08	49.71398379	50.1525925	50.44714219	0	0.011231843	0.447560199	24.36313546	-1.636232457	110.1422509	273.0180829	56.14749235
1	20130807	16514.48	16482.35	16549.38	16435.87	-0.004	-0.003660181	39.64	16236.37077	16476.04523	-239.6744597	-278.9332823	39.25882261	3.00285E-07	2.34369E-07	6.98067E-08	49.80066617	50.03207979	50.40350004	0.072396886	0	0.375457396	24.31658179	-6.836960816	103.0783321	261.6246484	55.58978007
0	20130808	16563.31	16818.97	16818.97	16562.44	0.020	0.020423059	387	16326.00142	16845.34883	-519.3474042	-327.0161067	-192.3312975	2.79865E-07	1.88203E-07	1.24319E-07	49.99587437	49.9472875	50.49472489	0.235434244	0	0.52617333	25.15181971	0	132.9286952	266.9814592	67.92115641
0	20130809	16833.78	16779.19	16867.32	16653.13	-0.002	-0.002365186	357.68	16395.72274	16774.10086	-378.378116	-337.2885086	-41.08960744	2.40167E-07	2.33338E-07	2.05496E-07	49.96537871	49.92113926	50.33301399	0.209964349	0	0.259004801	26.06541692	-6.03415222	124.2913841	263.2106407	64.72145509
0	20130812	16786.8	16757.24	16844.71	16675.78	-0.001	-0.001308168	481.53	16451.34078	16755.94301	-304.602228	-330.7512524	26.14902448	1.92264E-07	1.78659E-07	2.20113E-07	49.97900488	49.60975668	50.15967887	0.221344892	0	0	26.91375718	-7.537041602	110.3427938	256.4763092	62.37635331
1	20130813	16766.7	16683.17	16878.16	16605.37	-0.004	-0.004420179	140.27	16487.00682	16677.57208	-190.5652598	-302.7140539	112.1487941	1.64766E-07	1.67925E-07	2.26019E-07	50.08178411	49.70114096	49.98943805	0.307185823	0.085295054	0	27.22339087	-15.65468019	94.6903159	257.6415728	59.67866026
1	20130814	16641.06	16838.19	16868.14	16579.75	0.009	0.009291999	355.84	16541.035	16850.54522	-309.5102265	-304.0732884	-5.436938099	1.43777E-07	2.15276E-07	1.73224E-07	50.27951312	49.87192648	50.15383979	0.819289021	0.244700592	0.211922011	27.33597344	-4.423907028	94.56060666	259.8378891	67.01579642
0	20130815	16862.67	17146.5	17146.5	16861.93	0.018	0.018310163	327.53	16634.18346	17169.26575	-535.0822918	-350.2750891	-184.8072027	2.51788E-07	2.64791E-07	1.79949E-07	50.40432043	50.09269148	50.34371162	1	0.450755313	0.456676223	28.35191514	0	136.4226812	263.3001827	68.7784159
1	20130816	17157.22	17186.56	17222.24	17043.15	0.002	0.002336337	407.37	16719.16447	17187.89033	-468.7258605	-373.9652434	-94.7606171	2.68499E-07	3.16756E-07	2.41126E-07	50.46428654	50.29678104	50.36250873	1	0.641245736	0.480906642	29.50355599	-3.574111731	146.427842	257.2851696	70.63709328
1	20130819	17212.02	17262.86	17267.34	17048.89	0.004	0.004439516	505.62	16802.80993	17268.6269	-465.8169649	-392.3355877	-73.48137723	3.44461E-07	2.96911E-07	2.15852E-07	50.43177222	50.51428029	50.54658802	0.956665071	0.844252319	0.718193984	30.69589315	-0.442246375	141.5665943	254.511229	71.32737697
1	20130820	17334.32	17380.07	17404.88	17278.5	0.007	0.006789721	696.9	16891.61917	17388.64255	-497.0233722	-413.2731446	-83.75022763	2.86748E-07	3.26872E-07	2.35251E-07	50.63650771	50.7116612	50.5614606	1	1	0.73736547	32.15820452	-2.157241235	152.9659545	246.4761412	72.26414289
1	20130821	17413.49	17463.46	17463.46	17285.23	0.005	0.004798024	625.27	16979.59469	17469.21519	-489.620503	-428.5426163	-61.0778867	3.33813E-07	3.08614E-07	2.58187E-07	50.61480034	50.76294848	50.54867154	0.967655439	1	0.720879746	33.65789485	0	147.221909	241.6014168	76.35381399
0	20130822	17352.12	17677.77	17685.47	17338.3	0.012	0.012271909	531.27	17087.00627	17693.81268	-606.8064052	-464.1953741	-142.6110312	2.83656E-07	2.74963E-07	1.97364E-07	50.79290143	50.81624405	50.71464669	1	1	0.934829952	35.52674563	-0.53820937	161.747719	249.1420299	84.7238657
0	20130823	17661.25	17243.25	17689.88	17239.1	-0.025	-0.024580023	56.69	17111.04377	17208.59133	-97.54756338	-390.8658119	293.3182485	1.61972E-07	1.97838E-07	2.61599E-07	50.56298956	50.52647736	50.49510699	0.717517088	0.759826175	0.651832372	36.53033106	-31.80264601	111.9373614	263.544742	70.15935345
0	20130826	17191.35	16999.55	17211.96	16885.24	-0.014	-0.014133067	-263.31	17093.89088	16983.4699	110.420984	-290.6084527	401.0294368	8.88518E-08	1.39188E-07	1.80764E-07	50.44376573	50.58402368	50.48852494	0.509032214	0.807523581	0.643347792	35.35114349	-55.04980024	37.96311924	270.2922605	61.36925909
1	20130827	17064.43	16877.93	17159.84	16838.11	-0.007	-0.007154307	-502.14	17060.66613	16869.81155	190.8545842	-194.3158453	385.1704295	7.32926E-08	1.18079E-07	1.54364E-07	50.34834473	50.48625694	50.36093471	0.134073196	0.726489379	0.478877652	34.01991016	-72.01713617	18.39669461	273.9663847	54.90655559
0	20130828	16903.16	17309.84	17329.62	16901.68	0.026	0.025590223	-153.62	17099.00057	17343.68834	-244.6877706	-204.3902304	-40.2975402	1.6562E-07	1.5274E-07	1.50553E-07	50.44563327	50.57515995	50.32215541	0.218843934	0.800176857	0.428889205	33.35839121	-34.23382847	56.70454319	286.6609287	58.30267721
0	20130829	17324.56	17342.25	17370.88	17183.59	0.002	0.001872345	-335.52	17136.42356	17342.13936	-205.7157973	-204.6553438	-1.060453559	7.05253E-08	1.59736E-07	2.01149E-07	50.4858993	50.55186067	50.37494078	0.309419616	0.78086519	0.496932168	32.87663542	-31.31435057	74.42510359	279.5630052	59.0427991
0	20130830	17302.43	16977.76	17302.43	16905.99	-0.021	-0.021017457	-265.49	17112.01378	16949.73082	162.2829637	-131.2676823	293.550646	-6.55158E-08	1.03143E-07	2.41235E-07	50.55389458	50.48675713	50.18026825	0.462370381	0.704523357	0.245989604	31.05850555	-64.14744219	18.15329435	290.7556477	51.96771953
1	20130902	16904.76	16579.8	17064.51	16532.06	-0.023	-0.023440077	-419.75	17030.13474	16551.34378	478.7909557	-9.255954687	488.0469104	-2.35242E-07	6.1705E-08	1.80835E-07	50.72594577	50.51725389	50.28544294	0.849387806	0.683379652	0.381565008	29.69285112	-95.87673386	-69.91175944	308.01953	42.2896419
1	20130903	16586.43	16743.09	16780.04	16503.98	0.010	0.009848732	-134.84	16985.97401	16757.83971	228.1343008	38.22209642	189.9122044	-2.14678E-07	4.14899E-08	1.39695E-07	50.54262864	50.50197198	50.14389668	0.437028414	0.565654136	0.199104846	28.51511211	-79.83725441	-89.02511249	305.7367064	48.56012285
0	20130904	16826	16905.15	16925.69	16742.05	0.010	0.009679217	-404.69	16973.53955	16916.48156	57.05798593	41.98927432	15.06871161	-1.83746E-07	8.05458E-08	1.36762E-07	50.38082664	50.46314631	50.24370546	0.07306584	0.320263934	0.327763317	26.82077713	-66.17168395	-49.98198598	297.0155131	51.03887968
1	20130905	16882.12	16682.21	16886.75	16682.21	-0.013	-0.013187697	-660.04	16928.71962	16664.18911	264.5305058	86.49752062	178.0329852	-3.38817E-07	-1.91161E-08	1.11372E-07	50.26740339	50.53748437	50.31809705	0	0.210531111	0.423657772	25.46388286	-84.97090817	-81.20337386	291.724405	49.83109781
0	20130906	16807.18	16988.57	16989.65	16800.67	0.018	0.018364473	10.81	16937.92737	17013.52238	-75.59500829	54.07901483	-129.6740231	-7.99221E-08	4.22392E-08	7.36506E-08	50.34581094	50.48778039	50.39308837	0.170993037	0.069765638	0.520325314	23.77527755	-59.13736403	-34.15735984	292.8469475	49.12723146
0	20130909	17038.88	16941.03	17074.53	16829.49	-0.003	-0.002798352	361.23	16938.4047	16935.45366	2.951032461	43.85341836	-40.9023859	-1.32395E-08	3.79596E-08	9.74538E-08	50.36320851	50.44581435	50.4359657	0.208934062	0	0.575596322	22.28943616	-63.14613374	-31.74991791	289.4321656	46.64590713
1	20130910	16960.14	16712.2	16983.23	16577.87	-0.014	-0.013507443	-30.89	16903.60397	16695.02664	208.5773321	76.79820111	131.779131	-5.14357E-08	1.12919E-08	9.23749E-08	50.41254413	50.41776376	50.51332453	0.316526348	0	0.675315688	21.44652642	-82.44202715	-92.20882393	297.7127252	47.4206757
1	20130911	16775.55	16842.7	16877.88	16645.7	0.008	0.007808667	-62.45	16894.23413	16854.05949	40.17464221	69.47348933	-29.29884712	-1.56611E-07	6.80088E-09	3.82684E-08	50.27524563	50.21419302	50.55234369	0.017102546	0	0.776198195	20.66382452	-71.43772662	-83.39785236	293.0318162	55.84065578
1	20130912	16864.04	17047	17091.95	16767.98	0.012	0.012129884	364.79	16917.73657	17061.84158	-144.1050051	26.75779045	-170.8627955	-9.45624E-08	-1.14078E-08	5.49264E-08	50.188075	50.29713557	50.51675847	0	0.224271695	0.727129259	19.34035777	-37.36071058	-24.93410645	295.2416865	58.63923651
1	20130913	17048.48	17244.74	17244.74	17011.3	0.012	0.011599695	256.17	16968.04479	17258.80911	-290.7643171	-36.74663107	-254.0176861	9.56645E-08	1.55815E-08	7.98245E-08	50.34588938	50.38076393	50.49278345	0.293405743	0.461457524	0.694069781	18.67576702	-14.55069789	35.89615237	290.8272803	60.97811287
1	20130916	17309.16	17332.42	17392.43	17143.08	0.005	0.005084449	391.39	17024.10252	17338.08238	-313.9798597	-92.19327679	-221.7865829	2.59754E-07	1.73632E-08	1.20162E-07	50.34967001	50.45090096	50.45030304	0.455770263	0.655760722	0.635492963	18.55682059	-6.754460015	70.39063181	287.8646174	67.28480354
0	20130917	17345.08	17562.55	17595.15	17344.19	0.013	0.01327743	850.35	17106.94059	17579.81674	-472.8761494	-168.3298513	-304.5462981	2.75873E-07	3.5606E-08	9.6338E-08	50.52107344	50.49195309	50.53290258	1	0.822584195	0.749390587	19.05583423	-2.987618795	127.1007195	286.0692876	65.27527519
0	20130918	17544.69	17522.71	17630.39	17381.89	-0.002	-0.002268463	680.01	17170.90512	17518.31717	-347.4120584	-204.1462927	-143.2657657	2.08316E-07	1.55231E-08	1.29888E-07	50.30046966	50.2657855	50.4043064	0.33752307	0.159585093	0.57206758	19.61963664	-9.559574223	125.2221482	283.3857671	65.68448693
1	20130919	17474.84	17547.91	17556.62	17423.31	0.001	0.001438134	500.91	17228.90587	17550.18637	-321.2805044	-227.5731351	-93.70736932	2.91365E-07	-1.53683E-08	8.51115E-08	50.24072435	50.36345563	50.46319059	0.158106884	0.461696884	0.653263789	20.14316744	-7.322378175	127.2374991	272.6660694	73.75578306
0	20130920	17665.94	17731.81	17757.85	17637.1	0.011	0.010479881	487.07	17306.27573	17745.78105	-439.5053149	-269.959571	-169.5457438	2.43877E-07	8.36527E-08	9.16251E-08	50.39435985	50.33674231	50.48711727	0.619476908	0.379067659	0.68625661	21.2093258	-2.076770319	166.2246403	268.1856359	76.91977356
1	20130923	17686.92	17751.65	17782.37	17598.82	0.001	0.001118893	419.23	17374.79485	17752.10146	-377.3066064	-291.4289781	-85.8776283	2.65672E-07	1.26518E-07	1.14421E-07	50.38426391	50.48294311	50.50207877	0.589158635	0.831293803	0.706887218	21.98451682	-2.550435866	139.765527	262.1402333	76.32621403
1	20130924	17748.21	17804.7	17879.15	17728.57	0.003	0.002988455	242.15	17440.93411	17808.74604	-367.8119367	-306.7055698	-61.10636685	3.57529E-07	1.54625E-07	1.24808E-07	49.8666576	50.61261747	50.50007986	0	1	0.624061637	22.98170385	-5.721289807	138.7020695	254.1716452	72.00996801
0	20130925	18086.02	18059.23	18094.82	17957.25	0.014	0.014295664	536.52	17536.05655	18078.498	-542.4414464	-353.8527451	-188.5887012	3.88411E-07	1.21175E-07	1.11013E-07	50.05979042	50.56225429	50.58399719	0.295122459	0.873594134	0.771091544	24.45955935	-2.346155114	156.2737934	256.7393849	75.11767576
0	20130926	18080.42	17970.12	18086.74	17953.66	-0.005	-0.004934319	422.21	17602.83554	17961.78323	-358.9476883	-354.8717338	-4.075954581	2.95378E-07	1.02837E-07	1.0386E-07	49.83457791	50.29609259	50.44836042	0	0.205558587	0.533445009	25.80971118	-8.220442335	129.3859675	247.9065717	68.7418009
1	20130927	17908.28	17913.18	18027.17	17856.48	-0.003	-0.003168593	181.37	17650.58084	17909.44129	-258.8604461	-335.6694762	76.80903011	2.13873E-07	1.52984E-07	9.01939E-08	49.834191	49.94705974	50.34674586	0	0	0.355408108	26.45743523	-11.97402683	103.2318705	242.3911023	67.25641703
0	20130930	17938.96	18064.58	18085.55	17906.18	0.009	0.008451877	312.93	17714.27302	18076.51375	-362.2407253	-340.983726	-21.25699921	2.30722E-07	2.39974E-07	7.49151E-08	49.98161784	49.63571706	50.40740552	0.21463183	0	0.461688714	27.23041343	-2.086783703	104.6269556	237.8895949	69.06734727
0	20131001	17986.89	18089.24	18142.98	17976.97	0.001	0.001365102	284.54	17771.96025	18090.21894	-318.2586934	-336.4387195	18.18002609	1.64554E-07	2.16197E-07	7.79815E-08	50.08713674	49.79667034	50.46093926	0.451552677	0.164759149	0.55548415	28.11660743	-3.908363636	102.6865555	232.7553382	66.63328423
0	20131002	18051.25	17872.53	18068.97	17691.13	-0.012	-0.01198005	-186.7	17787.43252	17855.7847	-68.35217825	-282.8214113	214.469233	1.12212E-07	1.58225E-07	7.23037E-08	49.9239159	49.85824958	50.36943995	0.160174729	0.227794474	0.395169976	27.26669674	-23.8980984	66.97531939	244.5663854	61.31445805
0	20131003	17880.32	17646.16	17890.22	17641.06	-0.013	-0.012665806	-323.96	17765.69828	17630.03502	135.6632615	-199.1244767	334.7877382	3.37246E-08	1.61734E-07	2.58399E-08	50.09278127	49.98119269	50.29911812	0.461629152	0.353644676	0.352695436	26.2229111	-49.6869687	37.75810686	244.8945008	54.36511456
1	20131004	17352.64	17434.86	17456.83	17199.82	-0.012	-0.011974277	-478.32	17714.80009	17419.84654	294.9535505	-100.3088713	395.2624218	-9.46555E-08	7.66878E-08	4.97171E-08	50.26106309	50.14044563	50.27773705	0.776028206	0.516663279	0.304113201	25.26002578	-75.07951991	-32.16522492	259.283465	50.74338539
1	20131007	17481.03	17977.06	17977.06	17474.96	0.031	0.031098615	-87.52	17755.14777	18019.92257	-264.774808	-133.2020586	-131.5727494	7.49659E-08	1.68653E-07	5.23585E-08	50.32375699	50.21300342	50.29188161	1	0.590936759	0.336252591	24.33767713	-17.59192502	46.25050641	279.4917889	61.22027631
0	20131008	17942.68	18098.44	18304.1	17909.76	0.007	0.006751938	9.2	17807.96196	18104.4798	-296.5178461	-165.8652161	-130.65263	9.52577E-08	2.23492E-07	1.2489E-07	50.40521891	50.1897465	50.28929795	1	0.567129909	0.330381975	24.30097361	-18.62389974	99.95556116	287.6952326	60.63640882
1	20131009	18207.01	18018.22	18230.57	18011.75	-0.004	-0.004432426	145.69	17840.30935	18011.58463	-171.2752833	-166.9472295	-4.328053757	-8.25796E-09	1.90518E-07	8.9394E-08	50.34593787	50.19284789	50.21727087	0.896185375	0.570304636	0.166721439	24.26689176	-25.88836165	94.43130693	282.7755731	55.28718493
1	20131010	18065.66	18304.22	18341.15	18005.57	0.016	0.015872822	658.06	17911.68022	18326.73041	-415.0501961	-216.5678228	-198.4823732	1.05545E-07	1.97766E-07	7.61199E-08	50.45942589	50.29231708	50.29346721	1	0.672125852	0.339855385	24.50097482	-3.235698702	120.2729813	286.5473179	58.45723073
0	20131011	18247.73	18425.82	18448.5	18194.65	0.007	0.006643277	990.96	17990.77865	18433.44228	-442.6636308	-261.7869844	-180.8766464	1.58099E-07	1.83011E-07	1.44655E-07	50.5806656	50.40896105	50.30872618	1	0.791527958	0.374526955	24.96974613	-1.816318032	146.6300594	284.2117952	61.80733217
1	20131014	18413.66	18372.75	18540.68	18342	-0.003	-0.002880197	395.69	18049.54347	18368.08136	-318.5378944	-273.1371664	-45.400728	9.68772E-08	1.61865E-07	2.01535E-07	50.43005604	50.35496442	50.07550151	0.770674344	0.776274647	0	25.61671829	-12.52405173	149.7071523	278.1023812	62.35719478
1	20131015	18350.36	18551.57	18639.49	18350.36	0.010	0.009732892	453.13	18126.77832	18565.68451	-438.9061906	-306.2909713	-132.6152194	1.41049E-07	1.50751E-07	1.75932E-07	50.55688208	50.45167391	50.2102908	0.963786026	1	0.265074598	26.44028028	-6.106955066	157.3275455	278.8900683	63.99872152
0	20131016	18672.91	18836.79	18935.11	18635.54	0.015	0.01537444	818.57	18236.01089	18857.64427	-621.6333824	-369.3594535	-252.2739289	2.84132E-07	1.953E-07	1.73367E-07	50.68672703	50.57669971	50.35345787	1	1	0.546624828	27.7985195	-5.66591175	205.703667	286.3650634	60.57138458
0	20131017	18980.91	18882.63	18981.85	18778.85	0.002	0.002433536	578.41	18335.49075	18884.55198	-549.0612296	-405.2998087	-143.7614209	3.63406E-07	1.97461E-07	2.25105E-07	50.68381137	50.67630845	50.30538087	0.993150338	1	0.452077317	29.14550787	-5.5678075	192.3993013	280.410416	61.69577102
1	20131018	18848.9	18917.67	18990.49	18779.24	0.002	0.001855674	491.85	18425.05679	18920.21754	-495.1607518	-423.2719973	-71.88875447	4.35839E-07	1.74301E-07	1.95649E-07	50.41394194	50.80502393	50.44004662	0.248463887	1	0.716908974	30.41290772	-4.066634277	161.0113811	275.4703863	65.8519577
1	20131021	18977.39	18999.22	19073.18	18848.65	0.004	0.004310785	626.47	18513.38959	19005.29711	-491.9075223	-436.9991023	-54.90841993	2.92974E-07	1.81953E-07	2.03257E-07	50.58599993	50.94158461	50.39940235	0.704429871	1	0.636978555	31.75303928	-3.947986506	148.3181287	271.8317873	63.46954517
0	20131022	19010.86	19275.04	19288.85	19007.96	0.015	0.014517438	723.47	18630.56658	19295.78945	-665.2228767	-482.6438572	-182.5790195	3.29069E-07	2.09256E-07	2.32225E-07	50.78258207	51.03966537	50.3027577	1	1	0.446918638	33.38895426	-0.661072364	157.5645315	273.1030882	65.26373865
1	20131023	19276.62	19198.1	19277.39	19068.96	-0.004	-0.003991691	361.31	18717.87941	19190.58543	-472.7060161	-480.656289	7.9502729	3.32684E-07	1.62467E-07	2.45205E-07	49.98495056	50.50275903	50.17300944	0	0.402919755	0.191757645	34.90801817	-4.344121434	132.6614063	268.4835819	69.01443212
0	20131024	19276.46	19271.02	19301.56	19094.02	0.004	0.003798293	388.39	18802.97796	19277.20727	-474.229312	-479.3708936	5.141581553	2.68769E-07	1.84509E-07	2.1543E-07	50.14536074	50.2092125	50.31870362	0.201108122	0.022903363	0.478277641	36.36334807	-1.671958831	120.6823991	264.1304689	70.89520663
1	20131025	19247.23	19262.69	19333.02	19155.69	0.000	-0.000432255	345.02	18873.70289	19261.57329	-387.8703949	-461.0707939	73.20039893	2.32153E-07	1.91692E-07	2.01558E-07	50.02305422	50.05778349	50.2102558	0.047770998	0	0.265005769	37.77543858	-4.941472394	109.6337448	257.9304354	68.27513161
0	20131028	19243.82	19371.93	19474.19	19221.91	0.006	0.005671067	372.71	18950.35322	19380.41898	-430.065762	-454.8697875	24.80402551	2.74986E-07	1.83433E-07	1.90601E-07	49.71608179	50.22695046	50.34937118	0	0.172288516	0.53858801	39.35026766	-6.962999278	109.5217635	257.5268329	69.13618021
1	20131029	19283.43	18910.68	19290.73	18889.42	-0.024	-0.023810224	-364.36	18944.24964	18874.54623	69.70341184	-349.9551476	419.6585595	1.04317E-07	1.21344E-07	1.8138E-07	49.9415784	49.93063922	50.30873332	0.21143605	0	0.458670195	38.805041	-38.37003445	60.44193975	273.5970591	57.60363509
0	20131030	19016.84	19152.93	19152.93	18810.45	0.013	0.012810222	-45.17	18976.35431	19174.34414	-197.9898216	-319.5620824	121.5722608	8.96095E-08	1.84526E-07	1.40303E-07	50.00068662	50.0427482	50.26656787	0.266858651	0.101087769	0.375748261	37.89377972	-25.10746049	55.79373906	278.5172692	61.76394897
0	20131031	19068.15	18874.75	19070.88	18833.99	-0.015	-0.014524149	-396.27	18960.72288	18851.7043	109.0185842	-233.8459491	342.8645333	1.08695E-09	1.82322E-07	1.63146E-07	50.13482903	50.13827998	50.25479616	0.392636779	0.187228007	0.352598183	37.04760852	-52.94517705	35.76221437	281.4046071	52.39097351
1	20131101	18957.67	18829.42	19009.52	18663.32	-0.002	-0.002401621	-433.27	18940.52244	18827.70582	112.8166148	-164.5134363	277.3300511	-2.15202E-08	2.08181E-07	1.17749E-07	50.26014176	50.01791031	50.25429823	0.510135797	0.078691641	0.351618963	35.385095	-57.37255635	14.05655601	286.0328494	51.91341685
0	20131104	18816.93	19256.9	19256.9	18813.03	0.023	0.02270277	-115.03	18989.19591	19289.91494	-300.7190275	-191.7545545	-108.9644729	7.4466E-08	1.8176E-07	1.08831E-07	50.32710485	50.12066122	50.366765	0.572923486	0.171341317	0.572794423	34.65404983	-25.90949741	59.61921767	297.3069316	56.91012959
1	20131105	19306.66	19166.93	19501.18	19085.36	-0.005	-0.004672092	256.25	19016.53962	19157.46962	-140.9300048	-181.5896446	40.65963979	-2.53023E-08	1.52812E-07	1.44809E-07	50.29079059	50.13159458	50.34729565	0.940568107	0.18119984	0.53450629	34.63312618	-39.8932996	85.80331447	305.7721508	51.80875625
0	20131106	19106.73	19351.52	19351.52	19095.21	0.010	0.00963065	198.59	19068.07506	19366.44695	-298.371893	-204.9460943	-93.42579877	4.53332E-08	1.8769E-07	1.09629E-07	50.355142	50.20802902	50.44882683	1	0.25012016	0.968574861	34.61369708	-17.86217268	85.47695065	302.23914	55.18809754
1	20131107	19349.21	19164.26	19368.98	19164.26	-0.010	-0.009676759	289.51	19082.87274	19148.70716	-65.83441508	-177.1237584	111.2893434	-2.45373E-08	1.22864E-07	1.36907E-07	50.32430054	50.23718749	50.32447944	0.951739349	0.276412115	0.645961459	34.64299842	-40.21196859	72.02662654	295.2734872	56.98914599
0	20131108	19231.47	19310.69	19337.77	19161.72	0.008	0.007640786	481.27	19117.92155	19323.15022	-205.2286674	-182.7447402	-22.48392714	1.74548E-08	1.24515E-07	1.24248E-07	50.3913292	50.29493639	50.29826402	1	0.328483836	0.577946781	34.65497366	-22.73530184	78.73472251	286.7575238	54.61891701
1	20131111	19372.68	19091.93	19399.94	19031.6	-0.011	-0.01132844	-164.97	19113.92285	19074.14383	39.77902176	-138.2399878	178.0190096	-7.13854E-08	1.03817E-07	1.24206E-07	50.34185002	50.29139152	50.29985207	0.889985339	0.630553757	0.582066906	33.89427691	-48.84467572	40.16912703	292.5848435	52.50782258
0	20131112	19174.44	19262.51	19290.25	19167.4	0.009	0.008934665	95.58	19136.78241	19276.99971	-140.217293	-138.6354489	-1.581844117	9.92396E-08	1.00826E-07	1.00383E-07	50.31527431	50.31251892	50.39132102	0.805308246	1	0.845963291	33.18791564	-28.48566586	60.72429517	285.8516404	55.42345244
1	20131113	19239.22	18863.41	19482.8	18772.62	-0.021	-0.020719003	-488.11	19094.72512	18831.59541	263.129711	-58.28241689	321.4121279	-7.64082E-08	7.28832E-09	1.40739E-07	50.38773192	50.34447868	50.28910509	0.985975524	1	0.57216473	31.05124133	-76.11892202	-39.24582613	316.160809	40.48268468
1	20131114	18797.82	18961.71	18964.46	18714.81	0.005	0.005211147	-202.55	19074.26125	18971.71881	102.5424391	-26.1174457	128.6598848	2.80676E-08	1.45748E-08	1.25365E-07	50.26858305	50.33015899	50.17888694	0.064345215	0.965397957	0.276931217	29.29883747	-64.38665171	-118.7329868	311.4100369	46.79397613
0	20131115	19022.79	19107.85	19107.85	18894.1	0.008	0.007707111	-202.84	19079.42875	19118.32163	-38.89287633	-28.67253183	-10.22034451	8.07565E-08	2.97749E-08	1.55419E-07	50.17880998	50.2810885	50.03266584	0	0.846824222	0	27.36592875	-46.94459695	-46.95378335	304.43432	46.87230545
0	20131118	19086.31	19005.02	19215.1	18974.89	-0.005	-0.005381558	-86.91	19067.98125	18996.30449	71.67676276	-8.60267291	80.27943567	-6.65797E-08	4.43661E-09	1.13819E-07	50.18368585	50.26334908	50.08813374	0.022943199	0.751569325	0.1332847	26.00472662	-59.21753038	-35.7481404	299.8468685	48.08038628
0	20131119	18910.82	18733.02	19061.45	18687.94	-0.014	-0.014312008	-529.49	19016.44875	18712.76735	303.6814054	53.85414276	249.8272627	-1.19006E-07	-7.24472E-08	9.31366E-08	50.2977806	50.31753752	50.17175274	0.559811124	0.917502228	0.334214171	24.72791182	-91.68118779	-142.5917399	305.1085208	40.96295666
0	20131120	18909.66	18760.78	18914.22	18491.77	0.002	0.001481875	-102.63	18977.1151	18764.47328	212.6418171	85.61167764	127.0301395	-1.62265E-07	-5.77522E-08	7.48399E-08	50.14346069	50.21695724	50.05791482	0	0.609510735	0.06067118	24.20185465	-73.34977858	-164.4275205	313.490055	46.48945953
1	20131121	18797.59	18687.19	18821.76	18562.37	-0.004	-0.003922545	-274.52	18932.51124	18681.24513	251.2661047	118.742563	132.5235416	-1.32112E-07	-7.86377E-08	4.85795E-08	50.26950886	50.24373535	50.13900636	0.508528387	0.549886182	0.255527345	23.713373	-80.64017594	-155.4043124	309.6257654	44.91319477
0	20131122	18644.26	19105.46	19116.24	18578.36	0.022	0.022382712	-2.39	18959.11874	19138.09191	-178.973174	59.19941563	-238.1725896	-5.20586E-08	-1.72082E-08	2.84461E-08	50.21567276	50.21546877	50.19144127	0.295622487	0.393989879	0.381524041	22.02777861	-39.20309884	-48.58428608	325.9296393	58.09307551
0	20131125	19005.19	18766.78	19064.02	18766.78	-0.018	-0.01772687	-238.24	18929.52816	18738.21755	191.3106185	85.62165621	105.6889623	-8.70926E-08	-7.98574E-08	7.53785E-08	50.30194649	50.29096021	50.15145608	0.648810757	0.607778658	0.285443	20.46258381	-72.25008325	-69.5740923	326.8403793	50.12304837
1	20131126	18738.36	18728.25	18856.98	18600.56	-0.002	-0.002053096	-4.77	18898.56229	18727.48327	171.0790266	102.7131303	68.36589631	-1.45941E-07	-2.19353E-08	2.49742E-08	50.24704288	50.26979037	50.21713548	0.424045789	0.421065326	0.44326509	19.62798373	-76.13795748	-112.2905088	321.8103522	46.7745196
0	20131127	18661.21	18841.85	18857.43	18556.4	0.006	0.006065703	81.07	18889.83732	18850.64744	39.18988321	90.00848087	-50.81859767	-2.90591E-09	-3.97008E-08	-7.0708E-09	50.22718588	50.2781114	50.21754911	0.528281935	0.485564503	0.444258995	19.01449397	-64.67513597	-90.95531214	320.3260414	53.63982619
0	20131128	18857.14	18822.31	18885.98	18720.67	-0.001	-0.001037053	135.12	18879.44851	18820.1302	59.31830834	83.87044637	-24.55213803	-3.61046E-08	-3.91457E-09	-4.23954E-10	50.21666341	50.22388607	50.24886883	0.461888195	0.065245396	0.519517679	18.31027902	-66.64682199	-64.74034696	309.253467	57.65916348
0	20131129	18922.49	18784.3	18934.38	18699.78	-0.002	-0.002019412	-321.16	18864.81027	18781.54383	83.2664426	83.74964561	-0.483203014	-8.79578E-08	-2.90513E-09	-5.73505E-09	50.15008896	50.27497117	50.28153633	0.04182248	0.461223499	0.598014932	17.42214854	-70.48222556	-65.0118562	303.9210765	56.1576573
1	20131202	18774.57	18774.27	18852.77	18618.18	-0.001	-0.000533957	7.49	18850.881	18773.71047	77.17052621	82.43382173	-5.263295522	-6.21843E-08	-6.47912E-08	-1.73648E-08	50.19398681	50.21120817	50.30831467	0.318805368	0	0.66236106	16.94518108	-71.49430391	-77.82226997	298.9688567	57.244438
1	20131203	18815.42	18924.79	19008.25	18793.05	0.008	0.008017356	196.54	18862.25162	18936.4115	-74.15988594	51.1150802	-125.2749661	5.63003E-08	-3.07499E-08	-4.46518E-08	50.1960556	50.21564995	50.27312972	0.331858797	0.037341301	0.577814551	15.74331456	-40.135208	-15.91079568	294.3267955	53.20638581
0	20131204	18932.81	19099.36	19152.61	18918.11	0.009	0.009224409	257.51	18898.72983	19111.8945	-213.1646709	-1.740870023	-211.4238009	9.63239E-08	-3.15323E-08	-2.2562E-08	50.30771857	50.2458964	50.29320323	1	0.326233811	0.626049534	15.23630989	-16.0009954	48.87702139	290.053453	60.95663216
1	20131205	19091.3	19021.48	19178.6	19021.48	-0.004	-0.004077624	199.17	18917.61447	19014.52504	-96.91056783	-20.77480958	-76.13575825	9.5903E-08	-1.69435E-08	-1.28178E-08	50.23358576	50.17587831	50.2695976	0.529702524	0	0.569327162	14.87442249	-26.76786529	63.00877118	280.5582064	57.19611906
0	20131206	19010.73	18732.56	19054.59	18732.56	0.004	-0.015189144	-51.74	18889.14455	18710.87038	178.2741704	19.03498642	159.239184	-1.03188E-07	-7.81413E-08	-1.97258E-08	50.2000216	50.21613803	50.31085511	0.316771978	0.284201207	0.668465514	14.39598608	-64.94183422	-34.85866855	283.5204773	46.00765924
0	20131209	18752.49	18366.75	18792.54	18366.75	-0.019	-0.01952803	-407.52	18808.77616	18340.2792	468.496958	108.9273807	359.5695773	-1.15049E-07	-1.02019E-07	-5.92828E-08	50.2761118	50.27036138	50.32072009	0.799487068	0.821007187	0.692170238	15.16540813	-100	-182.5218712	293.6825861	38.28296768
0	20131210	18416.58	18312.96	18487.04	18151.75	-0.020	-0.002928662	-611.83	18732.49675	18310.85852	421.6382273	171.4695501	250.1686773	-1.20169E-07	-1.3471E-07	-5.13937E-08	50.35534903	50.38890974	50.3647945	1	1	0.798077342	16.44028049	-84.30053075	-245.3766448	296.6545442	39.34199768
0	20131211	18286.69	17993.12	18392.4	17993.12	-0.003	-0.017465227	-1106.24	18618.74648	17968.67858	650.0679059	267.1892212	382.8786846	-2.53082E-07	-1.28062E-07	-8.24699E-08	50.54649426	50.48186697	50.41560887	1	1	0.92018002	17.99203649	-100	-260.5656406	303.9849339	32.00128496
1	20131212	18054.96	18124.39	18158.55	17793.37	-0.018	0.007295566	-897.09	18542.69164	18136.3678	406.3238359	295.0161442	111.3076917	-2.05274E-07	-1.21385E-07	-8.74682E-08	50.19690136	50.15693709	50.31747934	0.118092279	0	0.684382973	19.85005141	-76.10360734	-230.1521826	308.3560101	34.82159023
1	20131213	18144.18	18285.52	18291.88	18081.18	0.007	0.00889023	-447.04	18503.12677	18296.99325	206.1335244	277.2396202	-71.10609578	-1.43803E-07	-1.1708E-07	-6.84105E-08	50.10095255	50.05375714	50.2489096	0	0	0.519615648	20.92149651	-64.47160399	-138.4278287	301.3805808	37.84340267
0	20131216	18248.45	18236.72	18370.69	18174.98	0.009	-0.002668778	-130.03	18462.14111	18232.0836	230.057517	267.8031996	-37.74568258	-1.55894E-07	-1.09956E-07	-9.47109E-08	50.2220951	50.12721162	50.25469097	0.271899455	0.171578576	0.533507797	21.54180911	-67.99448467	-106.377013	293.8326822	38.53280322
0	20131217	18203.72	17973.96	18277.78	17943.89	-0.003	-0.014408293	-339	18387.03633	17954.10434	432.931988	300.8289573	132.1030308	-2.8294E-07	-1.11831E-07	-9.22521E-08	50.17122769	50.14372268	50.34327789	0.157729662	0.210145922	0.74637473	22.66777466	-86.96317579	-131.039101	296.6939191	37.13703234
0	20131218	17908.42	17804.87	17957.04	17748.63	-0.014	-0.009407498	-188.25	18297.47228	17793.39044	504.081841	341.479534	162.602307	-3.90272E-07	-1.43473E-07	-1.39685E-07	49.86257629	50.28157769	50.35341611	0	0.53215444	0.837592658	24.11867055	-96.06705036	-151.2654212	291.5964963	39.93210638
0	20131219	17812.98	17805.73	17949.81	17783.53	-0.009	4.83014E-05	-318.66	18221.81962	17806.6792	415.1404213	356.2117115	58.92870983	-3.67081E-07	-1.32315E-07	-1.39156E-07	50.00269662	50.33964387	50.3937074	0.20487886	0.667788293	0.942807509	25.46593102	-96.00690924	-127.0256877	282.645318	37.63157879
1	20131220	17811.07	18222.42	18222.42	17780.21	0.000	0.023402017	-63.1	18221.91198	18254.40006	-32.4880768	278.4717538	-310.9598306	-1.46909E-07	-1.26493E-07	-1.50342E-07	50.13220279	50.30675131	50.26243195	0.394238069	0.590956232	0.600000771	25.41144435	-66.86713707	-76.04241608	294.0427953	51.96699908
0	20131223	18131.71	17925.21	18205.82	17923.32	0.023	-0.016310128	-311.51	18176.26553	17899.88769	276.3778382	278.0529707	-1.675132519	-1.31393E-07	-1.24638E-07	-8.60235E-08	50.23396924	50.23143195	50.34972789	0.543037271	0.41502155	0.827961413	25.36084959	-87.65148919	-77.58887384	294.4040242	42.07855782
1	20131224	18021.56	18131.49	18160.78	17949.04	-0.016	0.011507815	157.53	18169.37698	18149.30556	20.07142081	226.4566607	-206.3852399	-5.02771E-08	-8.58242E-08	-1.33056E-07	50.28218879	49.90108774	50.21255958	0.613542142	0	0.469766318	25.31386874	-73.22601173	-60.3854411	290.2015939	41.92140039
1	20131226	18310.16	18453.99	18453.99	18279.35	0.012	0.017786735	649.12	18213.1636	18477.42726	-264.2636632	128.3125959	-392.5762591	1.41628E-07	-5.25669E-08	-7.05121E-08	50.35658418	50.10339119	50.21299184	1	0.348331067	0.470895108	23.9648264	-45.9891574	-0.973263971	292.5086229	49.5793864
1	20131227	18453.99	18565.61	18613.07	18360.63	0.018	0.006048556	759.88	18267.38612	18572.39329	-305.0071632	41.6486441	-346.6558073	1.34059E-07	-3.31682E-08	-4.67309E-08	50.47720907	50.28800546	50.16874964	1	0.666204467	0.355363045	22.39356658	-21.73846404	25.07383238	289.6465784	57.88734944
1	20131230	18616.47	18697.15	18697.15	18554.03	0.006	0.007085143	474.73	18333.50364	18706.74667	-373.2430267	-41.32969006	-331.9133366	1.23462E-07	-8.58744E-09	-4.9461E-08	50.58921702	50.43031018	50.1227936	1	0.91122824	0.181380644	21.23540517	0	54.94593768	279.1803943	64.60312346
0	20131231	18800.94	18956.52	18956.52	18764.36	0.007	0.013872168	1031.31	18429.35231	18975.73333	-546.3810193	-142.3399559	-404.0410634	2.0903E-07	2.95279E-08	-2.61068E-08	50.82841479	50.60805036	50.20134211	1	1	0.400977579	20.99704495	0	100.3158172	277.7653661	70.75221815
1	20140101	18934.73	18967.71	19024.97	18921.77	0.000	0.000590298	836.22	18512.17657	18967.09282	-454.9162474	-204.8552142	-250.0610332	2.87981E-07	9.93229E-09	2.51467E-08	50.96836046	50.69120985	50.25676764	1	1	0.555929901	20.97676131	-4.486265415	114.1596686	265.2964114	68.22123474
0	20140102	19080.37	18929.63	19196.99	18885.93	0.014	-0.002007622	475.64	18576.40018	18926.74824	-350.3480673	-233.9537848	-116.3942825	3.27652E-07	-1.97156E-08	2.35731E-08	50.19362954	50.49166687	50.2060761	0.197721925	0.747452983	0.284419937	21.43877866	-18.45949902	122.114788	268.5652391	66.63537283
0	20140103	19002.98	19112.65	19163.22	18950.98	0.001	0.00966844	547.04	18658.90015	19126.95014	-468.049985	-280.7730249	-187.2769602	3.74848E-07	1.64338E-08	2.68023E-08	50.28465883	50.63071544	50.26855421	0.182329295	0.923436634	0.49779033	21.86779477	-5.823137894	136.1691627	266.0670078	66.04006336
1	20140106	19095.65	19233.74	19303.82	19095.63	-0.002	0.006335594	536.59	18747.33705	19241.9546	-494.617555	-323.5419309	-171.0756241	2.83757E-07	7.22861E-08	3.83906E-09	50.4536392	50.74080935	50.28081521	0.335612862	1	0.539663164	22.65220875	-4.506201815	149.8003559	261.9329358	62.89320698
1	20140107	19263.05	19468.75	19500.01	19190.06	0.010	0.012218632	512.23	18858.32366	19486.1958	-627.8721419	-384.4079731	-243.4641688	4.26867E-07	1.52946E-07	4.64118E-08	49.88541694	50.75822422	50.37834495	0	1	0.872739146	23.86344293	-1.78487821	151.9083667	265.3627261	66.28286493
1	20140108	19509.26	19436.3	19640.56	19383.41	0.006	-0.001666774	468.59	18947.24309	19432.46186	-485.2187666	-404.5701318	-80.6486348	3.59797E-07	1.56447E-07	7.18094E-08	49.67079873	50.02302543	50.30994028	0	0.1422617	0.639128835	25.29903597	-10.97965437	141.1540488	264.7761028	60.13905499
0	20140109	19479.53	19503	19718.49	19339.77	0.012	0.003431723	573.37	19032.74416	19508.42601	-475.6818534	-418.7924761	-56.88937725	2.84962E-07	2.09486E-07	5.78922E-08	49.8433517	50.11024326	50.36867171	0.132982478	0.244016589	0.839703863	26.79723068	-11.11758879	125.6447432	272.9149526	54.85134762
1	20140110	19602.2	19569	19665.08	19497.19	-0.002	0.003384095	456.35	19115.24506	19573.65954	-458.4144815	-426.7168772	-31.6976043	2.70385E-07	1.98785E-07	6.55714E-08	50.00729708	50.27210052	50.46661371	0.259331285	0.432851466	1	28.18841149	-8.327345043	117.4782764	265.4131703	53.00243525
1	20140113	19677.21	19697.25	19741.76	19594.1	0.003	0.006553733	463.51	19204.78428	19706.75696	-501.9726803	-441.7680378	-60.20464253	2.65927E-07	1.9156E-07	7.4604E-08	50.16964186	49.79950821	50.56792675	0.38444655	0	1	29.65277855	-2.482819403	114.5663042	258.7950867	59.82527149
1	20140114	19541.92	19730.38	19748.69	19466.87	0.003	0.001681961	261.63	19285.64516	19732.19716	-446.5519985	-442.7248299	-3.827168526	2.03696E-07	2.02264E-07	8.68659E-08	50.29453966	49.97394009	50.66899884	0.480702317	0.181943228	1	30.22268073	-1.246137722	99.84549298	260.4397233	61.8348487
0	20140115	19796.4	20045.76	20071.13	19796.06	0.007	0.015984487	609.46	19402.5859	20069.88022	-667.2943153	-487.638727	-179.6555883	2.77287E-07	2.7489E-07	7.46011E-08	50.46749246	50.14639526	50.75109164	1	0.361824612	1	31.50354438	-1.483192049	125.7681844	266.1761717	64.94159682
1	20140116	20059.06	19875.69	20065.32	19841.09	0.002	-0.008484088	372.69	19475.37115	19860.75229	-385.3811418	-467.18721	81.80606814	2.47075E-07	2.79565E-07	8.69676E-08	49.85851308	49.93310076	50.57999499	0.235616706	0.139345284	0.727682335	32.69291778	-12.88247314	112.3210992	263.1800166	57.97199324
0	20140117	19880.51	19969.33	20027.08	19796.27	0.016	0.004711283	400.33	19551.36482	19977.68213	-426.3173131	-459.0132306	32.69591753	2.21092E-07	2.8993E-07	7.89508E-08	49.99511075	50.08198602	50.70952393	0.407072389	0.294641796	0.933840781	33.51710685	-7.790200265	103.8311907	260.8678725	62.60174351
1	20140120	19943.67	19973.45	19999.47	19883.8	-0.009	0.000206316	276.2	19616.301	19973.12445	-356.8234512	-438.5752747	81.75182349	1.9036E-07	2.31804E-07	1.13291E-07	50.11246019	50.20036365	50.80422188	0.554367939	0.418116977	1	34.28242528	-8.241646979	98.09078022	250.4965959	65.551956
0	20140121	20063.54	19995.75	20167.48	19992.7	0.005	0.001116482	265.37	19674.67777	19997.49043	-322.8126574	-415.4227513	92.61009384	1.34625E-07	2.75121E-07	1.47197E-07	50.19572936	50.31946524	50.84561398	0.658886367	0.542347293	1	35.40431899	-13.40017947	103.4141613	246.4632676	62.71468758
0	20140122	20115.38	19958.38	20174.84	19820.49	0.000	-0.001868897	-87.38	19718.32427	19955.37151	-237.0472392	-379.7476489	142.7004096	1.33864E-07	2.42125E-07	1.54461E-07	49.86590531	49.88173734	50.59980162	0.03613546	0.085770057	0.659926074	35.35008826	-17.68666351	89.40210527	254.1694628	59.29952905
0	20140123	19936.56	19814.55	20102.64	19769.96	0.001	-0.007206497	-61.14	19733.12823	19803.71758	-70.58935107	-317.9159893	247.3266382	8.11468E-08	1.80814E-07	1.82724E-07	49.9641946	49.93341457	50.33045174	0.173538755	0.139672604	0.287288725	34.99857181	-33.38460541	71.06308614	259.7773583	49.31231454
0	20140124	19829.25	19358.99	19874.84	19358.99	-0.002	-0.022991186	-610.34	19675.5685	19324.78019	350.788312	-184.175129	534.963441	-5.31867E-08	1.10066E-07	1.61193E-07	50.18924268	50.10610001	50.33704663	0.543088346	0.319794181	0.296412547	32.66693764	-82.84591482	2.628941406	278.0682613	35.13871615
0	20140127	19356.67	19273.58	19420.04	19087.43	-0.007	-0.004411904	-699.87	19613.72411	19269.64152	344.0825899	-78.52358524	422.6061752	-1.10317E-07	8.07277E-08	1.04868E-07	50.36199747	50.24208469	50.36127013	0.826767551	0.851178949	0.329925017	31.13639163	-82.8813419	-61.06059077	281.9640998	38.09697544
0	20140128	19368.5	19448.32	19488.05	19303.71	-0.023	0.009066297	-547.43	19588.27733	19462.0645	126.2128291	-37.57630237	163.7891315	-7.13568E-08	6.76469E-08	1.00835E-07	50.29118352	50.14458667	50.28010812	0.710484551	0.663667263	0.217639852	29.44037889	-66.81196605	-37.1788354	277.1430926	39.56568407
1	20140129	19579.75	19337.42	19739.5	19090	-0.004	-0.005702292	-620.96	19549.68389	19327.83196	221.8519306	14.30934423	207.5425864	-1.83915E-07	5.17644E-08	1.43273E-07	50.30876043	50.25446567	50.10167753	0.894262787	0.87499049	0	27.73791818	-77.01051121	-51.05087132	303.7400146	38.92206794
0	20140130	19281.79	19411.55	19508.29	19204.2	0.009	0.0038335	-403	19528.43252	19417.98985	110.4426752	33.53601042	76.90666474	-1.19758E-07	6.66122E-08	1.49308E-07	50.26851351	50.22960842	49.91496519	0.811559293	0.82718414	0	26.1570618	-70.19339532	-63.10774173	303.7650136	42.30271237
1	20140131	19449.82	19418.34	19469.4	19069.31	-0.006	0.000349792	59.35	19511.49521	19418.36693	93.12827816	45.45446397	47.67381419	-1.42177E-07	4.25944E-08	1.55977E-07	50.12870278	50.18551477	49.92489423	0.529735176	0.693986914	0.010668942	24.41652227	-68.42871745	-84.73096807	310.6453697	47.59164887
0	20140203	19411.54	18907.16	19520.05	18907.16	0.004	-0.026324598	-366.42	19418.52056	18867.83639	550.6841751	146.5004062	404.1837689	-2.86343E-07	-4.26239E-08	1.18152E-07	50.16253454	50.3160124	50.04636886	0.5979317	0.992111893	0.141195772	23.38340213	-100	-138.1766772	332.2342719	41.15034837
0	20140204	18810.11	19019.71	19074.68	18788.6	0.000	0.005952771	-428.61	19357.16509	19031.39259	325.7725078	182.3548265	143.4176813	-2.59221E-07	-5.88437E-08	9.92966E-08	49.84883723	50.12979877	49.83335281	0	0.566702358	0	22.81919176	-83.3282837	-160.7237052	328.9375382	47.17352399
1	20140205	19018.79	19069.62	19177.71	18930.27	-0.026	0.00262412	-267.8	19312.92739	19072.56057	240.3668162	193.9572245	46.40959176	-2.34981E-07	-4.74391E-08	8.89918E-08	49.91604649	50.12388263	49.89114201	0.130971296	0.553186798	0.057089212	21.84683476	-79.72789705	-121.7595168	323.1162855	47.54170843
0	20140206	19188.57	19504.24	19504.24	19119.43	0.006	0.022791225	92.69	19342.3601	19537.44611	-195.0860136	116.1485768	-311.2345905	-7.59439E-08	3.24699E-09	6.02018E-08	50.12026061	50.04938428	49.95568008	0.528925191	0.382993492	0.120845559	20.84960357	-48.37546168	-44.57308265	331.0808365	51.72432535
1	20140207	19559.97	19692.08	19705.7	19432.15	0.003	0.009630726	273.74	19396.16316	19703.97491	-307.8117562	31.35651023	-339.1682664	9.04406E-08	1.90768E-08	8.89456E-08	50.2511038	50.00420614	50.02471736	0.783900502	0.279782942	0.189046618	20.54336553	-34.8251385	8.590946932	326.971491	57.14235716
1	20140210	19775.24	19682.82	19779.15	19573.4	0.023	-0.00047024	775.66	19440.26421	19681.1927	-240.9284879	-23.1004894	-217.8279985	1.10509E-07	1.24286E-09	9.34471E-08	50.0738614	49.85857868	50.04096035	0.489264654	0	0.205092859	20.47155879	-35.4931325	24.17356144	318.3128131	56.78340568
0	20140211	19736.47	19887.39	19887.39	19705.04	0.010	0.010393328	867.68	19509.05279	19903.25133	-394.1985369	-97.32009891	-296.878438	1.16045E-07	2.31318E-08	6.76176E-08	50.15470118	50.04591234	50.10059279	0.665032653	0.409531825	0.264002986	20.71275544	-16.38077988	54.23191668	310.1883265	57.35420102
1	20140212	19898.6	20144.96	20253.83	19853.2	-0.001	0.012951423	1075.34	19606.88467	20163.55297	-556.6683028	-189.1897397	-367.4785631	2.07159E-07	1.5308E-08	8.35332E-08	50.28791063	50.25590194	50.17580501	1	0.868591976	0.338304188	21.82548276	-7.430232796	107.8403759	316.648446	70.29525522
1	20140213	20110.89	20110.3	20114.41	19814.27	0.010	-0.00172053	606.06	19684.33318	20106.20362	-421.8704335	-235.7258785	-186.1445551	1.79898E-07	3.21505E-08	1.09327E-07	49.95780473	50.06213798	50.02456518	0.248176037	0.445002831	0.188896276	22.68008328	-9.795731728	90.25291328	317.6514141	73.55231575
0	20140214	20168.08	20436.47	20485.46	20149.3	0.013	0.016219052	744.39	19800.04654	20461.87511	-661.8285662	-320.946416	-340.8821502	2.54678E-07	5.97923E-08	8.83655E-08	50.14326312	50.11996489	50.10887255	0.67056188	0.571418775	0.272182463	24.22325225	-2.887097345	148.9990399	321.7591703	76.30597319
1	20140217	20473.67	20459.65	20584.47	20399.18	-0.002	0.001134247	776.83	19901.524	20459.47884	-557.9548425	-368.3481013	-189.6067412	3.886E-07	6.19923E-08	1.04923E-07	49.84902324	50.24860619	50.18669126	0.000423638	0.852642687	0.34905858	25.82956551	-6.950391732	154.9929156	312.0113724	71.24090221
0	20140218	20531.3	20478.53	20580.28	20268.85	0.016	0.000922792	591.14	19990.29415	20479.99547	-489.701324	-392.6187458	-97.08257813	3.63679E-07	6.14622E-08	8.61618E-08	50.07848004	50.26437245	50.2506083	0.522814733	0.887109434	0.412201414	26.71162053	-5.899090691	136.2274126	311.9698458	70.23361442
0	20140219	20447.52	20438.3	20518.32	20275.9	0.001	-0.001964496	293.34	20059.21813	20435.09266	-375.8745289	-389.2699024	13.39537355	3.41944E-07	6.13494E-08	9.07004E-08	50.01126472	50.03340511	50.12297059	0.369665385	0.382189641	0.286109732	27.53067163	-8.139230568	119.6652443	307.0019997	71.00925273
0	20140220	20194.78	20452.28	20452.28	20155.96	0.001	0.00068401	341.98	20119.68918	20453.6021	-333.912919	-378.1985058	44.28558672	2.33619E-07	8.05975E-08	8.15404E-08	50.17926463	50.16354007	50.18291002	0.752451304	0.666678876	0.345323144	27.71432399	-7.360777785	99.80468011	306.2389997	71.87653077
0	20140221	20496.53	20391.9	20520.72	20353.76	-0.002	-0.002952238	-44.57	20161.56777	20387.15368	-225.585913	-347.6759872	122.0900742	1.72605E-07	1.29971E-07	7.72159E-08	50.19034635	49.69885818	50.11699255	0.777700865	0	0.280204102	28.05797064	-10.72293652	96.43022541	296.2904997	71.87350157
0	20140224	20338.4	20477.5	20477.5	20231.52	0.001	0.004197745	17.85	20210.17273	20484.44972	-274.276987	-332.9961872	58.71920019	1.94679E-07	1.5045E-07	6.08857E-08	50.02500252	49.88119435	50.16870197	0.400966821	0.322425418	0.331287186	27.78522364	-6.466569943	83.08030219	292.6968926	72.54702712
1	20140225	20428.57	20473.17	20476.34	20336.04	-0.003	-0.000211452	-5.36	20250.63385	20472.30233	-221.6684814	-310.730646	89.06216465	1.42921E-07	1.27823E-07	6.51359E-08	50.06723743	49.93939838	50.10160316	0.497198571	0.425347713	0.265001124	27.53195857	-7.597062196	79.01767093	281.8942574	72.77567213
0	20140226	20483.34	20398.1	20529.12	20350.6	0.004	-0.00366675	-40.2	20273.32095	20392.39213	-119.0711801	-272.3987528	153.3275727	6.19782E-08	1.33283E-07	3.79966E-08	50.12068126	50.0055665	50.03168676	0.795896951	0.542352933	0.195931599	27.46106597	-16.17345876	71.50959806	274.5103819	70.87414724
0	20140227	20395.1	20320.98	20443.62	20137.06	0.000	-0.003780744	-131.3	20280.65311	20315.48676	-34.83364914	-224.8857321	190.0520829	5.20751E-08	1.15054E-07	4.63154E-08	50.06900218	50.09171313	49.9885791	0.644488859	0.69468618	0.153346087	26.3393512	-26.06051015	49.52546394	276.7996403	69.2388498
0	20140228	20327.11	20442.41	20442.41	20226.75	-0.004	0.005975598	50.51	20305.53879	20452.17333	-146.6345406	-209.2354938	62.60095315	1.6569E-09	1.28131E-07	3.17157E-08	50.07045368	49.99009949	50.0235624	0.648741443	0.515002582	0.187905639	25.29775891	-16.15364497	55.13328632	272.4325231	72.9750446
1	20140303	19983.38	19759.69	20237.19	19759.69	-0.004	-0.033397236	-717.81	20221.56205	19706.42205	515.1399975	-64.36039553	579.500393	-1.73043E-07	1.14661E-07	4.28795E-08	50.20321133	50.17545915	50.02883677	1	0.842774438	0.193116126	24.47577155	-100	-21.56617572	301.7387715	51.20168216
0	20140304	19990.39	20475.12	20475.12	19986.52	0.006	0.03620654	1.95	20260.57096	20534.25061	-273.6796466	-106.2242457	-167.4554008	5.3283E-09	1.84534E-07	-1.67443E-08	50.20216979	50.23315553	50.06645463	0.994573831	0.944799072	0.304132272	22.80678207	-13.25808094	39.6990103	331.288145	63.30186035
1	20140305	20416.09	20756.95	20799.08	20401.69	-0.033	0.01376451	358.85	20336.93697	20774.08072	-437.143752	-172.408147	-264.735605	8.1033E-08	2.08864E-07	4.67363E-08	50.30900509	50.245549	50.13593526	1	0.966714459	0.573162578	22.11277988	-4.053338978	107.7257352	336.009706	64.37667818
1	20140306	20835.26	20838.05	20970.85	20754.4	0.036	0.003907125	517.07	20414.03128	20842.97071	-428.9394312	-223.7144038	-205.2250274	9.61851E-08	1.62739E-07	8.12572E-08	50.40281868	50.30669662	50.19040428	1	1	0.676339758	21.92923246	-10.964695	158.5327775	327.469727	61.3150155
1	20140307	20852.65	20634.21	20876.43	20625.13	0.014	-0.009782105	191.8	20447.90493	20618.15148	-170.2465522	-213.0208335	42.77428129	6.40356E-08	1.17307E-07	1.27011E-07	50.34311913	50.26271299	50.05706387	0.841987818	0.927639287	0.423761546	21.27416747	-27.79484131	122.5889095	322.0290322	58.7412788
0	20140310	20620.4	20753.36	20847.66	20564.3	0.004	0.005774391	993.67	20494.89802	20763.76066	-268.8626363	-224.1891941	-44.67344222	7.1265E-08	1.31678E-07	1.17359E-07	50.40998859	50.31040568	50.02508442	1	1	0.429164689	20.44071662	-17.95716503	126.5385133	319.2669585	59.37229442
0	20140311	20821.56	20833.92	20984.64	20694.56	-0.010	0.003881781	358.8	20547.05525	20839.31687	-292.261626	-237.8036804	-54.45794554	9.06364E-08	1.15542E-07	1.11457E-07	50.49443527	50.36503372	50.11579834	1	1	0.676912683	20.07676465	-12.30417568	158.7840611	317.1821758	56.5481886
1	20140312	20744.75	20781.46	20845.29	20644.85	0.000	-0.002518009	24.51	20583.11752	20777.00947	-193.8919549	-229.0213353	35.12938044	9.63929E-08	7.86139E-08	1.27641E-07	50.37656643	50.31631867	49.95257508	0.722943875	0.926873551	0.285729663	19.53931313	-16.58679946	110.1823505	308.8434489	65.20499229
1	20140313	20856.06	20591.82	20971.02	20591.82	0.006	-0.009125442	-246.23	20584.45636	20577.57466	6.881704013	-181.8407275	188.7224315	7.13252E-08	6.13577E-08	1.1818E-07	50.29362444	50.28133448	49.95912058	0.526368975	0.82701028	0.301416675	19.42672762	-32.06824768	83.25319989	313.8689169	50.75824754
0	20140314	20430.18	20346.57	20579.84	20111.77	0.004	-0.011910069	-287.64	20547.85846	20328.80041	219.0580474	-101.6609725	320.7190199	-1.57202E-08	-7.02773E-09	1.03546E-07	50.37508902	50.32855757	50.00094532	0.591651246	0.914301889	0.401654422	18.46491482	-52.08947304	-54.39973561	325.7389942	45.42444279
0	20140317	20415.94	20858.84	20858.84	20415.45	-0.003	0.025177217	105.48	20595.70177	20899.61228	-303.9105035	-142.1108787	-161.7996248	2.65479E-07	5.07774E-08	1.24833E-07	50.19858105	50.36933338	49.91013382	0	1	0.184014381	17.57272623	-10.26980693	71.38129065	339.0626375	54.33635812
0	20140318	20832.22	21038.03	21179.71	20726.56	-0.009	0.008590602	204.11	20663.75227	21048.67752	-384.9252481	-190.6737526	-194.2514955	1.31952E-07	6.85686E-08	1.5528E-07	50.31134277	50.41768138	50.04815197	0.381139453	1	0.436786335	17.56652225	-9.977324263	138.7014159	347.2117348	59.10377584
1	20140319	21034.49	20976.99	21079.15	20915.34	-0.012	-0.002901412	195.53	20711.94269	20971.47558	-259.5328863	-204.4455793	-55.08730702	5.28869E-08	6.6535E-08	1.65539E-07	50.23865507	50.28409466	50.08025384	0.13545189	0.687576288	0.499655705	17.56076141	-14.27585527	122.9437879	334.1116109	57.35605875
1	20140320	20820.83	21094.49	21101.07	20810.06	0.025	0.005601376	502.67	20770.79612	21103.95265	-333.1565264	-230.1877687	-102.9687576	6.0624E-08	7.78199E-08	1.22618E-07	50.30003171	50.38210468	50.19438866	0.342907596	0.853123685	0.834878558	17.18185514	-6.001323925	112.8272536	331.0329244	61.02142344
0	20140321	21098.62	20972.24	21204.32	20972.24	0.009	-0.005795352	625.67	20801.78749	20962.10826	-160.3207703	-216.214369	55.89359877	7.99871E-08	7.14953E-08	1.16708E-07	50.21838414	50.13704529	50.20647889	0.0669353	0	0.870388491	17.11143982	-19.05731647	113.5711885	323.9648584	58.6204035
1	20140324	20951.73	20626.58	21049.99	20626.58	-0.003	-0.016481787	-232.26	20774.83249	20600.77013	174.0623555	-138.1590241	312.2213796	-2.6573E-08	2.2565E-08	1.09761E-07	50.28841326	50.2136302	50.12408419	0.303636732	0.272897575	0.628388847	15.88962868	-52.87995973	34.69289991	331.0680828	54.24844419
0	20140325	20736.27	20823.16	20928.56	20665.42	0.006	0.009530421	-214.87	20782.26749	20840.26691	-57.99942167	-122.1271036	64.12768198	8.04605E-10	4.57439E-08	6.42202E-08	50.2852041	50.22495128	50.19499755	0.486686349	0.313238356	0.836666911	14.75508976	-34.88719052	41.61064553	328.9903626	54.84592507
0	20140326	20899.1	21108.15	21108.15	20857.73	-0.006	0.013686203	131.16	20832.40326	21128.75639	-296.3531296	-156.9723088	-139.3808208	7.75613E-08	8.62312E-08	5.77646E-08	50.33786489	50.27108169	50.26777853	0.789107907	0.477616417	1	14.25479963	-8.802343142	98.66941366	325.8474795	53.35208432
1	20140327	21047.82	21173.9	21173.9	21011.16	-0.017	0.003114911	79.41	20884.94122	21177.37259	-292.4313638	-184.0641198	-108.367244	1.35129E-07	1.02247E-07	8.26758E-08	50.34194328	50.29337679	50.26548429	0.812213878	0.557061294	0.993585137	13.98550412	-2.784311931	121.062418	314.1969453	54.97478155
1	20140328	21311.78	21498.24	21526.34	21256.05	0.010	0.015317915	526	20979.29488	21522.92211	-543.6272291	-255.9767417	-287.6504874	2.59743E-07	1.22432E-07	6.04097E-08	50.26985005	50.40417965	50.340671	0.497125367	0.951888813	1	14.66943489	-1.986469386	191.104834	316.9285921	60.25401942
1	20140331	21616.09	21691.92	21729.74	21549.17	0.014	0.00900911	1065.34	21088.92951	21704.91984	-615.9903242	-327.9794582	-288.010866	1.82888E-07	2.19086E-07	8.24175E-08	50.410556	50.53119875	50.42764673	1	1	1	15.75895008	-2.337496987	230.1752276	310.8265498	59.32012869
1	20140401	21738.96	21915.41	21939.5	21711.21	0.003	0.010302915	1092.25	21216.08036	21931.60155	-715.5211933	-405.4878052	-310.0333881	1.88837E-07	1.57753E-07	9.43005E-08	50.55788584	50.64585724	50.52868023	1	1	1	17.19418218	-1.318028374	235.8099861	306.3089391	65.73154462
1	20140402	22004.13	21692.04	22060.02	21664.8	0.015	-0.010192371	583.89	21289.30492	21673.61219	-384.3072704	-401.2516983	16.94442787	1.5717E-07	1.04157E-07	1.14772E-07	50.27385263	50.38157078	50.41144785	0.163382051	0.480581263	0.810471167	18.75485655	-18.88771975	184.2891678	312.6597291	66.95803575
1	20140403	21728.58	21992.08	22042.18	21643.71	0.009	0.013831802	818.18	21397.42416	22016.57752	-619.1533626	-444.8320311	-174.3213315	1.9245E-07	1.253E-07	9.61528E-08	50.42368969	50.29780731	50.51926728	0.604726109	0.315955666	0.984782137	20.11180234	-4.131171066	163.3238363	318.7890342	70.31606352
0	20140404	22020.65	22175.48	22210.34	21944.03	0.010	0.008339366	677.24	21517.12506	22187.70327	-670.5782078	-489.9812664	-180.5969413	2.54599E-07	1.65123E-07	1.21457E-07	50.45424182	50.45171817	50.57141928	0.640169648	0.618446319	1	21.70026069	-2.201091074	164.5876915	315.0405318	68.44413937
1	20140407	21996.8	21988.34	22173.22	21841.56	-0.010	-0.008439051	296.42	21589.61967	21973.00436	-383.3846982	-468.6619528	85.2772546	2.93343E-07	1.34208E-07	1.28985E-07	49.66246313	50.28743082	50.48914065	0	0.295562102	0.875577753	22.70516164	-14.01727534	122.500694	316.3890652	64.18652325
1	20140408	22091.95	21667.05	22105.16	21544.74	0.014	-0.014611835	-248.36	21601.53202	21643.51505	-41.98302397	-383.326167	341.3431431	1.86269E-07	9.35211E-08	1.17804E-07	49.84834572	50.12560105	50.37866951	0.207591993	0	0.708522594	22.41592501	-34.30380866	77.13730396	333.8198463	54.69911183
0	20140409	21724.96	21717.02	21887.52	21610.48	0.008	0.002306267	24.98	21619.29941	21722.67423	-103.3748213	-327.3358979	223.9610766	1.33439E-07	1.04413E-07	1.00154E-07	49.94858107	50.20591254	50.3732919	0.319533933	0.154369113	0.700390547	22.14734815	-31.14865889	64.31340122	329.764143	50.83563654
0	20140410	21826.13	21429.09	21876.76	21429.09	-0.008	-0.013258265	-562.99	21590.03642	21406.5066	183.5298223	-225.1627538	408.6925762	5.88259E-08	9.61729E-08	1.11295E-07	50.15802306	50.09934672	50.26288802	0.553436849	0	0.5334371	21.20290505	-49.32881245	36.36451246	338.1859899	43.48907941
0	20140411	21287.51	21198.79	21415.24	21063.12	-0.015	-0.010747073	-976.69	21529.84466	21182.8118	347.0328631	-110.7236305	457.7564936	-6.34901E-08	9.99608E-08	8.12172E-08	50.34869623	49.96650825	50.29153302	0.766378929	0	0.576754249	20.22758168	-65.47588225	-24.5195824	340.170562	46.48272253
0	20140414	21140.8	21314.56	21323.54	20932.1	0.002	0.005461161	-673.78	21496.72395	21324.69448	172.0294689	-54.17301058	226.2024795	-7.97909E-08	5.31676E-08	1.1742E-07	50.26238904	50.02972189	50.17736089	0.669991838	0.093050312	0.404102444	19.68576319	-66.22603707	-36.39561035	343.8326647	48.162339
0	20140415	21326.83	20817.49	21331.86	20817.49	-0.013	-0.023320678	-849.56	21392.22642	20778.47427	613.7521447	79.41202048	534.3401242	-2.43212E-07	-2.22082E-08	6.92957E-08	50.38635894	50.25418087	50.25284124	0.914265329	0.423453372	0.518244298	19.4905325	-100	-71.44517061	356.013903	38.73460321
1	20140416	21060.42	21534.52	21534.52	21048.78	-0.011	0.034443634	-182.5	21414.11774	21592.67736	-178.5596274	27.8176909	-206.3773183	-2.78375E-08	6.5241E-08	7.60465E-09	50.37827609	50.30609424	50.30654326	0.904056858	0.499869719	0.599452834	18.59173908	-48.52065908	-8.520866461	381.8007671	48.77968902
0	20140417	21523.09	21613.3	21613.3	21390.94	0.006	0.003658312	184.21	21444.76116	21614.88636	-170.1251951	-11.77088629	-158.3543088	-7.48065E-08	6.05081E-08	5.62961E-08	50.29103903	50.32263501	50.35996976	0.793878268	0.524217691	0.680244714	17.49210242	-42.86463008	17.79163689	370.4121408	53.59563638
1	20140421	21625.21	21935.34	21939.31	21403.84	-0.023	0.014900085	736.55	21520.23483	21959.99028	-439.7554513	-97.36779929	-342.387652	-4.37989E-08	1.06794E-07	7.65982E-08	50.23557318	50.35759227	50.35562957	0.791702404	0.575674682	0.673681455	17.00176518	-19.74369099	54.30460089	382.2019879	59.98151967
1	20140422	21922.43	21675.75	21961.78	21662.14	0.034	-0.011834328	361.19	21544.16024	21653.88536	-109.7251231	-99.83926406	-9.885859077	-5.99874E-08	1.18793E-07	9.20331E-08	50.30864403	50.29954499	50.34626453	0.855552047	0.686376608	0.659519579	16.60930274	-38.38101734	50.58589635	376.3047031	60.52011352
1	20140423	21813.25	21819.48	21957.68	21535.85	0.004	0.006630912	1001.99	21586.51713	21832.21805	-245.7009229	-129.0115958	-116.6893271	3.77645E-08	1.11366E-07	6.65897E-08	50.43718963	50.34698386	50.41379971	1	0.784146387	0.761646708	15.79693207	-28.0618875	46.32901262	379.55651	64.13439107
0	20140424	21718.06	21441.57	21805.81	21342.94	0.015	-0.017319844	-92.95	21564.21757	21411.52015	152.6974182	-72.66979303	225.3672112	-5.31028E-08	4.10253E-08	8.24768E-08	50.38516409	50.31284257	50.35381379	0.813639781	0.713782441	0.670935619	14.9311111	-55.19402664	-20.19273258	386.4839021	56.36209501
1	20140425	21475.19	21513.82	21671.24	21421.95	-0.012	0.003369623	-99.48	21556.4641	21521.68922	34.77487697	-51.18085903	85.955736	2.43648E-08	4.14795E-08	6.90657E-08	50.39440019	50.20386114	50.29704779	0.787768091	0.606910232	0.585093719	14.12713448	-48.63800314	-26.77543646	376.6843377	60.16810214
0	20140428	21630.6	21976.84	21976.84	21621.64	0.007	0.02152198	41.5	21621.13731	22011.8516	-390.7142864	-119.0875445	-271.6267419	1.70684E-07	5.47206E-08	9.15852E-08	50.4198618	50.35596814	50.23183554	0.914055494	0.995847103	0.486479348	13.85254237	-9.965286137	63.40647425	382.8511707	59.79850766
1	20140429	21928.78	21783.38	21976.23	21694	-0.017	-0.008802903	107.63	21646.09773	21765.80526	-119.707536	-119.2115428	-0.495993183	1.06718E-07	1.43222E-08	8.66124E-08	50.35062187	50.3332995	50.22864129	0.570631446	0.937883504	0.344927577	13.59756397	-16.68693665	47.42277464	375.7075157	56.72951318
1	20140430	21829.47	21782	21945.73	21759.65	0.003	-6.33511E-05	-37.48	21667.00577	21783.24575	-116.2399812	-118.6172305	2.377249255	2.13498E-07	-9.47241E-09	5.90825E-08	50.07089581	50.26169681	50.22533443	0	0.754795763	0.295380297	13.36079832	-16.80596886	51.32896086	362.1626931	48.87169591
0	20140501	21791.7	21639.96	21841.33	21421.68	0.022	-0.006520981	198.39	21662.84488	21628.93802	33.90686121	-88.11241214	122.0192734	2.55985E-08	-1.05169E-09	6.39926E-08	50.12342675	50.22660727	50.1657977	0.143412029	0.665071966	0.093248912	12.90718133	-29.05766162	-3.389386253	366.2689293	53.69303422
0	20140502	21723.44	21521.65	21798.49	21473.46	-0.009	-0.0054672	7.83	21641.12259	21513.39708	127.7255158	-44.94482656	172.6703423	-1.66623E-08	-4.58937E-08	4.49216E-08	50.19636762	50.17297701	50.19424636	0.342544166	0.43692609	0.156844775	12.48596557	-39.26251779	-10.37529047	363.3232915	49.07604794
0	20140505	21462.9	21240.74	21492.89	21236.27	0.000	-0.013052438	-736.1	21579.52527	21219.76638	359.7588907	35.99591689	323.7629738	-1.48481E-07	-9.68563E-08	4.60484E-08	50.21505479	50.28273828	50.17189923	0.393561042	0.594540646	0.106888653	12.84661747	-63.49247423	-87.66367492	357.7559135	46.83004575
0	20140506	21367.71	21729.64	21734.97	21351.08	-0.007	0.023017089	-53.74	21602.61984	21768.86105	-166.2412044	-4.451507366	-161.789697	1.52459E-08	-2.22964E-08	5.04544E-08	50.22125141	50.17115149	50.10488697	0.410478105	0	0	12.25265227	-26.63620887	11.95668361	367.5040626	56.42830562
0	20140507	21696.64	21390.11	21732.2	21318.88	-0.006	-0.015625201	-391.89	21569.92602	21360.9753	208.9507173	38.22893757	170.7217798	-8.85607E-08	-2.5019E-08	7.29969E-08	50.22795061	50.23698301	50.17390771	0.450057592	0.353096163	0.147944178	11.80750186	-79.22681178	-27.98119263	370.7766295	44.8670387
1	20140508	21479.73	21493.67	21726.93	21422.8	-0.013	0.00484149	-146.29	21558.19433	21503.87728	54.31704145	41.44655835	12.8704831	1.49723E-08	-1.90009E-08	2.56203E-08	50.13743945	50.21407088	50.20169035	0.190688017	0.230203855	0.207495544	11.39414791	-65.24298851	0.076203193	368.351156	43.43481821
0	20140509	21594.17	21255.99	21608.92	21216.67	0.023	-0.011058139	-265.66	21511.70135	21236.92175	274.7796052	88.11316772	186.6664375	-5.27365E-08	-1.40381E-08	2.87078E-08	50.25101004	50.20934158	50.26196274	0.516136917	0.206637707	0.336687872	11.70714418	-94.8274728	-64.42800308	370.0582163	39.37348154
1	20140512	21276.08	21184.6	21317.75	21083.24	-0.016	-0.003358583	-56.14	21461.37807	21180.57525	280.8028173	126.6510976	154.1517197	-1.70361E-07	3.353E-09	-1.41285E-08	50.15881005	50.27280093	50.30389069	0.314286893	0.550001553	0.426559346	12.4037418	-88.65711728	-123.1617802	360.3762008	38.73789988
0	20140513	21205.65	20419.62	21361.65	20394.51	0.005	-0.036110193	-1310.02	21301.1076	20361.08498	940.0226149	289.3254011	650.6972138	-3.10473E-07	-9.83141E-08	-3.55432E-08	50.35804983	50.36303225	50.38135628	1	1	0.592604856	14.58090697	-98.41309967	-245.3733461	403.7164722	31.37141667
0	20140514	20517.12	20648.59	20698.16	20308.69	-0.011	0.011213235	-741.52	21200.72027	20670.70577	530.0145025	337.4632214	192.5512811	-2.52419E-07	-1.36009E-08	-1.12658E-07	50.06412158	50.13419413	50.26909307	0	0	0.351971543	16.74662524	-79.62413452	-258.3158128	402.698867	38.23402391
0	20140515	20398.84	20318.46	20474.56	19932.81	-0.003	-0.015988017	-1175.21	21064.98792	20291.36417	773.623752	424.6953275	348.9284245	-3.03113E-07	-1.37925E-07	-7.81608E-08	50.28735847	50.24409449	50.36357366	0.759494507	0.480253712	0.55448826	19.31957983	-81.13286009	-247.9973727	425.0618051	35.680921
1	20140516	20299.1	20379.85	20470.45	20237.71	-0.036	0.00302139	-876.14	20959.58209	20386.6566	572.9254869	454.3413594	118.5841275	-2.60548E-07	-1.39072E-07	-1.28381E-07	50.1126356	49.7746587	50.21996675	0.165053956	0	0.246670539	21.70875195	-78.12295074	-174.6858843	411.3245333	36.80221655
0	20140519	20288.72	20597.51	20633.07	20189.81	0.011	0.010680157	-587.09	20903.87869	20613.72949	290.1491986	421.5029272	-131.3537286	-1.42574E-07	-1.47846E-07	-1.35927E-07	50.06696653	49.73325967	50.07860455	0.00967908	0	0	23.19778488	-66.97832005	-129.3941992	413.6056381	43.01551206
1	20140520	20625.96	20372.68	20674.98	20242.87	-0.016	-0.010915397	-46.94	20822.15582	20354.13773	468.0180839	430.8059586	37.21212534	-3.10707E-07	-1.47223E-07	-1.05066E-07	49.94751441	49.91864761	50.19019902	0	0.294372836	0.332923879	24.39497246	-76.95229812	-114.7763131	414.9273782	44.21178584
1	20140521	20373.27	20745.96	20756.32	20291.92	0.003	0.018322577	97.37	20810.43338	20776.10017	34.33320765	351.5114084	-317.1782007	-1.4148E-07	-1.16395E-07	-9.70314E-08	50.0757484	49.96366606	50.16627619	0.312357915	0.365856502	0.261554008	25.13998146	-56.41535526	-79.66533345	418.4611369	49.68390938
0	20140522	21131.62	21493.87	21493.87	21129.71	0.011	0.036050874	1175.41	20915.57748	21549.08306	-633.5055863	154.5080095	-788.0135957	8.64388E-09	1.1808E-08	-6.796E-08	50.07579654	50.15461623	50.14761263	0.312475174	0.669061455	0.205874346	23.39635454	-13.37839038	26.82525148	441.9931986	66.35085904
1	20140523	21409.48	21403.55	21631.69	21341.26	-0.011	-0.004202128	1023.7	20990.65017	21392.35515	-401.7049759	43.26541237	-444.9703883	4.07125E-08	-5.8302E-09	1.11941E-08	50.04019711	50.12678826	50.14949355	0.225760539	0.624874135	0.211485755	22.13459808	-18.39015404	39.42532244	431.1672558	62.80115693
0	20140526	21457.68	21586.01	21607.56	21396.51	0.018	0.008524754	988.5	21082.24399	21600.90653	-518.6625344	-69.12017699	-449.5423575	9.54195E-08	-3.58866E-08	2.15547E-08	50.3371124	50.10236439	50.16718666	0.948999701	0.586092081	0.26427025	20.96296708	-8.124419942	52.77631101	415.4445947	65.73959055
1	20140527	21571.39	21511.35	21633.72	21429.93	0.000	-0.003458722	1138.67	21148.2603	21504.46104	-356.200735	-126.5362886	-229.6644464	2.47538E-07	-2.35894E-08	2.65405E-08	50.00851667	50.0816617	50.14918591	0.156577462	0.553218807	0.210567953	19.94890142	-12.01591867	55.33950704	400.3264094	65.04855498
0	20140528	21497.8	21629.71	21700.38	21483.67	0.036	0.005502212	883.75	21222.32949	21639.34454	-417.0150499	-184.6320408	-232.383009	2.1978E-07	-1.05947E-08	5.80598E-08	50.20327231	50.10479556	50.13731953	0.656466178	0.58995247	0.175166565	19.20191693	-3.998144345	69.65409574	387.2109515	63.3818865
1	20140529	21750.27	21796.17	21796.17	21596.22	-0.004	0.007695896	302.3	21310.61264	21808.2335	-497.6208554	-247.2298038	-250.3910517	3.26762E-07	2.20994E-08	1.18295E-08	50.09429872	50.28745008	50.15770795	0.376758381	0.879984989	0.235992069	18.78805376	0	86.68985746	373.8351693	70.22265037
0	20140530	21770.31	21656.65	21813.39	21608.33	0.009	-0.006401125	253.1	21363.84916	21644.98973	-281.1405725	-254.0119575	-27.128615	2.85359E-07	2.00856E-08	1.83345E-08	50.0847911	50.19337805	50.11074862	0.35235473	0.730610372	0.09589658	18.45513953	-8.33466271	80.05239857	361.7798001	64.73744452
1	20140602	21634.4	21622.77	21677.21	21425.9	-0.004	-0.001564416	36.76	21403.68313	21621.06079	-217.3776558	-246.6850972	29.30744134	2.29178E-07	4.66817E-08	-1.56067E-08	50.16011694	49.95519362	50.03776316	0.545697204	0.400465162	0	17.44020075	-10.13623457	60.04564649	353.8891	60.95422783
1	20140603	21647.46	21951.07	22149.89	21619.07	0.006	0.015183069	439.72	21487.8965	21976.45532	-488.5588258	-295.0598429	-193.4989829	3.44644E-07	2.81393E-08	7.59607E-10	49.98284488	50.14726757	50.1159513	0	0.747049904	0.207926969	17.82860818	-8.967651145	102.7157702	366.5270215	64.68438132
0	20140604	22015.39	22290.08	22290.08	21907.02	0.008	0.015443894	660.37	21611.30934	22314.20498	-702.8956306	-376.6270004	-326.2686301	3.26487E-07	9.74039E-08	1.39782E-08	50.27984906	50.08452322	50.15522037	0.838361311	0.633831884	0.34184972	18.51160181	0	127.0259702	367.7079485	68.62927772
0	20140605	22355.4	22472.12	22472.12	22256.42	-0.006	0.008166862	675.95	21743.74175	22484.26731	-740.5255565	-449.4067117	-291.1188449	1.9976E-07	1.04014E-07	6.41399E-08	50.4661925	50.35481624	50.24956018	1	1	0.6164181	19.53808671	0	143.1639476	356.8502379	72.58549542
1	20140606	22452.43	22502.97	22590.18	22400.03	-0.002	0.001372812	846.32	21860.5461	22504.40867	-643.8625697	-488.2978833	-155.5646865	2.2426E-07	1.31492E-07	7.14031E-08	50.49927977	50.59844153	50.32616484	1	1	0.839369771	20.73179802	-3.715316682	136.6473737	344.9430781	71.28709402
1	20140609	22463.24	22223.77	22490.74	22206.09	0.015	-0.012407251	601	21916.4267	22202.18241	-285.7557112	-447.7894489	162.0337377	1.3289E-07	1.12786E-07	4.10364E-08	50.40284966	50.16794294	50.22132873	0.813277317	0.33074233	0.534252753	21.04680268	-15.94293074	103.4795706	341.510001	64.08203218
1	20140610	22256.76	22163.49	22346.97	22094.93	0.015	-0.002712411	212.42	21954.43644	22160.51366	-206.0772232	-399.4470037	193.3697805	1.36619E-07	1.88437E-07	3.55402E-08	50.21619042	50.23057244	50.19350412	0.451839223	0.428106814	0.45327147	20.91103117	-29.21593734	85.81404025	335.1192867	62.1713902
0	20140611	22147.54	22165.97	22225.56	21915.26	0.008	0.000111896	-124.11	21986.98006	22166.38972	-179.4096559	-355.4395341	176.0298783	1.12286E-07	1.63374E-07	3.14152E-08	50.31705647	50.32600684	50.27648062	0.647151461	0.576470145	0.694767853	20.12983329	-33.96614675	70.3823775	333.3464805	61.34824705
0	20140612	22068.99	21976.26	22182.14	21915.11	0.001	-0.008558615	-495.86	21985.33082	21961.63464	23.69618511	-279.6123903	303.3085754	3.92911E-08	1.81688E-07	4.2094E-08	50.39345522	50.21660383	50.25021558	0.795086376	0.406391073	0.618325598	19.40389162	-51.43130011	56.29127858	328.609589	58.41141542
0	20140613	22029.94	21996.4	22159.87	21876.68	-0.012	0.000916443	-506.57	21987.03377	21999.07426	-12.04048609	-226.0980095	214.0575234	7.25222E-08	1.76737E-07	3.72092E-08	50.26363908	50.27469866	50.29570683	0.543716551	0.496705909	0.750724208	18.58263101	-50.99975951	48.4292292	325.3653327	50.71572533
0	20140616	22027.98	22030.34	22119.6	21958.77	-0.003	0.00154298	-193.43	21993.69627	22032.74506	-39.0487879	-188.6881651	149.6393772	8.65156E-08	1.55727E-07	5.90165E-08	50.09036643	50.18646736	50.3166943	0.20819963	0.359540601	0.811806535	17.82003187	-48.08465318	45.56223761	313.6128089	47.17190211
0	20140617	22216.37	22216.63	22316.51	22145.13	0.000	0.008456066	53.14	22027.99377	22230.775	-202.7812294	-191.506778	-11.27445143	5.5511E-08	1.98018E-07	2.51914E-08	50.13304931	50.2601521	50.34979858	0.104381223	0.474091669	0.908153851	17.77094628	-32.08420655	71.05152995	311.6526083	48.73228117
0	20140618	22285.08	21988.08	22293.2	21988.08	-0.009	-0.010287339	-177.89	22021.85319	21969.41115	52.44203258	-142.7170159	195.1590485	-6.09355E-08	1.35018E-07	6.32186E-08	50.16114928	50.29982325	50.29598748	0.173099874	0.535764867	0.751540999	17.0624401	-51.71436424	38.28937385	311.1859934	46.19964404
0	20140619	21932.96	21694.75	21981.83	21646.7	0.001	-0.01334041	-281.51	21971.52962	21673.62222	297.9074007	-54.59213258	352.4995332	-1.60895E-07	2.30113E-08	4.00268E-08	50.19595521	50.29258842	50.28179296	0.258217976	0.524517516	0.710229015	16.48817365	-76.90847562	-41.75864248	313.3427082	43.87133657
1	20140620	21724.77	21641.24	21744.14	21544.88	0.002	-0.002466495	-355.16	21920.71583	21638.74906	281.9667719	12.71964831	269.2471235	-1.79034E-07	2.70782E-08	3.64893E-08	50.17525811	50.28908189	50.24968806	0.271667959	0.398037312	0.61679028	16.26587921	-90.7815938	-79.5428561	305.1939433	40.64209179
0	20140623	21547.74	21469.1	21723.53	21382.1	0.009	-0.007954258	-561.24	21851.23647	21456.05007	395.1864009	89.21299883	305.9734021	-1.59728E-07	-1.10832E-08	3.82147E-08	50.31893561	50.40763692	50.22600548	0.754132716	0.628725801	0.547864061	16.53040882	-92.79849017	-109.9027342	307.7822331	39.21435446
0	20140624	21538.14	21384.54	21598.5	21244.91	-0.010	-0.003938684	-832.09	21779.43702	21379.03923	400.3977906	151.4499572	248.9478334	-1.66094E-07	-1.22492E-08	8.37675E-08	50.46810117	50.4688986	50.14584883	1	0.699086277	0.331743977	17.145433	-89.62067094	-134.8609445	311.0542164	37.35589271
0	20140625	21424.63	21319.76	21528.08	21256.97	-0.013	-0.003029291	-668.32	21708.71747	21315.20006	393.5174153	199.8634488	193.6539665	-1.81332E-07	-3.22949E-08	5.95152E-08	50.50550863	50.47801996	50.23960875	1	0.720274191	0.619518368	17.71652689	-94.43606116	-135.5647966	308.2010581	34.70846122
0	20140626	21359.5	21283.03	21449.25	21130.22	-0.003	-0.001722815	-411.72	21643.22709	21280.55538	362.6717141	232.4251019	130.2466122	-1.49527E-07	-5.44779E-08	8.06136E-08	50.62017089	50.44267673	50.16500564	1	0.886017905	0.407782167	18.59308134	-88.76826508	-137.5989193	308.9745539	33.28451971
0	20140627	21345.44	21563.43	21606.87	21268.27	-0.008	0.013174816	-77.81	21630.95062	21585.18959	45.76103196	195.0922879	-149.3312559	-9.07343E-08	-8.37795E-09	7.19787E-08	50.45625244	50.3857162	50.25564532	0.690605748	0.68340614	0.69826098	18.66608609	-64.39613725	-89.32731476	311.0906572	43.06674595
0	20140630	21557.12	21678.58	21765.58	21493.62	-0.004	0.00534006	209.48	21638.27822	21685.76388	-47.48566266	146.5766978	-194.0623604	-7.2737E-08	7.5912E-09	7.55645E-08	50.32227595	50.39885702	50.33814705	0.388458742	0.728478009	0.962659589	18.0534222	-53.77521517	-55.59026465	308.2956103	48.06085331
0	20140701	21709.91	21884.6	21896.15	21627.24	-0.003	0.00950339	500.06	21676.17387	21899.89509	-223.7212118	72.51711586	-296.2383277	-6.72666E-08	-5.45669E-09	1.00466E-07	50.19514763	50.34537191	50.2391011	0.074066999	0.545028744	0.645240676	16.96623565	-36.40846673	-20.4694539	305.4823524	51.17604681
1	20140702	21869.35	21559.19	21870.72	21559.19	-0.002	-0.01486936	239.43	21658.17636	21532.98192	125.1944389	83.05258047	42.14185845	-8.95351E-08	-7.58415E-08	8.78769E-08	50.26635908	50.40579656	50.33328621	0.204761413	0.752280013	0.947081754	16.20429815	-63.83936474	-44.83057165	306.9057558	48.33674069
1	20140703	21528.98	21273.22	21611.98	21273.22	0.013	-0.013264413	-9.81	21598.9523	21253.23831	345.7139866	135.5848617	210.1291249	-9.03815E-08	-1.27232E-07	6.51917E-09	50.33654566	50.41736956	50.39831051	0.362514981	0.791974404	1	16.42712267	-87.94561195	-94.80122572	309.181059	43.3488887
1	20140704	21281.37	20700.53	21348.78	20700.53	0.005	-0.026920701	-862.9	21460.73349	20658.01398	802.7195094	269.0117912	533.7077181	-2.11015E-07	-1.99092E-07	-8.39635E-09	50.49388695	50.46740537	50.44912967	0.702877585	0.951279665	1	17.96312225	-100	-176.6981338	333.400269	35.97980359
0	20140707	20793.68	20885.36	20945.53	20747.65	0.010	0.008928757	-793.22	21372.21449	20902.84816	469.3663318	309.0826993	160.2836324	-1.28311E-07	-1.46252E-07	-6.68442E-08	50.29190289	50.08343963	50.39215429	0.227646976	0	0.861497278	19.38940757	-88.39495941	-168.6155122	327.0859641	37.46597099
0	20140708	20877.29	20488.75	20877.36	20283.38	-0.015	-0.018989857	-1395.85	21236.29687	20456.8963	779.4005783	403.1462751	376.2543032	-2.04256E-07	-1.88806E-07	-4.72899E-08	50.46812944	50.25895126	50.46625968	0.642274985	0.444805818	1	21.5038881	-87.90838706	-196.5189879	346.7212524	33.80304939
0	20140709	20541.52	20614.86	20833.93	20459.09	-0.013	0.006155085	-944.33	21140.6912	20627.01105	513.6801469	425.2530495	88.42709743	-1.58454E-07	-1.72993E-07	-8.79689E-08	50.31191911	50.10559182	50.3835034	0.274741375	0.056141156	0.80686825	23.4673343	-79.44654228	-156.2515643	348.7297344	33.17630985
1	20140710	20724.12	20697.54	20829.89	20504.43	-0.027	0.004010699	-575.68	21072.51409	20702.9653	369.5487897	414.1121975	-44.56340782	-1.30119E-07	-1.41938E-07	-9.01845E-08	50.25494371	50.0424041	50.29360297	0.200161395	0	0.597063925	25.29053435	-74.31995883	-130.1806987	347.0676105	31.79532023
0	20140711	20633.29	20422.95	20714.02	20351.69	0.009	-0.013266794	-277.58	20972.58116	20401.41036	571.1707945	445.5239169	125.6468776	-2.61339E-07	-1.7857E-07	-7.38174E-08	50.31309825	50.19720067	50.38330214	0.394827905	0.355351099	0.806398581	27.23209136	-91.34594518	-139.3425136	348.1577812	32.57501741
1	20140714	20528.09	21069.97	21069.97	20504.15	-0.019	0.031681026	184.61	20987.56405	21121.39766	-133.8336096	329.6524116	-463.4860212	-1.28297E-07	-1.01568E-07	-9.07025E-08	50.16882162	50.22794847	50.34212487	0	0.42593576	0.64564133	27.44273015	-51.22739138	-68.5995355	369.5050825	44.94153065
0	20140715	20960.79	20603.29	20971.05	20603.29	0.006	-0.022149059	114.54	20928.44497	20563.43556	365.0094053	336.7238104	28.28559492	-2.84831E-07	-1.78141E-07	-6.51451E-08	49.97072709	50.35005139	50.38533516	0	0.723873813	0.747435159	27.63832331	-80.16394154	-82.051778	376.446148	45.23214401
1	20140716	20494.66	20737.12	20737.12	20448.99	0.000	0.006495565	122.26	20899.01036	20750.48034	148.5300176	299.0850518	-150.5550342	-1.79966E-07	-1.36525E-07	-1.27236E-07	50.1243677	50.35742156	50.25733175	0.293678124	0.741215355	0.347937392	28.16140072	-71.86579611	-85.08143536	370.1378517	47.76157469
0	20140717	20751.7	20431.2	20761.01	20391.52	0.004	-0.01475229	-266.34	20827.03953	20406.63997	420.3995607	323.3479536	97.05160708	-1.89943E-07	-1.42025E-07	-1.31962E-07	50.32860384	50.35641021	50.24614197	0.684067676	0.738835706	0.313014173	28.77128789	-90.83440292	-92.89536102	370.0915766	45.40453436
1	20140718	20561.37	20873.5	20885.5	20521.38	-0.013	0.021648263	450.55	20834.1873	20909.41231	-75.22501137	243.6333606	-318.858372	4.67645E-08	-8.1251E-08	-1.55804E-07	50.39529534	50.21965009	50.10025331	0.853571054	0.417048155	0	28.76451098	-63.40953763	-50.18261659	376.106464	51.60376803
0	20140721	20772.88	20831.26	20988.97	20707.59	0.032	-0.002023618	-238.71	20833.73694	20825.24828	8.488660885	196.6044206	-188.1157598	-5.71727E-09	-6.71808E-08	-9.97469E-08	50.29393466	50.02915685	50.1964398	0.649791009	0	0.262800033	28.29945373	-65.48439528	-32.32934334	369.340288	49.86579988
1	20140722	20855.66	21255.6	21255.6	20694.35	-0.022	0.020370347	652.31	20898.63895	21288.70398	-390.0650249	79.27053154	-469.3355564	1.79573E-07	-8.65699E-09	-9.66382E-08	50.36503298	50.23767972	50.25036685	0.928722039	0.475809632	0.410139146	26.80520239	-26.82372422	10.64376011	383.0481246	59.66990146
0	20140723	21191.57	21063.31	21348.11	21021.73	0.007	-0.009046557	326.19	20923.97296	21045.972	-121.9990412	39.01661698	-161.0156582	1.09041E-07	-2.30198E-08	-6.43553E-08	50.30812689	50.27395866	50.19081725	0.794689205	0.558591307	0.247438151	25.08417131	-26.79463112	27.72875837	379.0004014	51.7365341
0	20140724	21162.27	20939.08	21236.58	20831.8	0.000	-0.005897933	507.88	20926.29712	20930.85754	-4.560417956	30.30120999	-34.86162795	6.23664E-08	-3.3126E-08	-6.55406E-08	50.32238705	50.2327339	50.26291993	0.828276645	0.620161222	0.444436584	24.09557489	-38.41631212	3.451078827	380.8418013	55.775401
1	20140725	21015.45	21085.12	21224.07	20879.22	-0.015	0.006974518	211.62	20950.73141	21096.98634	-146.2549337	-5.010018736	-141.2449149	1.57933E-07	-4.75996E-08	-7.62309E-08	50.27602399	50.26688383	50.18069034	0.719076153	0.724192921	0.219769482	23.17759249	-24.70015873	21.41444983	378.2709583	53.18770747
0	20140728	21064.21	20887.53	21152.04	20870.12	0.022	-0.009371064	56.27	20941.00812	20871.41797	69.59014217	9.910013446	59.68012873	-3.71122E-08	-8.3265E-08	-6.79853E-08	50.23363002	50.19812026	50.12224965	0.619224195	0.514716955	0.06009823	22.35592821	-46.22348006	9.841339133	371.388747	53.6980113
1	20140729	20928.62	20570.8	20977.32	20480.36	-0.002	-0.015163593	-684.8	20884.05302	20547.67554	336.3774805	75.20350687	261.1739737	-3.72548E-09	-1.44503E-07	-9.89156E-08	50.24014145	50.28132221	50.04818366	0.427323517	0.768176872	0	22.74631845	-78.01027679	-59.37545499	380.3581222	45.0369178
0	20140730	20547.94	20362.41	20671.38	20272.24	0.020	-0.010130379	-700.9	20803.80025	20348.1588	455.641444	151.2910943	304.3503497	-8.54138E-08	-1.34346E-07	-1.08186E-07	50.41257294	50.39004752	50.14985414	1	1	0.243186583	23.59925412	-91.61887589	-125.6194563	381.6996849	42.50978042
0	20140731	20506.17	20381.39	20553.61	20324.21	-0.009	0.00093211	-557.69	20738.81406	20383.94625	354.8678107	192.0064376	162.8613731	-8.37973E-09	-9.93933E-08	-1.02654E-07	50.14777674	50.22750889	50.12292486	0	0.5496181	0.178774186	24.39126582	-89.85472222	-123.2391126	370.821136	34.21375423
0	20140801	20465.07	20052.2	20511.75	19984.88	0.000	-0.016151499	-1032.92	20633.18112	20026.68106	606.5000667	274.9051634	331.5949033	-1.97024E-07	-7.41721E-08	-9.84947E-08	50.28258955	50.27545029	50.22845537	0.509119124	0.682459985	0.431193614	25.83793021	-95.0617284	-178.1518091	381.9674834	30.77670558
1	20140804	19877.13	19509.84	20003.93	19376.93	-0.006	-0.027047406	-1377.69	20460.35941	19470.083	990.2764177	417.9794143	572.2970034	-3.30764E-07	-1.68434E-07	-1.15721E-07	50.5119164	50.42305185	50.35918607	1	1	0.743889608	28.07996433	-93.25733824	-278.6227357	402.9176632	30.16344769
0	20140805	19491.85	19130.65	19685.45	19064.25	0.007	-0.019435833	-1440.15	20255.78873	19104.53977	1151.248965	564.6333243	586.6156403	-5.45395E-07	-1.72938E-07	-1.59668E-07	50.51011039	50.63119643	50.51042004	0.99504034	1	1	30.50347962	-97.09264141	-269.5863389	418.5092587	24.6386892
0	20140806	18917.06	19193.48	19434.96	18885.58	-0.009	0.003284259	-1168.93	20092.35662	19200.32156	892.0350651	630.1136725	261.9213926	-4.79365E-07	-1.79851E-07	-1.88621E-07	50.01545388	50.22712132	50.38820956	0	0.328823014	0.735610425	32.92858588	-87.49659903	-221.7174264	427.8571688	29.5517827
0	20140807	19412.61	19460.67	19499.13	19228.45	-0.015	0.013920873	-920.72	19995.17406	19480.6968	514.4772608	606.9863902	-92.50912935	-3.70943E-07	-1.51919E-07	-1.77159E-07	49.93094148	49.88111617	50.31585737	0	0	0.579084026	34.89507768	-76.64637588	-150.6721634	419.1280853	32.89041162
0	20140808	19411.85	19416.26	19648.63	19335.9	-0.010	-0.002282039	-635.94	19906.11036	19411.30332	494.8070392	584.55052	-89.74348078	-4.19466E-07	-1.23979E-07	-1.76239E-07	49.60744341	50.07480434	50.3277922	0	0.258223258	0.604903792	36.06260327	-78.44980569	-118.1614983	411.5282221	32.68119138
0	20140811	19529.23	19537.26	19602.85	19457.68	0.000	0.00623189	27.42	19849.36415	19546.94898	302.4151773	528.1234514	-225.7082741	-3.37005E-07	-1.88341E-07	-1.88601E-07	49.75032646	49.64742474	50.12860087	0.157973824	0	0.173974222	37.14673418	-73.53615997	-94.33517612	395.4612062	32.70990475
0	20140812	19426.28	19480.96	19665.45	19264.46	0.001	-0.002881673	350.31	19792.68659	19475.88392	316.8026656	485.8592943	-169.0566287	-2.74934E-07	-1.39434E-07	-1.94937E-07	49.98025542	49.86580723	50.06547802	0.412187	0.221984928	0.03741454	38.42958325	-74.67545725	-88.5167445	395.85612	37.27443158
0	20140813	19586.62	19639.9	19834.2	19560.59	-0.016	0.008158736	446.42	19769.18096	19652.51662	116.6643401	412.0203034	-295.3559633	-1.79586E-07	-1.34071E-07	-1.72312E-07	50.15903516	49.9455388	50.06771153	0.609848783	0.303031746	0.042246507	38.85190994	-67.74328733	-59.01842652	392.8121115	41.14574668
0	20140814	19689.6	19644.37	19707.52	19528.31	-0.027	0.000227598	183.7	19749.97927	19643.74334	106.2359381	350.8634303	-244.6274923	-1.83132E-07	-9.5913E-08	-1.34667E-07	49.9707201	49.64178399	50.06994726	0.401644603	0	0.047083263	39.30010678	-66.52091808	-58.22842055	377.5548178	47.08080392
1	20140815	19592.68	19605.97	19683.68	19527.33	-0.019	-0.001954759	189.71	19727.824	19603.06436	124.7596431	305.6426729	-180.8830298	-1.1108E-07	-1.56294E-07	-8.71829E-08	50.0852947	49.84357468	50.15431418	0.528320133	0.203950024	0.229602254	39.718095	-65.56025127	-54.44961884	361.7544737	47.36140616
0	20140818	19621.68	20010.51	20011.17	19574.53	0.003	0.020633511	473.25	19771.31416	20041.85197	-270.537817	190.4065749	-460.9443919	1.29445E-07	-9.65215E-08	-1.04175E-07	50.22130536	50.05614759	50.07747591	0.680053616	0.41879765	0.063370714	38.631922	-37.00694367	-23.61741348	367.1034398	52.38998254
1	20140819	19945.32	19917.98	20035.77	19804.36	0.000	-0.00462407	437.02	19793.87813	19908.45139	-114.5732553	129.4106089	-243.9838641	2.0441E-07	-1.59713E-07	-3.60617E-08	49.96904426	50.13704925	50.1215832	0.589058914	0.500565022	0.158792211	37.52219136	-38.10662878	-12.70578391	357.4110513	55.25603338
0	20140820	20116.11	20375.39	20375.39	20019.57	0.014	0.022964678	735.49	19883.3415	20411.30835	-527.966859	-2.064884693	-525.9019743	2.9641E-07	-7.75742E-08	-5.34945E-08	50.219286	50.13596123	50.10050925	0.996710407	0.499465363	0.113200926	35.22009708	-8.385347165	35.48608404	364.5538333	61.52475595
1	20140821	20342.25	20645.54	20645.54	20289.21	-0.002	0.013258642	1001.17	20000.6028	20663.55782	-662.9550147	-134.2429107	-528.712104	2.89324E-07	-3.01651E-08	-2.11371E-08	50.46765429	50.38540828	50.09593076	1	0.751581704	0.10329586	33.15537909	0	77.90463821	363.9664167	67.87756087
0	20140822	20627.64	20763.14	20777.06	20577.5	0.006	0.005696146	1157.17	20117.91622	20770.80017	-652.8839488	-237.9711183	-414.9128305	3.2611E-07	-3.30727E-08	2.30353E-08	50.52785619	50.51808422	50.15393373	1	0.885677396	0.2287792	31.60376471	-0.735931651	109.7911127	352.2231012	74.41984568
1	20140825	20672.58	20341.09	20748.62	20313.62	-0.003	-0.020326887	330.58	20152.25065	20308.03537	-155.7847249	-221.5338396	65.74911472	2.02309E-07	-6.06892E-08	-2.05371E-08	50.42896053	50.20980594	50.07523024	0.82302514	0.648204718	0.058512453	29.3701699	-23.0491467	84.63462892	359.1728797	66.33101599
0	20140826	20403.28	20450.49	20570.83	20240.36	0.008	0.005378276	532.51	20198.13362	20461.44805	-263.3144241	-229.8899565	-33.42446759	2.41617E-07	-1.01411E-08	-1.73547E-08	50.32790754	50.38448327	50.12470779	0.642189729	0.847539744	0.165551943	27.51398479	-21.08794338	82.00303735	357.122674	66.9913019
0	20140827	20515.46	20345.85	20536.25	20267.3	0.000	-0.005116748	-29.54	20220.85922	20336.95784	-116.098622	-207.1316896	91.03306767	1.77611E-07	2.12772E-09	-1.93376E-08	50.32474556	50.35260174	50.06987541	0.636531329	0.81115778	0.046927828	25.79038433	-28.50786725	77.00639174	350.8246258	59.65059478
1	20140828	20404.01	20446.28	20616.37	20398.04	-0.002	0.004936142	-199.26	20255.53934	20454.6894	-199.1500563	-205.535363	6.385306634	1.99767E-07	1.19089E-08	-2.99222E-09	50.48867076	50.28639742	50.10783665	0.92987725	0.735607962	0.129052997	23.98245964	-21.86830623	92.22683987	345.0885811	59.01149828
0	20140829	20550.78	20831.96	20885.41	20528.11	0.021	0.018863089	68.82	20344.21944	20860.98082	-516.7613737	-267.7805651	-248.9808086	2.96001E-07	9.57289E-08	-3.06001E-08	50.37058128	50.46407495	50.10441764	0.718554852	0.938366697	0.121656336	23.14987973	-3.297449027	119.9288419	351.8058253	58.02728648
1	20140901	20745.27	21419.39	21435.64	20685.25	-0.005	0.028198499	1078.3	20509.6303	21462.34455	-952.7142557	-404.7673032	-547.9469524	3.23201E-07	2.22066E-07	3.86433E-09	50.61477001	50.45703603	50.25383217	1	0.930334156	0.444899003	23.67760699	-0.851538796	153.3797903	380.2761235	63.55716575
1	20140902	21372.76	21395.13	21460.92	21305.35	0.023	-0.001132619	944.64	20645.86102	21389.95965	-744.0986293	-472.6335684	-271.4650608	3.39887E-07	2.65092E-07	1.64854E-08	50.01277245	50.23079401	50.07133172	0	0.672155499	0.050078396	24.21811457	-3.402479326	156.6290551	364.2256861	62.67571525
1	20140903	21421.92	21294.34	21481.89	21247.69	0.013	-0.004710885	948.49	20745.62702	21286.98464	-541.357625	-486.3783797	-54.97924522	2.11529E-07	2.47574E-07	2.93788E-08	49.89828297	50.16355248	50.05227833	0	0.474385878	0.008858382	24.49146744	-9.595509987	136.7969226	354.9381371	65.38787062
0	20140904	21279.92	21149.8	21391.28	21122.87	0.006	-0.006787719	703.52	20807.80748	21139.24734	-331.439859	-455.3906756	123.9508166	1.18192E-07	2.00309E-07	3.1515E-08	49.85248574	49.85146859	50.03491257	0	0	0	24.25343277	-17.41097643	111.755479	348.7575559	61.25827276
1	20140905	21115.51	21140.64	21233.04	20967.59	-0.020	-0.000433101	308.68	20859.01248	21140.74713	-281.7346482	-420.6594701	138.9248219	8.92501E-08	2.04769E-07	9.08085E-09	49.81135955	49.88767612	49.89180995	0	0.054315448	0	23.45078238	-20.34240818	91.30663716	342.8070162	62.95206906
0	20140908	21234.21	21092.24	21238.26	20939.41	0.005	-0.002289429	-327.15	20894.89364	21088.50868	-193.6150456	-375.2505852	181.6355396	1.74972E-07	1.85038E-07	2.3714E-08	49.66237581	49.68684357	49.87604875	0	0	0	22.60080758	-26.64601455	81.15161163	339.6672293	63.89722509
0	20140909	21117.58	21071.12	21145.88	20968.49	0.000	-0.001001316	-324.01	20922.00539	21069.78241	-147.777024	-329.755873	181.9788489	1.44871E-07	1.89686E-07	4.48062E-08	49.79667857	49.73727981	49.83756957	0.141015936	0.060675857	0	21.81154527	-33.08578931	69.60381404	328.0759987	59.99325647
1	20140910	20978.07	20851.72	21002.32	20802.27	-0.005	-0.010412356	-442.62	20911.19225	20834.94597	76.24628032	-248.5554423	324.8017226	1.20999E-07	1.4715E-07	6.03745E-08	49.71108038	49.78153247	49.79999455	0.051139084	0.113912741	0	20.42956494	-50.75753304	39.33685139	323.8455702	45.23368612
1	20140911	20847.73	20788.5	20864.73	20613.38	0.005	-0.003031884	-361.3	20892.31652	20784.92723	107.3892851	-177.3664968	284.7557819	8.30376E-08	1.39758E-07	4.17406E-08	50.03284744	49.80829453	49.75195295	0.388989801	0.156261013	0	19.45782525	-55.84963714	13.69352305	318.6673152	46.98529144
1	20140912	20875.51	21111.66	21131.65	20858.4	0.019	0.015545133	-28.98	20926.06167	21136.79329	-210.7316205	-184.0395216	-26.6920989	6.60503E-08	1.79065E-07	6.25306E-08	50.1977987	49.80603134	49.80803201	0.562186215	0.153349143	0.073937363	18.50553639	-29.82046346	53.2042232	320.4160784	57.04941892
0	20140915	21122.7	21128.72	21280.3	21058.46	0.028	0.000808084	36.48	20957.23987	21128.09898	-170.8591037	-181.403438	10.5443343	-6.36389E-08	1.32004E-07	1.31993E-07	50.02635568	49.96813351	49.80680371	0.679798865	0.361912741	0.072317917	18.07576771	-29.07730181	68.38630564	313.3749299	58.63342875
0	20140916	21357.14	20972.35	21375.16	20972.35	-0.001	-0.007400827	-98.77	20959.56451	20960.36931	-0.80480062	-145.2837105	144.4789099	-9.40014E-08	1.26369E-07	1.66262E-07	50.0890558	49.88545687	49.65729141	0.796902778	0.255539473	0	17.95491176	-47.01204041	52.56086056	319.7631492	49.73018131
0	20140917	20812.88	20673	20992.28	20629.69	-0.005	-0.014273555	-178.72	20915.47766	20650.89467	264.5829928	-63.31036986	327.8933626	-1.41619E-07	3.81335E-08	1.50846E-07	50.18148898	50.09492108	49.749085	0.969538617	0.525039938	0.136903028	16.72908549	-84.80886578	-30.5002982	322.82221	45.03837061
0	20140918	20644.62	20351.03	20646.34	20346.93	-0.007	-0.015574421	-437.47	20828.63956	20327.96349	500.6760725	49.48691862	451.1891539	-1.87036E-07	-3.21025E-08	1.0546E-07	50.30081977	50.28428395	49.85411491	1	0.775702714	0.293547005	16.41246764	-99.63875379	-104.2569986	323.054195	38.54237424
0	20140919	20372.21	20691.04	20691.04	20245.54	0.000	0.016707262	-420.62	20807.4704	20718.96896	88.501434	57.28982169	31.21161231	-1.01123E-07	-4.96655E-09	8.15748E-08	50.17769618	49.99660584	49.78578892	0.807150511	0.518482317	0.215404407	16.38693922	-63.96651434	-77.5268186	331.8003239	46.12225426
0	20140922	20679.96	20411.49	20869.57	20326.28	-0.002	-0.013510679	-717.23	20746.55034	20387.83777	358.7125634	117.57437	241.1381934	-1.57483E-07	1.16624E-08	1.00389E-07	50.29469358	50.10338951	49.8913066	0.989612037	0.697217593	0.392287001	15.74019305	-86.57742549	-80.90615772	346.9067293	39.95399029
0	20140923	20408.17	20795.37	20830.73	20373.07	-0.001	0.018807054	-176.98	20754.06105	20826.71863	-72.65757977	79.52798008	-152.1855598	-5.93218E-08	4.3735E-08	8.09108E-08	50.3088659	50.09754047	49.82496096	1	0.687427427	0.281069733	15.13964304	-52.01092744	-55.78940916	354.8176772	43.15201927
0	20140924	20822.55	20526.11	20858.31	20384.42	0.000	-0.012948074	-146.89	20718.99166	20502.98626	216.0054013	106.8234643	109.181937	-7.24536E-08	2.52322E-08	9.98608E-08	50.37457082	50.17243428	49.92484428	1	0.812785219	0.448507281	14.48012395	-75.16244401	-80.02139551	363.3228432	42.61090569
0	20140925	20604.79	20892.11	20911.4	20522.13	-0.010	0.017830948	541.08	20745.62525	20922.0426	-176.4173444	50.17530259	-226.592647	2.86755E-08	5.56507E-08	7.63647E-08	50.40590138	50.21016576	50.04083224	1	0.875940438	0.642941539	13.66493538	-42.76216781	-38.81900093	365.1762115	50.51302675
1	20140926	20801.75	20706.31	20940.27	20643.3	-0.003	-0.008893309	15.27	20739.57675	20689.71518	49.86156594	50.11255526	-0.250989318	-8.90913E-08	-1.0874E-08	1.1E-07	50.3255449	50.2618855	49.96278914	0.788282468	0.959052497	0.512115441	12.79419232	-59.21017687	-42.33461053	360.3043393	50.9013215
0	20140929	20679.19	19894.88	20715.84	19894.88	0.016	-0.039187571	-516.61	20609.6234	19833.73883	775.8845727	195.2669587	580.6176139	-2.9376E-07	-1.80673E-07	6.33087E-08	50.34846319	50.42017657	50.0938812	0.818718685	1	0.731869179	14.10692654	-100	-173.7038144	393.208315	43.5500564
0	20140930	20032.26	20200.62	20214.79	19977.22	0.001	0.015367773	-594.75	20546.6998	20228.84163	317.8581756	219.7852021	98.07297348	-1.76601E-07	-1.37097E-07	3.35014E-09	50.26496001	50.31781687	49.98205023	0.38239193	0.833329812	0.5444034	15.32589402	-79.34579944	-164.5130998	387.9727211	43.24700817
0	20141001	20312.21	20119.73	20389.49	20114.01	-0.007	-0.004004333	-406.38	20481.01214	20111.3368	369.6753439	249.7632305	119.9121135	-1.26271E-07	-1.35892E-07	-9.65656E-09	50.37806514	50.41976474	50.06284548	0.878021037	0.999329417	0.679843014	15.75091787	-84.81030616	-133.2484216	379.9375267	42.65949728
0	20141002	20063.83	19771.71	20132.36	19771.71	-0.014	-0.017297449	-1120.4	20371.88874	19745.58486	626.3038736	325.0713591	301.2325145	-1.37208E-07	-1.64862E-07	-3.99339E-08	50.49704251	50.43873701	50.13854445	1	1	0.806739586	16.91781547	-100	-177.4022788	378.5598462	33.62035082
1	20141003	19732.23	19645.49	19869.09	19564.15	-0.016	-0.006383869	-1060.82	20260.13508	19637.7904	622.3446885	384.526025	237.8186635	-2.55629E-07	-1.81067E-07	-8.055E-08	50.58319876	50.41215941	50.20475805	1	0.951963571	0.917735516	18.40058558	-95.50858361	-185.266163	373.3012858	33.17312786
0	20141006	19889.93	19382.49	19889.93	19328.47	0.017	-0.013387297	-512.39	20125.11276	19362.85151	762.2612551	460.073071	302.1881841	-2.58461E-07	-2.12152E-07	-5.68374E-08	50.76618239	50.60863493	50.26291535	1	1	1	20.18448244	-96.75323504	-181.7502925	386.741194	25.81853012
1	20141007	19219.54	19200.97	19428.54	19019.82	-0.014	-0.009365154	-999.65	19982.93695	19188.51758	794.4193771	526.9423322	267.4770449	-4.07627E-07	-2.35937E-07	-9.10756E-08	50.79155367	50.79191934	50.38897402	1	1	1	22.30295934	-90.56731495	-191.9551458	388.3111087	28.27934002
0	20141008	19054.91	19139.08	19421.98	19041.27	0.019	-0.003223275	-980.65	19853.11281	19135.27711	717.8356973	565.1210052	152.714692	-3.58134E-07	-2.17919E-07	-9.90244E-08	51.01018342	50.94382029	50.45910045	1	1	1	24.27011646	-93.78999714	-159.8889013	387.7681723	32.38932018
0	20141009	19068.27	19155.85	19213.64	18756.66	0.000	0.000876218	-615.86	19745.84161	19157.43253	588.4090757	569.7786193	18.63045636	-4.4633E-07	-2.07528E-07	-1.13626E-07	49.93105002	50.47478049	50.28647393	0	0.445762746	0.784703692	26.48676355	-81.7188051	-152.7109395	392.7118743	32.9965947
1	20141010	19114.68	18304.99	19169.58	18304.99	-0.013	-0.044417763	-1340.5	19524.17213	18239.4175	1284.75463	712.7738215	571.9808087	-6.61146E-07	-3.80962E-07	-1.52791E-07	50.31425901	50.7410582	50.38508507	0.35510808	0.760407744	0.907689517	29.04588155	-100	-175.7989752	426.4174547	28.50208653
0	20141013	18440.84	18083.11	18576.16	17555.77	0.018	-0.012121285	-1299.38	19302.47026	18071.08635	1231.383916	816.4958404	414.8880754	-5.19581E-07	-4.21387E-07	-2.93138E-07	50.60730191	50.70424404	50.37782147	0.626661993	0.689421057	0.898630499	32.01139538	-84.41896883	-190.6093134	468.8440651	33.65183894
0	20141014	18147.41	18700.98	18722.09	17996.89	-0.009	0.034168348	-499.99	19209.9333	18749.43336	460.4999407	745.2966604	-284.7967197	-4.01882E-07	-2.96323E-07	-3.03715E-07	49.63611394	50.39899887	50.15633846	0	0.257386967	0.622401367	34.23028878	-66.16309647	-130.7237442	487.1552033	42.40124005
1	20141015	18687.51	18540.1	18881.91	18414.4	-0.039	-0.008602758	-598.98	19106.88202	18523.99743	582.884588	712.8142459	-129.929658	-4.30172E-07	-2.836E-07	-2.34039E-07	49.89445964	50.01039038	50.31169855	0.188015017	0	0.81616333	35.7173082	-70.91653125	-103.4353692	485.7519745	42.66703307
0	20141016	18456.31	19057.72	19057.72	18440.98	0.015	0.027918943	-98.13	19099.31863	19098.77558	0.543051973	570.3600071	-569.8169552	-1.81228E-07	-1.61788E-07	-2.30966E-07	50.09513253	50.09163797	50.20001482	0.334057772	0.087041986	0.676873649	36.48786736	-52.47098957	-73.34488373	495.108262	48.97090091
0	20141017	19093.46	19266.25	19267.99	18902.33	-0.004	0.010942022	961.26	19125.00038	19279.13265	-154.1322649	425.4615527	-579.5938177	-8.93376E-08	-1.74999E-07	-1.77722E-07	50.3570523	50.18787718	50.15434413	0.524673874	0.190144758	0.619914089	36.50991345	-39.63835524	-42.01553985	485.8619576	54.84751921
0	20141020	19139.18	19434.98	19490.41	19037.25	-0.017	0.008757802	1351.87	19172.68955	19446.96826	-274.2787034	285.5135015	-559.7922049	2.53826E-08	-1.1619E-07	-1.52703E-07	50.62142099	49.98848869	50.15264386	0.717072214	0	0.617793542	35.84453837	-33.68399136	-21.69928104	483.5261035	55.26024378
0	20141021	19385.74	19495.68	19534.77	19273.37	-0.006	0.003123234	794.7	19222.38039	19499.42706	-277.0466648	173.0014682	-450.0481331	8.93608E-08	-1.56052E-07	-1.34966E-07	50.88645458	50.2313872	50.17660344	0.90995445	0.254255711	0.647675444	35.09175508	-24.71017896	-5.350771725	467.6599532	64.78006062
0	20141022	19770.28	19028.67	19773.57	18915.61	-0.013	-0.023954538	488.57	19192.57879	18992.45792	200.1208748	178.4253495	21.69552523	-1.73936E-08	-1.88803E-07	-1.1375E-07	50.92373695	50.35383829	50.30446169	1	0.382432239	0.807137667	35.00233133	-36.8980704	-20.45771087	495.538528	59.31991759
0	20141023	19189.25	19476.62	19482.19	19151.1	-0.009	0.023540794	418.9	19236.27744	19513.86324	-277.5857964	87.22312036	-364.8089168	9.93745E-08	-1.69802E-07	-1.48176E-07	50.99327958	50.54619323	50.33189665	1	0.58378111	0.841353994	34.91929498	-17.70701237	2.887986732	492.5372046	59.48702657
0	20141024	19470.16	19157.41	19561.17	19134.43	-0.003	-0.016389394	-108.84	19224.14399	19129.99052	94.15346799	88.60918988	5.544278104	2.47336E-07	-1.92196E-07	-1.36254E-07	50.70686343	50.58895685	50.24846953	0.788960067	0.628544229	0.737305372	34.57047893	-27.78248715	1.589498351	487.8374043	58.39007541
0	20141027	19330.7	19194.61	19400.41	18701.19	0.001	0.001941807	-240.37	19219.6003	19199.58073	20.01956851	74.89126561	-54.8716971	3.20122E-07	-8.46857E-08	-1.66884E-07	50.42431756	50.67745779	50.04473312	0.580771869	0.721183206	0.483209446	34.96501457	-26.10514925	-20.83222403	502.9361611	56.38429364
0	20141028	19557.7	19783.99	19783.99	19304.85	-0.044	0.030705495	288.31	19306.42948	19828.94456	-522.5150766	-44.59000283	-477.9250738	2.93082E-07	-4.33999E-08	-1.45629E-07	50.62460395	50.87360177	50.15147171	0.664480401	1	0.566729509	34.12506752	0	77.85576886	509.110721	59.57899165
1	20141029	19760.84	19369.03	19832.26	19342.99	-0.012	-0.020974535	340.36	19316.06033	19333.65196	-17.59162547	-39.19032736	21.59870189	2.35487E-07	-8.81372E-08	-6.86725E-08	50.26195677	50.72819476	50.24957664	0.185742686	0.835719282	0.68881595	33.20365601	-20.34843114	69.51406359	507.6935267	51.82883094
0	20141030	19433.47	18934.63	19601.74	18902.51	0.034	-0.022427556	-541.99	19257.37874	18903.936	353.4427387	39.33628586	314.1064529	-2.50064E-08	-1.03706E-07	-8.00824E-08	50.41435391	50.5886685	50.35657613	0.20838559	0.678082637	0.847731218	33.11564883	-39.43043897	4.902781397	521.3747033	46.55485347
1	20141031	19095.24	19427.85	19449.11	18962.93	-0.009	0.026048568	270.44	19283.60509	19468.15108	-184.5459872	-5.440168764	-179.1058185	5.33856E-08	-1.76044E-08	-1.4751E-07	50.44896025	50.40374448	50.23298731	0.255705787	0.469155638	0.643433113	33.03392787	-22.03424922	39.71430459	520.8822245	55.24866593
1	20141103	19333.43	19285.76	19771.93	19120.22	0.028	-0.007313727	91.15	19283.93661	19271.72992	12.20669695	-1.910795622	14.11749257	-2.95547E-08	-1.98787E-09	-7.78655E-08	50.41501805	50.44168833	50.31835704	0.209293726	0.512024564	0.77805606	31.97859691	-38.54400293	67.58790615	530.2270656	47.84309423
1	20141104	19393.57	19095.32	19404.67	18914.88	0.011	-0.009874643	-688.67	19254.91867	19081.75001	173.1686671	33.10509693	140.0635702	-9.79179E-08	-3.34176E-09	-1.25812E-07	50.42162788	50.32056672	50.21056984	0.218331907	0.375181476	0.534810023	31.38659742	-52.96848945	10.67873757	527.3387038	49.56266047
1	20141105	19070.25	19258.54	19271.95	18987.6	0.009	0.008547644	-110.49	19255.4758	19272.13923	-16.66342963	23.15139161	-39.81482125	7.16796E-08	2.72468E-08	-1.19242E-07	50.336676	50.3529059	50.27609299	0.102169963	0.411718251	0.631264769	30.83688361	-50.72365106	18.94917679	509.9823678	48.76096328
0	20141106	19284.2	19255.47	19552.27	19144.75	0.003	-0.00015941	320.84	19255.47491	19254.18775	1.287156722	18.77854464	-17.49138791	-5.13919E-08	2.4562E-08	-1.35886E-07	50.30222249	50.36010185	50.12689735	0.090503745	0.419848225	0.330655788	29.48545862	-50.99507546	48.66053878	502.6636272	41.63598028
1	20141107	19165.32	18702.24	19215.21	18654.59	-0.024	-0.028731057	-725.61	19170.36185	18659.78248	510.5793648	117.1387087	393.4406561	-1.18902E-07	6.72266E-08	-1.23802E-07	50.40127964	50.43585227	50.27173447	0.38418296	0.318375013	0.607240553	29.18688674	-95.95387502	-63.28697307	509.6790824	39.3322912
0	20141110	18809.19	18782.55	18889.36	18444.58	0.024	0.004294138	-503.21	19110.69848	18791.99366	318.7048293	157.4519328	161.2528965	-1.0587E-07	1.10638E-07	-1.04076E-07	50.26829236	50.28253906	50.26956366	0.017470388	0	0.602690078	29.25930446	-75.64496137	-127.8981508	505.0434337	46.39061852
0	20141111	18821.69	18965.41	19009.02	18662.69	-0.016	0.009735632	-129.91	19088.34641	18978.74972	109.5966912	147.8808845	-38.28419325	-2.15418E-07	4.51571E-08	-1.23206E-07	50.0019789	50.20278245	50.14634951	0	0	0.245232642	28.96701127	-62.46757177	-92.64505559	493.7067599	46.38914337
1	20141112	18776.81	19216.74	19291.85	18733.43	0.002	0.01325202	-41.8	19108.09927	19235.04694	-126.9476747	92.91517264	-219.8628473	-3.44928E-08	1.0143E-07	-9.69397E-08	50.09890558	50.15457128	50.2269915	0.216847265	0	0.439847366	27.89461835	-44.3560475	-40.35649455	498.3291342	53.12841782
0	20141113	19223.91	19352.95	19437.38	19214.89	0.031	0.007088091	97.48	19145.76861	19362.01947	-216.2508527	31.08196758	-247.3328203	1.18262E-07	4.68982E-08	-4.18248E-08	50.10802366	50.18349022	50.30033006	0.237246493	0.040219349	0.616836622	26.51385463	-34.54038395	45.61079992	478.6263389	56.36718558
0	20141114	19334.71	19379.92	19554.92	19280.89	-0.021	0.001393586	677.68	19181.7919	19381.29696	-199.5050608	-15.03543809	-184.4696227	-9.12143E-09	2.21981E-08	-1.77959E-08	50.09760233	50.21355784	50.37177713	0.227865277	0.08203624	0.789261084	24.92531282	-32.5968523	66.42491037	464.0123147	52.2931796
1	20141117	19402.99	19209.22	19417.7	19036.34	-0.022	-0.008808086	426.67	19186.01161	19195.98331	-9.97169988	-14.02269045	4.050990569	-1.69819E-08	-2.33272E-08	8.5793E-09	50.12268068	50.0992206	50.38809823	0.28762557	0	0.828649085	24.00635104	-44.89795918	-1.46109286	458.1085779	52.49930745
0	20141118	19258.03	19954.51	19954.51	19233.74	0.026	0.038798556	989.1	19304.24213	20012.85821	-708.6160749	-152.9413673	-555.6747075	2.27573E-07	6.69357E-08	9.22152E-09	50.28347297	50.27606668	50.46753655	0.704967568	0.361317483	1	22.72096461	0	171.3202281	478.6215366	67.14736961
0	20141119	19931.48	19925.82	20126.97	19802.35	-0.007	-0.00143777	709.08	19399.8695	19919.12475	-519.255257	-226.2041453	-293.0511117	1.77788E-07	1.23534E-07	8.1956E-08	50.00280058	50.06055125	50.38775074	0.002057801	0	0.811293381	21.88216408	-11.95620516	208.0088047	467.6214269	66.45945279
1	20141120	19906.01	20009.83	20195	19860.98	-0.010	0.004216138	656.88	19493.70957	20016.80733	-523.0977529	-285.5828668	-237.5148861	1.98908E-07	7.4727E-08	7.76242E-08	50.1308603	50.15464357	50.45277027	0.322767741	0.246872662	0.96507531	21.24289104	-10.57860399	189.5865869	458.0784678	62.44189206
0	20141121	20104.11	19938.42	20131.82	19894.57	0.009	-0.003568746	558.5	19562.12656	19932.39021	-370.2636432	-302.5190221	-67.74462112	3.25821E-07	1.07145E-07	1.62013E-07	49.6021639	50.01374147	50.28792481	0	0	0.575188539	20.64928037	-14.65819632	149.7996699	442.3050058	57.50192621
0	20141124	19977.14	20100.53	20112.69	19905.66	0.000	0.008130534	891.31	19644.95786	20113.46383	-468.5059698	-335.7164116	-132.7895582	3.42279E-07	1.21676E-07	1.75378E-07	49.84386331	50.05217299	50.23012384	0.354757366	0.09104605	0.438479694	20.09807045	-5.396990437	137.6798278	425.4996483	60.17085509
1	20141125	20108.79	20014.82	20114.56	19889.17	-0.029	-0.004264067	60.31	19701.85973	20007.23201	-305.3722849	-329.6475863	24.27530137	2.73798E-07	3.48375E-08	1.3127E-07	49.86943839	49.95207549	50.2005617	0.392295512	0	0.368560356	19.53296752	-10.29352955	117.9779587	411.206102	60.58516957
1	20141126	19858.68	19686.45	19972.96	19641.15	0.004	-0.016406343	-239.37	19699.489	19661.77446	37.71454021	-256.175161	293.8897012	1.27712E-07	4.70209E-08	1.41059E-07	50.00582318	49.86019135	50.08639789	0.592476009	0	0.098544074	18.23396971	-29.05302727	65.09816293	408.5249518	57.1041965
0	20141127	19788.88	19780.58	19930.56	19604.17	0.010	0.004781461	-229.25	19711.96454	19789.71889	-77.75434856	-220.4909985	142.7366499	1.15443E-07	1.15574E-07	6.31169E-08	50.11379792	49.68139615	50.14107357	0.750957302	0	0.227861094	16.94592403	-23.67546075	58.47649501	402.6581695	49.41233124
1	20141128	19832.22	19978.32	20063.23	19750.08	0.000	0.009996674	39.9	19752.9423	19992.82778	-239.8854756	-224.3698939	-15.51558166	1.57362E-07	7.42571E-08	5.1859E-08	50.26411076	49.85111074	50.19481613	0.971580863	0.285392644	0.354971123	16.12003622	-14.14074176	77.62969481	396.2647289	52.33542365
1	20141201	20017.25	19424.38	20076.58	19424.38	0.013	-0.027727056	-676.15	19702.39426	19380.65325	321.7410079	-115.1477135	436.8887215	6.44519E-08	2.38291E-08	5.55372E-08	50.20971396	50.02767629	50.19398121	0.891739279	0.582305874	0.3529964	15.55081582	-52.72549382	24.95720621	414.5458197	42.24368418
0	20141202	19625.33	20087.23	20087.23	19588.42	0.007	0.034124641	72.41	19761.59975	20141.58206	-379.982303	-168.1146314	-211.8676715	3.9057E-08	1.32563E-07	7.45388E-10	50.24292978	50.16523017	50.24131123	0.968001997	0.813616946	0.464939719	14.98747421	-9.301261802	66.53020367	432.2818325	52.78214299
0	20141203	19939.63	19951.15	20142.18	19929.52	0.001	-0.006774453	264.7	19790.76133	19936.50138	-145.7400491	-163.639715	17.89966586	1.25746E-08	9.50684E-08	1.01132E-07	50.23653363	50.2055679	50.15636612	0.958339359	0.881449001	0.264030502	14.27668213	-21.04586332	74.87778509	416.5945588	48.66875145
1	20141204	19702.53	19390	19839.25	19370.47	-0.009	-0.028126198	-390.58	19729.10574	19347.96143	381.1443094	-54.68291009	435.8272195	-1.53861E-07	2.57032E-08	5.0147E-08	50.31779475	50.36876403	50.16536048	1	1	0.285303659	15.04779108	-69.47680942	-10.05072583	428.3149474	42.04118545
0	20141205	19464.71	19217.69	19599.39	19144.17	0.039	-0.008886539	-760.63	19650.4264	19207.66912	442.7572762	44.80512717	397.952149	-1.82911E-07	7.75645E-08	2.9537E-08	50.47042463	50.36742004	50.16018842	1	0.998044727	0.273070885	16.21460724	-93.00362571	-56.91540702	430.2367369	40.7882299
1	20141208	19176.3	19201.07	19385.04	19052.22	-0.001	-0.000864828	-223.31	19581.29464	19200.56238	380.7322681	111.9905554	268.7417128	-2.29918E-07	6.41976E-08	1.01162E-08	50.49821802	50.44465035	50.21092257	1	1	0.32671752	17.47229686	-86.9747458	-90.97391828	423.2783986	38.2746984
0	20141209	19019.03	18600.83	19133.52	18600.83	0.004	-0.031260758	-1486.4	19430.45393	18554.69674	875.7571887	264.743882	611.0133067	-3.82474E-07	-4.39312E-08	-4.80834E-08	50.75776262	50.63274467	50.25215747	1	1	0.434906238	19.38792615	-100	-179.4668254	435.9185129	31.68596866
1	20141210	18659.84	18078.97	18804.44	18075.23	-0.004	-0.028055737	-1872.18	19222.53332	18042.37564	1180.157689	447.8266435	732.3310458	-4.57951E-07	-1.59442E-07	-6.90907E-08	51.05608284	50.80876313	50.35031497	1	1	0.692443744	21.82541422	-99.81905706	-234.1819588	456.8679049	29.35787779
0	20141211	18182.04	18670.05	18670.05	17729.07	0.008	0.03269434	-719.95	19137.53589	18718.33264	419.2032466	442.1019641	-22.89871749	-2.93946E-07	-8.58183E-08	-7.72983E-08	50.58794404	50.5618049	50.24015306	0.446885614	0.780942464	0.40341007	24.43768327	-61.00550742	-188.0047814	491.4473402	36.1493458
0	20141212	18436.52	18569.03	18645.44	18256.68	-0.004	-0.005410805	-648.66	19050.07345	18557.54518	492.5282641	452.1872241	40.34104004	-3.78519E-07	-1.04607E-07	-6.53776E-08	50.42216566	50.53498896	50.30359451	0.251015493	0.75715612	0.569862467	26.86336168	-65.19180642	-140.2156611	485.8703874	39.70509696
1	20141215	18912	19060.99	19060.99	18768.17	-0.016	0.026493576	-140.08	19051.75292	19099.71652	-47.96360916	352.1570575	-400.1206666	-8.42913E-08	-9.30534E-09	-6.02477E-08	50.35468994	50.50600291	50.26458973	0.144172328	0.731444839	0.467524966	27.67192572	-44.80483691	-70.26238092	486.3053597	48.16835494
1	20141216	19170.51	18983.83	19175.3	18695.78	0.005	-0.004048058	383	19041.30324	18974.91565	66.38758411	295.0031628	-228.6155787	-2.85714E-07	-1.22193E-07	5.56768E-09	49.82364625	50.6082531	50.27363296	0	0.82214307	0.491251837	28.06318425	-48.00237039	-63.76598925	485.8206912	52.00994319
0	20141217	19086	19074.04	19243.29	18965.02	0.010	0.004751939	995.07	19046.33966	19081.66495	-35.32528856	228.9374725	-264.2627611	-2.23933E-07	-1.0539E-07	-1.72296E-08	50.09519882	50.42659338	50.25670719	0.220337964	0.600930611	0.446843423	28.20963895	-44.26404101	-40.2284406	470.9956418	51.95259369
1	20141218	19088.16	19352.13	19352.13	19011.24	-0.028	0.014579502	682.08	19093.38433	19372.935	-279.5506751	127.239843	-406.7905181	-3.8081E-11	-7.70998E-08	-8.23072E-09	50.34915913	50.26447197	50.24729286	0.426401556	0.30316178	0.422142888	27.99412118	-32.73990825	-17.28778377	461.7023817	59.921503
0	20141219	19326.3	19130.02	19351.63	18766.42	0.034	-0.01147729	560.99	19099.02059	19111.33423	-12.31364458	99.32914549	-111.6427901	-1.35814E-08	-9.86655E-08	6.9743E-08	50.36862174	50.30743787	50.21030224	0.442193531	0.22097967	0.325089964	28.24246862	-41.94421307	-33.66124498	470.5600687	68.82912726
0	20141222	19001.6	19011.96	19183.36	18993.91	-0.007	-0.006171452	-49.03	19085.62665	19004.31583	81.31082118	95.72548062	-14.41465945	-4.15777E-08	-1.36891E-07	4.15708E-08	50.41065515	50.03396272	50.29397784	0.476299472	0	0.544631052	28.47307696	-46.83665477	-31.399152	450.4807781	60.29446548
0	20141223	19156.72	19130.26	19246.76	18919.65	-0.028	0.006222399	146.43	19092.49332	19139.94801	-47.4546943	67.08944564	-114.5441399	1.54616E-07	-1.08637E-07	1.26409E-08	50.40030936	50.19520672	50.30906981	0.467904891	0.208110369	0.584228125	28.82759273	-33.59855557	-20.91954877	441.6685796	59.99738539
0	20141224	18961.03	18188.44	19190.24	18188.44	-0.009	-0.04923195	-885.6	18953.40819	18115.24708	838.161117	221.3037799	616.8573371	4.61953E-08	-2.045E-07	-3.17568E-11	50.37114353	50.37233646	50.42074677	0.716340266	0.436723757	0.877236858	30.26551283	-75.43896232	-104.6511873	481.6779668	43.63437923
0	20141225	18298.26	18143.26	18523.74	18041.32	-0.001	-0.002483995	-1208.87	18828.77001	18145.41484	683.3551691	313.7140577	369.6411113	-1.47582E-07	-2.25031E-07	-1.07073E-07	50.6388094	50.53178722	50.51700534	1	0.642519665	1	31.7760791	-74.98807346	-137.9556881	481.7309692	40.22656192
0	20141226	18226.43	18123.45	18478.11	17991.76	-0.031	-0.001091866	-1006.57	18720.25924	18121.7604	598.4988418	370.6710146	227.8278273	-1.23912E-07	-2.55869E-07	-1.14567E-07	50.73842501	50.69272858	50.60705893	1	0.850239431	1	33.23826487	-75.70145281	-127.6509518	482.0608999	38.45922358
0	20141229	18393	18791.83	18857.66	18247.95	0.000	0.036879292	-220.13	18731.27013	18843.37382	-112.1036906	274.1160735	-386.2197641	-6.42379E-08	-7.48683E-08	-9.63334E-08	50.65046139	50.64540884	50.53312934	0.90384165	0.789165978	0.858008205	33.24846704	-34.52121302	-52.11762223	500.0715499	44.08734237
1	20141230	18684.58	18177.09	18849.2	18052.81	-0.028	-0.032713152	-953.17	18646.01164	18125.8374	520.1742455	323.3277079	196.8465376	-2.24109E-07	-2.61252E-07	-1.03232E-07	50.83183009	50.62886828	50.54285665	1	0.903060704	0.876690823	33.5634571	-72.39658423	-86.33084631	521.2371535	39.58057089
0	20141231	18310.17	18349.15	18429.68	18031.76	0.033	0.009465762	160.71	18600.34062	18366.32789	234.0127297	305.4647123	-71.45198259	-1.96318E-07	-2.14549E-07	-1.61039E-07	50.59338201	50.55845524	50.48859134	0.505982122	0.796174407	0.772466947	33.88891484	-73.72847093	-93.01421533	512.4287854	41.62150714
1	20150101	18251.29	18708.93	18790.39	18229.34	-0.005	0.019607448	565.67	18617.04668	18735.28401	-118.237328	220.7243042	-338.9616323	-1.65669E-07	-8.28539E-08	-1.48266E-07	50.37986046	50.51659378	50.34825708	0.024262788	0.732629133	0.502936024	33.00527048	-47.28125436	-31.57277356	515.9017293	44.46892696
0	20150102	18451.36	18410.68	18849.02	18400.66	0.027	-0.015941585	287.23	18585.29796	18385.71046	199.5874993	216.4969432	-16.90944394	-1.92601E-07	-1.03356E-07	-1.0726E-07	50.54271959	50.50767452	50.46023231	0.372435564	0.719089781	0.717999588	32.00588108	-69.20543676	-30.66082151	511.0773201	45.85795204
1	20150105	18646.93	18844.52	18970.97	18066.31	-0.004	0.023564583	52.69	18625.17827	18879.81304	-254.6347675	122.2706011	-376.9053686	-3.03699E-08	-3.61585E-08	-1.48839E-07	50.75236814	50.58636967	50.32398776	0.827514066	0.838548237	0.456323506	31.72771353	-37.31411307	-9.94891037	539.1903686	53.79344171
1	20150106	18763.42	19254.54	19254.54	18731.5	0.005	0.02175805	1077.45	18722.00315	19283.36515	-561.3619957	-14.45591827	-546.9060775	5.09625E-08	1.0229E-07	-9.58313E-08	50.78545335	50.6204622	50.42066274	0.899331248	0.890300357	0.642000893	30.61787387	-7.173783603	85.1977623	538.0367709	59.96423844
0	20150107	19255.25	19480.53	19609.08	19149.35	0.015	0.011736972	1131.38	18838.69959	19495.69653	-656.9969342	-142.9641215	-514.0328128	3.63345E-07	2.03238E-07	-2.71643E-08	50.9312014	50.64468555	50.52074759	1	0.927071161	0.814776696	28.66322939	-7.948334281	134.9798868	532.4434301	57.57098385
0	20150108	19545.68	19658.66	19729.23	19481.78	0.000	0.009144002	949.73	18964.84735	19671.19565	-706.3483042	-255.640958	-450.7073462	4.19202E-07	1.41498E-07	-1.47176E-08	51.04097701	50.91627841	50.50939693	1	1	0.783306931	26.67150567	-4.061652863	152.9740596	512.1760422	64.29590928
0	20150109	19724.05	19981.41	19981.41	19449.93	0.000	0.016417701	1570.73	19121.2416	20005.27264	-884.0310403	-381.3189745	-502.7120659	5.0006E-07	1.93835E-07	-1.59514E-08	51.12191494	51.2381942	50.50968467	1	1	0.783945372	25.39685919	0	161.9053289	513.5548964	67.25081902
0	20150112	20021.25	20469.74	20556.29	20012.41	-0.012	0.024439216	1625.22	19328.70289	20505.46826	-1176.765364	-540.4082525	-636.357112	4.27358E-07	1.84193E-07	5.87942E-08	51.39429428	51.43176936	50.67853496	1	1	1	25.29464746	-3.374887406	209.8595964	517.9352609	67.98062817
1	20150113	20594.37	20519.75	20676.7	20389.24	-0.006	0.002443118	1265.21	19511.94091	20520.8486	-1008.907685	-634.108139	-374.7995463	5.97645E-07	1.99561E-07	4.23748E-08	51.40353941	51.58466377	50.71592606	1	1	1	25.39581152	-5.845568244	194.4434312	501.4727423	74.26961313
0	20150114	20348.83	20756.72	20756.72	20238.95	0.006	0.011548386	1276.19	19703.44539	20774.86395	-1071.418569	-721.570225	-349.8483437	6.00855E-07	2.13654E-07	5.7204E-08	51.74427701	51.71005858	50.94955472	1	1	1	25.07085966	0	168.572259	502.6368321	77.33647538
0	20150115	20714.78	20645.82	20778.39	20454.82	0.000	-0.005342848	987.16	19848.4261	20635.89354	-787.4674465	-734.7496693	-52.71777725	4.83234E-07	1.66554E-07	1.23776E-07	50.43463526	50.58389535	50.82969564	0	0.063391419	0.848157848	24.80946084	-4.826642103	143.7049073	489.8463441	74.93948199
0	20150116	20759.47	20478.44	20802.73	20422.92	-0.049	-0.00810721	497.03	19945.35131	20466.32819	-520.9768775	-691.9951109	171.0182334	5.2544E-07	1.76143E-07	1.30755E-07	49.14500707	50.22339957	50.70993196	0	0	0.675858022	24.46973159	-11.70312201	116.7424734	481.9866052	69.43653136
0	20150118	20413.93	20593.72	20645.51	20231.29	-0.003	0.005629335	123.98	20045.10034	20603.51937	-558.4190295	-665.2798946	106.8608651	4.35408E-07	2.03809E-07	1.17896E-07	49.41853795	49.80718993	50.83872466	0.105233733	0	0.85007821	23.57562535	-7.542846007	95.94722902	477.1461334	73.33244737
1	20150119	20679.5	20503.38	20723.22	20411.02	-0.001	-0.004386774	-16.37	20115.6049	20495.67697	-380.072068	-608.2383293	228.1662613	3.09812E-07	1.78835E-07	1.80457E-07	49.59031933	49.77065215	50.64501878	0.171322053	0	0.588048806	22.92541191	-10.93947567	89.01621912	465.3642668	66.57013381
0	20150120	20596.35	20485.69	20605.18	20286.43	0.037	-0.000862785	-271.03	20172.54107	20484.92177	-312.3806992	-549.0668033	236.6861041	2.48574E-07	2.97046E-07	2.20454E-07	49.75729247	49.80809747	50.40208597	0.235560527	0.01930762	0.259429268	21.93655122	-11.58594075	74.34447309	454.8918191	63.30635249
1	20150121	20626.97	21011.55	21011.55	20602.55	-0.033	0.025669626	365.73	20301.61937	21052.05986	-750.4404949	-589.3415416	-161.0989533	3.21003E-07	3.56607E-07	1.59865E-07	50.0330412	49.41947355	50.57845761	0.341647518	0	0.498010328	21.9401555	0	96.40902472	459.9609749	70.53775223
1	20150122	21005.73	20941.73	21072.42	20848.98	0.010	-0.003322934	463.29	20400.09793	20933.24309	-533.14516	-578.1022653	44.95710533	2.27809E-07	3.52469E-07	2.11575E-07	50.0718049	49.48635298	50.34124187	0.356560821	0.029197531	0.177124368	22.06824066	-5.582847769	93.92808844	443.0666196	64.66326346
0	20150123	20731.47	20819.05	20859.19	20621.43	0.020	-0.00585816	225.33	20464.55209	20810.26592	-345.7138239	-531.624577	185.9107531	8.36242E-08	2.51906E-07	1.63437E-07	50.09035172	49.58896654	50.24575595	0.363696218	0.073995501	0.047958859	21.45653622	-13.17528743	72.83181919	434.2975753	64.01615235
1	20150126	20824.7	20760.74	20892.52	20703.95	-0.016	-0.0028008	257.36	20510.11946	20756.93031	-246.8108513	-474.6618319	227.8509806	5.86002E-08	3.24654E-07	1.60889E-07	50.15103767	49.71433429	50.08299562	0.387043525	0.128727261	0	20.96805433	-19.20997972	69.0034322	416.7456056	66.29568582
1	20150127	20534.11	20366.64	20604.9	20246.54	0.024	-0.018982946	-119.05	20488.0457	20336.61767	151.4280312	-349.4438593	500.8718904	-9.01744E-08	2.61095E-07	1.51215E-07	50.21416616	49.91536735	50.06086084	0.82904445	0.216492201	0	19.73479852	-43.49980585	31.49131714	423.7066338	57.4529212
1	20150128	20417.94	20725.63	20798.19	20330.09	0.022	0.017626373	-285.92	20524.59713	20755.55403	-230.9568953	-325.7464665	94.78957115	2.22127E-08	2.51793E-07	9.27556E-08	50.18687327	50.06576985	50.17702623	0.97447256	0.282153375	0.130714749	18.56297516	-32.7157291	48.39216495	426.8775885	62.0940215
1	20150129	20785.8	20565.76	20794.6	20518.44	0.012	-0.007713638	-375.97	20530.92988	20551.16046	-20.23058017	-264.6432892	244.412709	2.42991E-08	2.73754E-07	1.42275E-07	50.17175566	50.12444427	50.05531433	0.946695581	0.30776885	0	17.47485347	-60.2356354	46.38713081	416.1120465	57.68901848
1	20150130	20543.72	21002.91	21060.71	20496.59	0.009	0.021256204	183.86	20603.54221	21037.65996	-434.117759	-298.5381832	-135.5795758	9.81967E-08	2.62561E-07	1.36782E-07	50.33533499	50.24075604	50.09109022	1	0.358547044	0.04000702	17.1390104	-8.26388311	81.62177775	426.6840432	58.75031952
1	20150202	21106.98	21204.07	21287.81	21088.43	0.016	0.00957772	443.33	20695.9311	21216.87077	-520.9396749	-343.0184815	-177.9211934	1.63123E-07	2.31348E-07	1.59933E-07	50.39555408	50.3479646	50.25396186	1	0.797383773	0.222141083	17.34045971	-7.926021277	154.2781669	416.5566115	59.6783681
0	20150203	21145.22	21165.84	21280.73	21079.37	0.024	-0.001802956	799.2	20768.22477	21161.91456	-393.6897815	-353.1527415	-40.53704003	1.58975E-07	1.99781E-07	2.56032E-07	50.25874126	50.27800717	49.98630488	0.622598741	0.92465471	0	17.49729809	-11.5445046	152.0595729	401.185425	58.70385305
1	20150204	21070.15	21266.25	21328.25	20890.41	0.002	0.004743965	540.62	20844.84404	21274.2758	-429.4317635	-368.4085459	-61.02321755	5.98264E-08	1.88493E-07	2.55928E-07	50.33447773	50.31948776	49.90704857	0.811346718	0.96932998	0	17.01617505	-5.651983664	135.9682434	403.8036089	63.91208555
0	20150205	21495.77	21659.33	21659.33	21453.38	0.012	0.018483748	1093.57	20970.14957	21688.94955	-718.7999813	-438.486833	-280.3131483	1.59421E-07	1.89841E-07	2.60574E-07	50.52023464	50.53034015	49.81423095	1	1	0	17.3448866	0	218.9087376	403.0376368	72.42634826
0	20150206	21620.19	21789.98	21801.61	21531.91	-0.005	0.006032043	787.07	21096.27733	21797.75157	-701.4742424	-491.0843149	-210.3899276	2.13032E-07	1.46465E-07	2.29901E-07	50.66677479	50.60495089	50.02027364	1	1	0.181483641	17.94854347	-0.747876301	202.3936143	393.5135199	73.90574747
1	20150209	21628.07	21842.57	21852.62	21609.64	-0.008	0.002413495	638.5	21211.09159	21846.01757	-634.9259841	-519.8526487	-115.0733354	2.36392E-07	1.46045E-07	2.90514E-07	50.78041021	50.64495108	49.88629362	1	1	0.063473234	18.61596167	-0.625747161	175.9075165	382.7611257	79.41983422
0	20150210	22040.61	21964.29	22083.47	21862.77	0.006	0.005572604	798.45	21326.96827	21973.38788	-646.419613	-545.1660416	-101.2535714	3.46879E-07	1.31632E-07	2.77832E-07	50.66916054	50.78422975	50.11867364	0.817220344	1	0.268154953	19.70043123	-6.487998998	174.6268969	372.6281881	75.55046742
0	20150211	21969.49	22149.75	22167.17	21775.59	-0.004	0.008443706	883.5	21453.55007	22163.31632	-709.7662457	-578.0860824	-131.6801633	3.02518E-07	1.61651E-07	2.53657E-07	50.87590535	50.91844588	50.33785548	1	1	0.461211634	20.37184481	-0.906994059	152.758464	373.981889	78.80197971
1	20150212	22109.47	21937.24	22133.32	21853.07	-0.001	-0.009594239	277.91	21527.96391	21919.84951	-391.8856076	-540.8459874	148.9603799	2.96875E-07	1.59828E-07	2.94445E-07	50.06759941	50.65032575	49.94930605	0	0.777329503	0.118974965	20.99530028	-11.97159265	124.5462139	368.4603255	75.75247465
0	20150213	21934.63	22165.13	22172.62	21910.34	0.026	0.010388271	375.15	21625.98946	22183.99773	-558.0082703	-544.278444	-13.72982632	2.44792E-07	1.6892E-07	2.39831E-07	50.23510357	50.66703007	50.15902793	0.207228665	0.749355809	0.303699258	21.66551925	-0.388872736	123.1810679	360.8760165	77.28644077
0	20150215	22175.65	22337.79	22338.82	22098.43	-0.003	0.007789713	495.22	21735.49723	22349.62017	-614.1229398	-558.2473432	-55.87559663	2.34895E-07	1.94869E-07	2.20426E-07	50.3974209	50.4936048	50.35219122	0.408040407	0.501755568	0.473838646	22.66518199	-0.051276179	125.6845673	352.2698725	78.50806823
0	20150216	22381.46	22297.6	22514.89	22184.06	-0.006	-0.001799193	333.31	21821.97458	22293.59845	-471.6238648	-540.9226475	69.29878271	2.35335E-07	1.93121E-07	2.14719E-07	49.74947492	50.28521634	50.3067354	0	0.202483297	0.433800878	23.95955879	-10.76599118	118.1181928	350.738453	71.46145697
0	20150217	22365.8	21987.18	22410.97	21942.47	-0.003	-0.013921678	-162.57	21847.3908	21963.60935	-116.2185489	-455.9818278	339.7632789	1.53764E-07	1.05815E-07	2.00588E-07	49.9012397	49.87523509	50.31315463	0.134730711	0	0.43945498	24.10234354	-26.14626171	82.09593121	359.1499921	61.10569533
1	20150218	22087.24	22131.08	22131.08	21860.52	-0.019	0.006544723	193.84	21891.03529	22143.96236	-252.9270643	-415.3708751	162.4438108	9.88178E-08	1.2742E-07	1.52012E-07	49.97775052	50.00464438	50.46139286	0.202653971	0.124049031	0.570024102	23.90159698	-23.62663745	66.80477812	352.8221355	64.49716365
0	20150219	22230.03	22400.08	22444.44	22124.02	0.018	0.012154852	234.95	21969.34986	22419.78136	-450.4314935	-422.3829988	-28.04849472	1.24965E-07	1.66098E-07	1.22639E-07	50.0763538	50.14110771	50.59375466	0.290190023	0.254859925	0.686609168	24.45937791	-7.067492367	92.17278886	350.5076972	63.23081652
1	20150220	22449.49	22436.13	22575.4	22370.82	-0.008	0.001609369	98.34	22041.16219	22437.38759	-396.2253956	-417.1514781	20.92608251	1.2118E-07	1.75659E-07	1.37369E-07	50.17191155	49.93074705	50.72446142	0.375022387	0.053212597	0.801736471	25.25157886	-8.265330952	101.0821868	340.0842903	63.96032967
1	20150223	22345.2	22564.35	22567.89	22250.32	0.021	0.005714889	266.75	22121.65262	22574.11634	-452.4637151	-424.2139255	-28.24978961	1.21122E-07	2.29388E-07	1.21399E-07	50.26814462	50.06441139	50.84711864	0.460454271	0.181340438	1	25.47622141	-0.98483093	97.07036227	338.4761267	65.26573924
0	20150224	22594.3	22345.77	22631.37	22280.21	0.010	-0.009686962	358.59	22156.13222	22328.2049	-172.0726764	-373.7856757	201.7129993	4.117E-08	1.70517E-07	1.3965E-07	50.22160659	50.04080263	50.69193969	0.728659	0.15870957	0.849762029	25.83349845	-25.97638841	86.90937564	339.3821177	56.74616673
1	20150225	22409.4	22833.04	22860.68	22408.78	-0.002	0.021805917	701.96	22260.27188	22871.87347	-611.6015906	-421.3488587	-190.2527319	1.77812E-07	2.3152E-07	1.34284E-07	50.22352591	50.1581041	50.69908992	0.731621165	0.271152308	0.856684594	26.66978054	-2.209361811	126.2435828	351.9198235	64.14196484
1	20150226	22828.24	22809.01	22893.1	22772.87	0.005	-0.001052422	408.93	22344.69313	22804.17435	-459.4812202	-428.975331	-30.50588921	1.27841E-07	1.82861E-07	1.58882E-07	50.10100542	50.06269618	50.63186616	0.542530569	0.179696269	0.791601276	27.51428937	-7.524764879	143.5653466	335.3705504	69.0018062
1	20150227	22907.37	22713.59	22924.8	22579.89	0.019	-0.004183435	277.46	22401.44649	22706.62197	-305.17548	-404.2153608	99.03988078	7.56642E-08	1.53336E-07	1.64611E-07	50.04710762	50.03216328	50.43319287	0.573838599	0.150428071	0.599253852	27.41840906	-18.37871233	118.3044251	336.0519397	63.22008431
0	20150302	22784.96	22930.92	23008.89	22756.57	0.006	0.00956828	366.57	22482.90396	22948.17369	-465.2697386	-416.4262364	-48.84350225	1.2452E-07	1.76678E-07	1.58058E-07	50.09483802	50.14101696	50.40573717	0.527652554	0.335670061	0.572672351	27.5407086	-6.745860082	134.8855623	333.1410868	61.56575316
1	20150303	22961.06	22723.06	22987.55	22603.55	0.002	-0.009064617	377.29	22519.85104	22705.74356	-185.8925225	-370.3194936	184.4269711	1.47034E-07	1.47909E-07	1.35069E-07	49.8909324	49.99493558	50.36249183	0	0.15117612	0.530803971	26.98264848	-24.89006157	103.8435858	336.7738664	59.89592925
1	20150304	22790.94	22565.19	22818.55	22397.86	0.006	-0.006947568	-267.85	22526.82626	22554.37819	-27.55192335	-301.7659795	274.2140562	8.827E-08	9.25934E-08	1.2724E-07	50.00174531	50.03046737	50.21869754	0.293768063	0.25103474	0.39158816	25.64895872	-38.63737297	60.74266036	342.7678759	53.8264667
0	20150305	22656.76	22805.17	22915.49	22644.88	0.008	0.010634965	-3.84	22569.64838	22824.46168	-254.8133005	-292.3754437	37.56214323	8.06765E-08	1.01711E-07	1.24254E-07	50.0910768	50.10448207	50.18060833	0.53058832	0.559164558	0.354711736	24.71286834	-17.73992703	95.03859436	343.3058848	57.91501205
1	20150306	22904.69	23176.68	23203.57	22767.55	-0.010	0.016290604	463.09	22663.03786	23203.77372	-540.7358593	-342.0475268	-198.6883325	1.42728E-07	1.30018E-07	1.42252E-07	50.2535623	50.15018108	50.13680641	0.961341857	0.971990492	0.312304494	24.64775092	-2.002159264	141.0447647	349.9283216	58.59473873
1	20150309	23177.59	23057.12	23196.95	23014.12	0.010	-0.005158634	126.2	22723.66588	23045.83894	-322.1730652	-338.0726345	15.89956933	9.63092E-08	1.07421E-07	1.95743E-07	50.25653917	49.95303472	49.85980317	1	0.098029406	0.044121175	24.58728474	-10.90428502	132.4883502	337.9927272	59.07535268
0	20150310	23022.31	23333.2	23381.86	22977.9	0.008	0.011973742	610.14	22817.44036	23355.3047	-537.8643368	-378.030975	-159.8333619	1.88002E-07	1.13715E-07	1.59754E-07	50.26448045	50.11827176	50.01476161	1	0.824802713	0.194145664	25.00707331	-3.868536539	144.2966097	342.7046752	63.37861401
0	20150311	23256.77	23145.1	23366.5	23128.58	-0.002	-0.008061475	579.91	22867.84954	23128.93041	-261.0808728	-354.6409545	93.56008173	6.04856E-08	1.1795E-07	1.90384E-07	50.24618255	50.11279955	49.75205333	0.951015951	0.800733901	0	25.39687698	-20.92369691	127.247518	335.2200556	57.93575607
1	20150312	22993.4	22900.27	23062.98	22659.62	-0.014	-0.010578049	95.1	22872.8373	22882.68074	-9.843438877	-285.6814514	275.8380125	1.95361E-08	7.34337E-08	1.48273E-07	50.22953678	50.17296703	49.78393441	0.906454679	1	0.029113401	23.85235844	-42.56058115	48.93900311	345.9529087	59.41579469
1	20150313	23022.2	22984.23	23048.06	22745.48	0.007	0.003666332	-192.45	22889.97464	22992.04148	-102.0668441	-248.9585299	146.8916858	5.36176E-08	6.41954E-08	1.17492E-07	50.18279256	50.24911188	49.89467295	0.781318929	1	0.130238462	22.41816265	-36.09404076	55.6325717	342.8548438	62.29040877
0	20150316	23015.51	23260.57	23263.12	23003.69	0.012	0.012023026	203.45	22946.98931	23281.22604	-334.2367311	-266.0141702	-68.22256095	6.35338E-08	9.31445E-08	1.24204E-07	50.25420896	50.21953719	49.81501135	0.972502894	0.900111536	0.057492483	21.76089275	-12.32621951	106.3321422	338.2859264	65.75582375
1	20150317	23232.63	23157.12	23336.94	23006.22	0.002	-0.00444744	-176.08	22979.31711	23147.57338	-168.2562742	-246.462591	78.20631682	8.37561E-08	1.14017E-07	1.35598E-07	50.15952669	50.21536485	49.8342149	0.600533979	0.886019472	0.075028921	21.36756034	-22.83943089	98.15193633	337.7455031	59.34226612
0	20150318	23092.49	23358.99	23447.36	23072.13	0.006	0.008717405	213.89	23037.72832	23375.25282	-337.5244952	-264.6749718	-72.84952335	1.50094E-07	1.17682E-07	1.00575E-07	50.09545785	50.24654684	49.93897291	0.025265031	0.991336578	0.170692631	21.32162312	-8.420200095	122.1210807	340.4229672	62.97319015
1	20150319	23407.38	23308.53	23453.85	23289.91	-0.010	-0.002160196	408.26	23079.39012	23303.39748	-224.0073573	-256.5414489	32.5340916	9.55243E-08	8.72293E-08	1.04766E-07	50.11773259	50.15391247	49.93343065	0.131785581	0.678464181	0.16563151	21.29803456	-13.76149395	125.7391493	327.8170409	58.08688514
0	20150320	23502	23706.34	23736.45	23477.02	0.022	0.017067142	722.11	23175.84395	23737.33558	-561.4916325	-317.5314856	-243.9601469	9.7197E-08	1.18368E-07	9.6355E-08	50.23151096	50.27339888	50.0542647	0.804940342	1	0.27597566	22.04573424	-2.249381812	176.5658694	334.9672523	65.31354492
0	20150323	23709.74	23578.7	23785.74	23538.81	-0.001	-0.005384214	318.13	23237.8218	23566.49726	-328.6754625	-319.760281	-8.915181476	9.67665E-08	9.54726E-08	1.13687E-07	50.1189367	50.1407717	50.03735438	0.138909504	0.586011167	0.260533368	22.86175227	-14.91771623	154.6265859	328.6788771	64.29323371
1	20150324	23653.15	23803.9	23803.9	23624.07	-0.004	0.009550993	646.78	23324.91075	23822.16175	-497.2509946	-355.2584237	-141.9925708	8.5673E-08	1.34979E-07	9.25799E-08	50.21961697	50.12097596	50.15052789	0.782099204	0.524219799	0.363882001	23.66611232	0	163.5172264	321.2875288	66.48543006
0	20150325	23878.85	23877.25	23917.76	23773.2	0.010	0.003081428	518.26	23409.88602	23881.48756	-471.6015348	-378.5270459	-93.07448886	1.32077E-07	9.53541E-08	1.19944E-07	50.28072466	50.26432707	50.14516917	1	0.971682801	0.358988486	24.70540212	-3.219832451	165.3681712	308.6641339	63.95101915
0	20150326	23907.76	24008.91	24047.58	23897.24	-0.009	0.005514035	700.38	23502.04356	24018.71173	-516.6681684	-406.1552704	-110.512898	1.98378E-07	1.08506E-07	1.08792E-07	50.23800201	50.37504028	50.26304805	0.769399306	1	0.466634015	25.98329292	-2.786103346	166.478945	298.7831243	66.11666293
1	20150327	23974.58	23752.91	24024.23	23642.91	-0.007	-0.010662708	46.57	23540.6384	23732.46371	-191.8253182	-363.28928	171.4639618	1.40191E-07	9.60368E-08	1.06661E-07	50.23346563	50.25034671	50.23831705	0.744913661	0.524507225	0.444049969	25.8447758	-21.23043892	112.455973	304.6786154	60.03028513
1	20150330	23804.71	24030.54	24081.74	23787.77	0.011	0.011688252	451.84	23616.00787	24053.46895	-437.4610723	-378.1236385	-59.33743386	1.37178E-07	9.93382E-08	9.27101E-08	50.3686374	50.34273971	50.24841517	1	0.876828549	0.453271447	25.88276158	-3.600258769	124.7617711	306.4037143	64.59802544
0	20150331	24035.53	23610.81	24063.21	23584.53	0.016	-0.017466524	-193.09	23615.2082	23576.75931	38.44888816	-294.8091331	333.2580213	8.44766E-08	8.33117E-08	1.31761E-07	50.24801051	50.25962498	50.11259597	0.558433674	0.5457241	0.329243047	24.9734308	-33.11464574	74.77967193	318.7091633	51.40568603
1	20150401	23577.16	23044.08	23780.19	23010.93	-0.005	-0.024002988	-833.17	23527.34232	23003.10467	524.2376548	-130.9997755	655.2374304	-5.54363E-08	4.83545E-08	9.9071E-08	50.4502983	50.23401481	50.18217932	1	0.444922166	0.392785697	24.2004625	-77.65404936	-23.06599346	350.8913659	42.87314416
0	20150402	23090.93	23332.98	23332.98	23027.14	0.012	0.012536842	-675.93	23497.44043	23358.35503	139.0854018	-76.98274008	216.0681418	8.23838E-09	5.18313E-08	4.44083E-08	50.31369776	50.28009454	50.24487701	0.587759919	0.626292524	0.450040449	23.48270622	-69.45503455	-39.43558366	347.6734112	44.41198919
0	20150403	23433.64	23240.26	23525.31	22969.6	-0.008	-0.003973774	-512.65	23457.87421	23231.17577	226.6984404	-16.24650398	242.9449444	-8.22652E-08	8.44052E-09	6.07991E-08	50.38657893	50.36786184	50.29136432	0.807704419	0.971745596	0.492492077	22.11674105	-75.66313594	-39.52417382	362.5331676	43.85832734
1	20150406	23321.05	23315.4	23427.31	23125.01	-0.011	0.003233182	-715.14	23435.9551	23321.87879	114.0763117	9.818059154	104.2582525	-4.504E-08	2.64096E-08	4.62739E-08	50.33532789	50.27253758	50.34495001	0.501605077	0.596548244	0.626054676	20.84834482	-68.90679231	-32.80300942	358.2307984	44.04165151
1	20150407	23332.47	23199.43	23380.89	22966.31	0.004	-0.004973966	-411.38	23399.56662	23190.01086	209.5557595	49.76559923	159.7901603	-1.07874E-07	-9.9845E-09	6.57093E-08	50.36480422	50.35484062	50.28333916	0.605714057	0.920493928	0.56099821	20.18883199	-79.1004366	-56.295521	362.2557414	45.66901474
0	20150408	23356.4	23427.35	23574.12	23213.14	0.012	0.009824379	383.27	23403.84099	23445.60686	-41.76586882	31.45930562	-73.22517444	-7.80424E-08	2.82857E-08	2.56526E-08	50.26976413	50.30097209	50.32566071	0.167403279	0.708466783	0.651965232	18.85508296	-58.66706113	-8.203929097	363.1439027	45.15049103
1	20150409	23449.13	23806.27	23812.07	23154.64	-0.004	0.016174258	473.29	23465.75314	23834.01332	-368.2601751	-48.48459052	-319.7755846	-3.20212E-08	8.4023E-08	4.09991E-08	50.22683802	50.31415131	50.32714656	0	0.760340333	0.844310442	18.17683105	-24.69630546	28.48332163	384.1643383	55.57985236
0	20150410	23793.6	23532.09	23859.9	23487.13	0.009	-0.011517134	291.83	23475.95881	23508.86513	-32.9063155	-45.36893552	12.46262002	-3.60252E-08	5.27407E-08	7.13079E-08	50.27412687	50.3224503	50.2640718	0.211620848	0.793005268	0.783281522	17.69377152	-49.27696045	30.86194247	383.350457	59.68791942
1	20150413	23653.94	22995.63	23695.24	22995.63	-0.002	-0.022796955	-319.77	23402.06207	22956.15037	445.9116986	52.8871913	393.0245073	-1.8683E-07	-2.17389E-08	4.13531E-08	50.21407027	50.36811696	50.31551712	0	0.950907337	0.923047592	17.21049849	-97.3714173	-76.98344691	405.9404243	47.5124946
0	20150414	22963.92	23045.52	23180.43	22725.83	0.017	0.002169543	-153.91	23347.20945	23052.39459	294.81486	101.272725	193.542135	-1.0122E-07	-7.33548E-09	2.07161E-08	50.19662443	50.24239347	50.25073767	0	0.059412404	0.841098208	17.43603105	-76.42247642	-135.6845	409.4161083	49.61023922
1	20150415	23082.15	23217.17	23365.16	22859.79	-0.005	0.007448302	-210.18	23327.20338	23229.84503	97.35834608	100.4898493	-3.131503173	3.49943E-08	-1.00144E-08	3.41039E-08	50.12403173	50.12212165	50.18163493	0	0	0.724547151	17.02227069	-63.76308162	-88.66504039	416.2699577	50.85869611
1	20150416	23144.7	22576.35	23350.34	22576.35	0.010	-0.027601125	-1229.92	23211.68747	22526.08115	685.6063222	217.5131438	468.0931784	-1.418E-07	-6.66428E-08	3.02046E-08	50.27284703	50.30280916	50.27731032	0.566813529	0.734516063	0.885916557	17.31309665	-100	-147.0237762	441.8213893	42.92287261
1	20150417	22609.88	22659.85	22840.27	22472.5	0.003	0.003698561	-872.24	23126.7894	22670.13991	456.6494893	265.3404129	191.3090764	-1.07419E-07	-9.58956E-08	-3.66991E-08	50.1828377	50.09321293	50.24289509	0.244238772	0	0.827870646	17.81137997	-88.22224038	-161.2256748	436.5320043	41.73510212
0	20150420	22514.6	22841.92	22854.19	22296.58	0.006	0.008034916	-153.71	23082.96334	22855.13385	227.8294861	257.8382276	-30.00874145	-8.55411E-08	-6.57573E-08	-2.30356E-08	50.09782366	50.11644208	50.19125974	0	0.084499103	0.740780689	18.64608814	-65.11654684	-140.3959883	445.1804326	43.15473459
1	20150421	23032.05	23312.43	223312.43	22921.32	-0.011	0.020598531	266.91	23118.2659	23347.60663	-229.3407244	160.4024372	-389.7431616	2.58801E-08	-4.07357E-08	-2.83968E-08	50.16499289	50.1175382	50.18995512	0.380986981	0.088486386	0.738580257	24.34879064	-99.49464184	666.6666667	14732.70397	1.466390249
0	20150422	23312.57	23321.86	23367.78	23124.27	0.012	0.000404505	104.69	23149.58807	23319.87949	-170.2914191	94.26366593	-264.555085	-1.45211E-08	-4.64583E-08	1.39902E-08	50.14873959	50.11620776	50.17669206	0.288797511	0.083646758	0.700083283	29.64415724	-99.48995067	-35.63833903	13697.76155	1.505623236
0	20150423	23181.83	23104.87	23269.97	22942.36	-0.018	-0.009304146	528.52	23142.70837	23088.33081	54.37755948	86.28644464	-31.90888516	-1.2493E-07	-7.89618E-08	3.05125E-08	50.01542036	50.14551883	50.15835883	0	0.190269678	0.647900406	34.54655233	-99.59789738	-36.89570054	12746.45715	1.43925146
1	20150424	23170.53	23210.97	23401.44	23123.49	-0.024	0.004592105	551.12	23153.21016	23220.40378	-67.1936265	55.59043041	-122.7840569	-5.49557E-08	-4.57397E-08	1.11037E-08	50.21185529	50.13302106	50.17180948	0.763071404	0.144807356	0.673281929	39.09887576	-99.54511547	-35.11300551	11857.1795	1.35449791
0	20150427	23207.45	23548.59	23548.59	23030.75	0.013	0.014545708	706.67	23214.03783	23573.83509	-359.797268	-27.48710927	-332.3101587	1.04409E-07	-3.90167E-08	6.32748E-11	50.33073406	50.20193587	50.18888491	1	0.395494176	0.69443044	43.32615283	-99.37715857	-33.4093056	11047.22668	1.555423122
1	20150428	23615.27	23473.46	23741.11	23433.29	-0.004	-0.003190425	161.03	23253.94893	23465.73884	-211.7899096	-64.34766935	-147.4422403	8.19092E-08	-8.73258E-09	2.79646E-08	50.1162181	50.08823976	50.16056566	0.319674482	0	0.551942458	47.25164968	-99.41453373	-31.47178933	10280.1262	1.489506256
0	20150429	23217.23	23198.1	23364.67	23002.36	0.003	-0.011730695	-123.76	23245.35679	23177.5124	67.84438934	-37.90925761	105.7536469	2.06641E-10	1.76148E-08	1.05962E-08	50.06604493	49.99788163	50.17248	0.160553033	0	0.580894547	50.85016495	-99.55151795	-35.22229894	9579.48147	1.314821491
1	20150430	23350.11	23713.26	23713.26	23331.35	-0.005	0.022206991	608.39	23317.3419	23754.47135	-437.1294579	-117.7532977	-319.3761603	2.10245E-07	3.76219E-08	-3.551E-09	49.96884186	50.14939206	50.19143501	0	0.409227362	0.50091943	54.19212697	-99.29523965	-31.23165605	8932.029937	37.23290664
1	20150501	23668.82	23772.61	23772.8	23578.14	0.010	0.002502819	561.64	23387.38314	23774.00528	-386.6221376	-171.5270657	-215.0950719	2.04691E-07	5.115E-08	3.91334E-09	50.13933801	50.19008961	50.19535891	0.47112413	0.630339862	0.513676122	57.29546605	-99.26571462	-30.20259555	8307.932084	37.85361016
0	20150504	23719.78	23739.69	23757.06	23584.52	0.016	-0.001384787	191.1	23441.5842	23737.05036	-295.4661652	-196.3148856	-99.15127965	1.65295E-07	4.14946E-08	1.5375E-08	50.10768835	50.07552158	50.18095348	0.383668104	0.254617722	0.294195496	60.17713806	-99.28209144	-30.57396001	7727.943364	40.50105021
0	20150505	23701.39	23781.78	23815.5	23686.3	-0.012	0.00177298	308.32	23493.92201	23785.22074	-291.2987278	-215.311654	-75.98707375	8.58433E-08	5.56063E-08	-5.08746E-10	50.19083829	50.14277489	50.1796438	0.613432494	0.475172778	0.288558934	62.85307714	-99.26115279	-30.18213412	7185.175981	43.05119045
0	20150506	23623.24	23285.11	23631.02	23278.09	-0.023	-0.020884475	87.01	23461.79709	23246.63994	215.1571454	-129.2178941	344.3750395	-3.75315E-09	-9.1486E-09	-2.45727E-09	50.26103738	49.99061097	50.15359775	0.807410383	0	0.176462541	65.27469559	-99.50823281	-34.00722535	6707.926982	30.66603715
1	20150507	23328.63	23326.95	23505.52	23178.67	0.002	0.001796856	-386.31	23441.05138	23333.1277	107.9236858	-81.78957814	189.7132639	4.38423E-08	-3.99493E-08	-4.14761E-08	50.14360123	50.06984022	50.11076205	0.482904502	0.374916748	0	67.50686303	-99.48741853	-34.50989259	6252.135769	33.06153069
0	20150508	23443.27	23861.07	23879.84	23419.71	0.007	0.022897121	88.46	23505.66963	23901.68095	-396.0113151	-144.6339255	-251.3773896	1.19576E-07	3.30587E-08	-2.25418E-08	50.2583129	50.19039771	50.18015507	0.799881962	0.945400834	0.296313317	69.58076437	-99.53104207	-30.52228454	5845.046785	40.0236827
1	20150510	23761.96	23744.13	23866.19	23626.7	-0.028	-0.00490087	4.44	23542.35584	23732.0107	-189.6548545	-153.6381113	-36.01674321	3.82643E-08	7.09068E-08	-6.37456E-09	50.21517519	50.15205942	50.1008308	0.843042798	0.763982105	0	71.50652989	-14.47604216	-30.53872209	5444.649872	51.50688165
1	20150511	23789.29	23495.68	23821.33	23495.68	0.004	-0.010463639	-286.1	23535.17494	23477.50072	57.67422748	-111.3756436	169.049871	7.71334E-09	4.47726E-08	1.19997E-08	50.21044566	50.17830944	50.11033977	0.826856642	0.888198516	0.038952168	73.26782768	-40.97794086	-32.37357019	5079.007024	43.21264087
1	20150512	23582.62	23435.67	23704.72	23379.45	0.008	-0.002554087	150.56	23519.86649	23432.45225	87.41423771	-71.61766731	159.031905	4.68897E-08	2.35471E-08	3.19519E-08	50.15993457	50.12794646	50.07801177	0.653989191	0.649878413	0	74.87770314	-50.61881752	-33.60275941	4739.45438	38.8811891
0	20150513	23520.63	23576.16	23717.7	23264.64	0.021	0.005994708	249.21	23528.52703	23587.21444	-58.68741181	-69.03161621	10.3442044	-2.21553E-08	9.46564E-08	9.68934E-09	50.13098318	50.18314468	50.09330154	0.151907262	0.911079114	0.057278314	76.34544135	-34.6081962	-33.84669814	4433.283353	41.38585109
0	20150514	23589.64	23608.83	23796.94	23473.44	0.000	0.001385722	-252.24	23540.88133	23610.49274	-69.6114019	-69.14757335	-0.463828546	-2.68563E-08	8.96271E-08	2.42358E-08	50.09635366	50.19223817	50.09974069	0	1	0.081400575	77.70881176	-30.88503442	-33.25481169	4139.727399	44.40518023
1	20150515	23480.15	23336.5	23564.36	23217.09	-0.009	-0.011535091	-407.63	23509.43805	23315.42364	194.0144155	-16.51517557	210.5295911	-7.06652E-08	4.8743E-08	2.17887E-08	50.18213913	50.21307733	50.10379952	0.520910431	1	0.103509249	78.90508753	-61.92049961	-36.33157509	3872.014013	43.24752647
1	20150517	23104.55	22847.34	23250.63	22805.03	0.005	-0.020961155	-648.34	23407.57681	22811.33357	596.2432461	106.0365088	490.2067374	-1.71683E-07	-4.11642E-08	1.23527E-08	50.25116528	50.26652624	50.13285538	0.940054196	1	0.220136315	79.89687279	-96.06349029	-172.8247139	3633.403726	31.5300291
0	20150518	22858.07	22642.29	22959.41	22642.29	0.015	-0.008974787	-793.38	23289.84038	22629.28665	660.5537312	216.9399532	443.6137779	-1.20638E-07	-6.22489E-08	-3.44198E-08	50.36609563	50.3606161	50.18162309	1	1	0.415884599	80.76780115	-100	-208.8041571	3396.526317	26.01786818
0	20150519	22621.71	22527.46	22758.27	22303.96	-0.003	-0.005071483	-1048.7	23172.55109	22519.62718	652.9239098	304.1367446	348.7871653	-1.51742E-07	-5.31717E-08	-7.30909E-08	50.57123754	50.4297454	50.20498521	1	1	0.534612965	81.46584912	-85.81744803	-232.6466712	3186.368009	29.52418532
1	20150520	22508.55	23091.49	23155.72	22416.36	-0.012	0.025037443	-517.34	23160.08015	23135.47945	24.60070604	248.2295369	-223.6288308	-1.38766E-07	-7.60268E-09	-6.16802E-08	50.29897827	50.40335252	50.21117683	0.426682437	0.939897948	0.560682379	82.12086176	-50.02601721	-123.2588147	3011.581723	39.78997747
0	20150521	23017.97	23172.34	23436.02	23001.82	0.022	0.00350129	-164.16	23161.96628	23175.17543	-13.20914324	195.9418008	-209.1509441	-1.02023E-07	-3.14072E-08	9.71737E-09	50.3390617	50.29525613	50.18425212	0.511089228	0.693740088	0.533071393	82.73418008	-44.89555042	-42.28639167	2827.483028	37.12710806
0	20150522	23157.17	22877.81	23303.81	22678.54	0.003	-0.012710413	30.47	23118.24993	22854.93574	263.3141961	209.4162799	53.89791623	-1.13157E-07	-5.26177E-08	1.18498E-08	50.45100729	50.35026153	50.22873624	0.746821781	0.779153301	0.756274793	83.17608308	-63.58542529	-88.55717665	2670.182098	36.73528915
0	20150524	22595.98	22328.03	22656.31	22287.89	-0.001	-0.024031146	-314.26	22996.67764	22287.49879	709.1788457	309.3687931	399.8100526	-2.12132E-07	-8.14582E-08	-1.8991E-08	50.65294064	50.46880501	50.30022543	1	1	1	83.42389747	-97.47856403	-170.1999061	2521.591948	33.21233954
0	20150525	22191.31	22383.48	22446.28	21986.65	0.002	0.002483426	-143.98	22902.33954	22390.86317	511.4763674	349.7903079	161.6860595	-2.27293E-07	-1.25315E-07	-1.34442E-08	50.33184619	50.15192802	50.19210034	0.423101041	0.070356336	0.513418358	83.52198988	-78.88685529	-162.5864583	2374.308952	38.7610125
0	20150604	22408.84	22225.06	22565.64	22210.93	-0.021	-0.007077541	-866.43	22798.14269	22212.30591	585.8367756	396.9996015	188.8371741	-2.66993E-07	-1.47761E-07	-1.54254E-08	50.21829695	50.33585298	50.305872	0.076800569	0.60994955	1	83.61764497	-87.00536333	-130.4561932	2230.051884	44.49247572
1	20150605	22224.11	22460.02	22460.02	21855.05	0.002	0.01057185	-712.32	22746.12381	22479.07493	267.0488809	371.0094573	-103.9605765	-1.65772E-07	-1.19598E-07	-3.84661E-08	50.22288955	50.29590034	50.27862027	0.010566359	0.492737758	0.880401551	83.53044364	-68.84633012	-123.1737672	2113.974606	51.60466752
0	20150608	22412.14	22699.37	22750.06	22349.68	0.023	0.010656714	-178.44	22738.93092	22716.31577	22.61514226	301.3305943	-278.7154521	-2.47348E-08	-9.87683E-08	-5.32921E-08	50.26634515	50.34511639	50.2348108	0.110546182	0.609663598	0.688136895	83.46401231	-56.52070921	-66.34177801	1991.574991	50.65266651
0	20150609	23115.33	23485.95	23485.95	22987.33	-0.005	0.034652063	1157.92	22853.85693	23545.15263	-691.2957031	102.8053348	-794.1010379	1.61851E-07	2.27732E-08	-3.64547E-08	50.43255856	50.33110461	50.24654429	0.492959217	0.565445264	0.739631137	83.4403959	-16.01481031	40.56527414	1905.503921	58.94211921
0	20150610	23607.87	23567.25	23731.87	23520.57	-0.011	0.003461644	1183.77	22963.60971	23568.9498	-605.3400878	-38.82374968	-566.5163381	1.975E-07	2.62266E-08	2.79862E-08	50.55329165	50.32464358	50.26519643	0.770734079	0.545055547	0.821488964	83.43160269	-8.771219403	78.78421841	1786.962212	60.52603351
1	20150611	23636.07	23443.07	23704.8	23240.56	-0.003	-0.005269177	1218.01	23037.37283	23433.38694	-396.0141074	-110.2618212	-285.7522861	6.92687E-08	-3.37083E-08	2.64717E-08	50.26588193	50.30787085	50.24759615	0.109480427	0.49212418	0.744247408	83.25067662	-15.38773031	61.6332059	1692.482054	65.03065016
0	20150612	23280.79	23642.62	23815.59	23280.79	0.006	0.00851211	1182.6	23130.48778	23658.71485	-528.2270705	-193.8548711	-334.3721995	8.98781E-08	-5.05771E-09	-2.65176E-09	50.35107221	50.42510838	50.25431057	0.305480695	0.862102216	0.773714659	83.09030136	-8.822569292	81.69837884	1609.790479	64.96251828
0	20150615	23517.64	23800.47	23849.64	23405.14	0.001	0.006676502	1101.1	23233.56197	23811.37424	-577.8122743	-270.6463517	-307.1659226	1.70738E-07	3.09838E-08	1.43208E-08	50.52720399	50.50680854	50.31328517	0.710713266	1	1	82.94388728	-2.46516828	96.13118582	1526.555445	71.36241508
0	20150616	23337.32	22569.95	23400.38	22569.95	-0.012	-0.0517015	-916	23131.46782	22474.45583	657.0119915	-85.11468307	742.1266746	5.74485E-08	-7.62049E-08	4.32244E-08	50.43842394	50.49744408	50.36192972	0.65710589	0.973612339	1	82.20639882	-64.15804752	-25.36654752	1505.410056	52.58860733
0	20150617	22456.29	22460.71	22862.19	22337.79	-0.021	-0.004840064	-1106.54	23028.27431	22459.65263	568.6216798	45.6325895	522.9890903	2.51221E-08	-1.00695E-07	-7.00333E-08	50.65423366	50.54655206	50.37916961	1	1	1	81.35225066	-69.6348623	-65.23418666	1435.337909	46.81234456
0	20150618	22623.4	22943.64	23127.42	22568.26	-0.009	0.021501101	-499.43	23015.25365	22980.8698	34.3838478	43.38284116	-8.998993363	1.49154E-07	-5.47389E-08	-7.9595E-08	50.43851342	50.51566636	50.31992918	0.499888286	0.921733855	0.803291095	80.59442478	-45.42286886	-7.736003552	1380.435915	44.22157912
1	20150619	22961.14	22616.5	23049.7	22616.5	-0.005	-0.014258418	-1026.12	22953.90693	22588.47155	365.4353769	107.7933483	257.6420286	4.15227E-08	-6.15514E-08	-4.58528E-08	50.63299783	50.56377565	50.4014581	0.945318041	1	1	79.89072932	-61.82423455	-24.38869437	1312.776207	41.7962645
1	20150622	22611.14	22508.13	22709.01	22332.75	0.025	-0.004791634	-1292.34	22885.32586	22501.94988	383.3759841	162.9098755	220.4661087	-2.69119E-08	-2.59285E-08	-7.06339E-08	50.83137085	50.53060797	50.39224421	1	0.919466134	0.97151339	78.99093834	-67.25743135	-63.21579522	1245.882192	42.78222956
0	20150623	21874.02	21600.72	22065.93	21600.72	0.004	-0.040314766	-969.23	22687.69419	21531.39462	1156.299569	361.5878141	794.7117545	-3.751E-07	-9.95615E-08	-4.7911E-08	51.03789682	50.8085626	50.507446	1	1	1	77.52042323	-100	-168.7562961	1221.705607	33.59607901
0	20150624	21732.67	20958.48	21858.91	20958.48	-0.013	-0.029732342	-1502.23	22421.66124	20914.40964	1507.251596	590.7205705	916.5310256	-5.44974E-07	-1.61445E-07	-1.18665E-07	51.26066061	51.01045035	50.62031026	1	1	1	75.61402365	-100	-206.1482614	1198.757349	26.53226915
0	20150625	21038.03	21512.39	21557.39	20937.34	-0.024	0.02642892	-1431.25	22281.77336	21558.38849	723.3848683	617.25343	106.1314383	-3.83593E-07	-1.54054E-07	-1.99971E-07	50.94879691	50.86437541	50.42533442	0.657137561	0.792087671	0.640463982	73.82556844	-80.25443807	-163.1384351	1157.42111	35.48377621
0	20150626	21570.81	22268.51	22337.12	21519.28	0.003	0.035148117	-347.99	22279.73284	22323.13473	-43.40189091	485.1223659	-528.5242568	-2.50956E-07	-7.77658E-08	-1.44667E-07	50.57225364	50.79767088	50.43619627	0.162762989	0.697145352	0.660493271	72.38716245	-54.29145349	-70.44618742	1133.657459	43.20249992
1	20150629	22626.33	22937.4	22948.77	22554.77	-0.007	0.030037483	429.27	22380.9124	22984.65117	-603.7387708	267.3501385	-871.0889093	-1.41791E-07	1.76858E-08	-7.18778E-08	50.33277896	50.71248339	50.49538597	0	0.575895748	0.769639238	71.21858274	-31.32369605	24.41318898	1101.271927	45.3729003
1	20150630	23099.65	23167.04	23340.11	22870.66	0.011	0.010011597	1566.32	22501.85511	23181.06991	-679.2147988	78.03715105	-757.2519499	1.25998E-07	9.09829E-08	-2.26547E-08	50.60196386	50.65014613	50.57557021	0.290106932	0.487169471	0.91510568	70.2391066	-23.43851938	56.84712424	1056.141789	49.17285469
1	20150701	23126.81	23097.51	23140.1	22886.25	0.011	-0.003001247	2139.03	22593.49432	23091.08231	-497.5879901	-37.08787719	-460.5001129	1.34338E-07	7.93839E-08	-1.6726E-08	50.45785901	50.70551958	50.49073175	0.134801732	0.47905535	0.751083199	69.32959304	-25.82597947	42.37597782	1000.759518	50.63418539
1	20150702	23140.94	23392.75	23392.75	23113.22	0.035	0.01278233	1880.36	22716.45674	23415.95521	-699.4984704	-169.5699958	-529.9284746	9.53716E-08	1.20831E-07	-2.29816E-08	50.55716245	50.6665206	50.47505855	0.241823392	0.329579833	0.718782796	68.55960006	-15.68828761	67.24246848	950.3652671	59.85641854
0	20150703	23516.66	23783.14	23784.54	23484.83	0.004	0.016688504	1514.63	22880.56185	23811.38498	-930.8231305	-321.8206228	-609.0025077	2.23927E-07	1.31707E-07	1.2653E-08	50.89376499	50.66381349	50.59392817	0.604587915	0.324302891	0.945877886	67.96127075	-0.049171115	103.4394312	910.4670337	72.11979468
1	20150706	23852.24	23765.41	23875.64	23690.76	-0.005	-0.000745486	828.01	23016.69234	23761.87346	-745.1811251	-406.4927232	-338.6884018	2.4112E-07	1.07816E-07	6.72908E-08	50.53984335	50.47275921	50.52111196	0.223158197	0	0.773874636	67.43346767	-3.751488956	102.4434468	858.6393885	72.21014464
1	20150707	23798.84	24031.19	24157.39	23797.8	0.009	0.011183481	864.15	23172.7689	24051.90666	-879.1377556	-501.0217297	-378.1160259	4.52751E-07	5.7794E-08	7.83549E-08	50.44505319	50.63841335	50.59402242	0.121000597	0.30808419	0.939714831	67.03212575	-3.919193801	116.7865433	825.306575	70.32737222
0	20150708	24071.63	23712.9	24121.03	23699.94	0.007	-0.013244871	615.39	23255.86599	23686.82256	-430.9565716	-487.0086981	56.05212647	5.28357E-07	2.33431E-08	1.03044E-07	49.44984181	50.44351834	50.49308442	0	0	0.708236509	66.52478093	-13.80382292	97.56159156	796.4339625	58.44618106
0	20150709	23585.94	23681.11	23802.6	23536.15	-0.052	-0.001340621	288.36	23321.28815	23680.67057	-359.3824238	-461.4834432	102.1010194	4.11802E-07	3.16691E-08	4.74385E-08	49.67872115	50.27591572	50.40926214	0.158512127	0	0.516009213	65.81869978	-14.79107467	77.24107335	758.5779652	58.93948933
1	20150710	23824.72	23633.05	23885.52	23610.43	-0.005	-0.002029466	-150.09	23369.25151	23629.38688	-260.1353691	-421.2138284	161.0784593	2.55328E-07	9.43091E-09	4.04702E-08	49.87702885	50.10002438	50.33428518	0.295851636	0	0.332044712	65.1974009	-16.28359808	79.52042131	724.0431105	53.93404813
0	20150713	23599.78	23507.7	23813.85	23491.59	0.022	-0.005304013	-257.71	23390.55128	23498.33947	-107.7881932	-358.5287013	250.7405082	1.06349E-07	-1.60009E-08	5.63536E-08	50.02889113	49.80464592	50.28821453	0.401025015	0	0.224455776	64.43161291	-20.17639478	69.62369502	695.3443169	47.6713849
0	20150714	23387.02	22809.3	23396.65	22809.3	-0.014	-0.029709414	-1221.89	23301.128	22756.29696	544.8310404	-177.856753	722.6877934	-6.45386E-08	3.17177E-08	8.63905E-08	50.29405678	49.52127794	50.25307086	0.58466751	0	0.142384651	62.68063074	-41.86549898	7.319029513	695.56258	36.51222783
0	20150715	22979.54	23328.02	23328.02	22951.01	-0.005	0.022741601	-384.88	23305.26523	23371.9987	-66.73346078	-155.6320946	88.89863377	4.72481E-08	9.01295E-08	3.68831E-08	50.12250801	49.80145669	50.32120794	0.4658601	0.21950823	0.224117407	61.05471873	-31.43803708	24.71469501	682.9309671	43.88088247
0	20150716	23424.86	23248.9	23469.4	23035.24	-0.040	-0.003391629	-432.21	23296.59366	23239.43087	57.16279019	-113.0731176	170.2359078	-2.21598E-08	3.69009E-08	8.12363E-08	50.24828379	50.00846811	50.24660847	0.552967074	0.408989208	0.030603615	59.63998931	-56.68779873	27.69369311	665.1616123	40.89537614
1	20150717	23380.85	23396.09	23479.83	23191.18	-0.030	0.006331052	-236.96	23311.90079	23408.1407	-96.23991328	-109.7064767	13.46656346	-6.62904E-08	8.06707E-08	6.01449E-08	50.11190179	50.0898718	50.31395192	0.607393616	0.480133313	0.205295027	58.33368298	-56.47249071	35.67012196	638.2679257	43.97403275
1	20150720	23459.38	23538.03	23538.03	23293.35	0.026	0.006066826	30.33	23346.6899	23548.02148	-201.331586	-128.0314986	-73.30008741	-3.69489E-08	1.0325E-07	5.34452E-08	50.15016596	50.15551771	50.37413277	0.703693874	0.535566178	0.341359292	57.16443897	-45.94352009	42.6017493	610.1545025	46.72489733
1	20150721	23553.15	23714.38	23748.68	23478.05	0.035	0.007492131	905.08	23403.25761	23727.17681	-323.9192025	-167.2090394	-156.7101631	-5.224E-08	2.0328E-07	1.14824E-08	50.06602909	50.12520863	50.39049928	0.729893803	0.527338631	0.385041794	56.24087759	-32.86204927	59.81453091	585.9027523	51.46405919
1	20150722	23657.52	23473.25	23662.05	23341.76	0.030	-0.010168092	145.23	23414.02567	23453.71717	-39.69150162	-141.7055318	102.0140302	-3.96691E-08	2.47041E-07	1.75212E-08	50.10867947	50.16223027	50.3289858	0.698737887	0.560991151	0.220435991	55.10992189	-50.74883724	34.59973647	570.66827	51.96124983
0	20150723	23579.64	23911.81	23917.64	23555.21	0.010	0.018683395	662.91	23490.60787	23947.04791	-456.4400381	-204.6524331	-251.787605	4.47996E-08	2.26314E-07	1.01352E-08	50.25923586	50.1849063	50.4129703	0.916502181	0.59404469	0.445172673	54.27624776	-18.21688463	79.68256346	561.6483936	64.9588515
1	20150724	23852.49	23811.09	23970.56	23804.98	-0.003	-0.004212145	415	23539.91281	23800.6317	-260.7188844	-215.8657234	-44.85316109	3.58224E-08	1.4462E-07	2.49079E-08	50.2211162	50.1788272	50.32460436	0.724924471	0.588603009	0.208711576	53.54742701	-25.68819589	91.04730376	533.357794	59.03357423
1	20150727	23807.22	23705	23866.98	23705	0.013	-0.004455487	166.97	23565.31084	23697.64372	-132.3328722	-199.1591531	66.82628095	3.95623E-08	7.25131E-08	9.18013E-09	50.17894032	50.07276088	50.23311497	0.495164572	0.597981764	0	52.64110828	-31.71613061	60.53289405	506.8308087	57.23703527
0	20150728	23705	23966.44	23992.48	23659.78	0.017	0.011028897	252.06	23627.02302	23987.11664	-360.093616	-231.3460457	-128.7475703	2.09111E-07	7.38444E-08	7.70572E-08	50.0878158	50.16846985	50.26023706	0.112763727	0.857619282	0.070047584	51.92318106	-2.200848561	84.16038852	494.3928938	61.31889405
1	20150729	23916.25	23698.49	23979.61	23698.49	-0.001	-0.011180217	225.24	23638.01794	23676.28795	-38.27000993	-192.7308385	154.4608286	6.83366E-08	5.7423E-08	1.01019E-07	50.12475922	50.16615721	50.17642556	0.303975565	0.971747609	0	51.25653435	-24.84744502	57.94868294	479.1591157	52.91484253
0	20150730	23530.52	22997.55	23533.01	22923.11	0.011	-0.029577412	-914.26	23539.48441	22945.33939	594.1450233	-35.35566618	629.5006895	-4.3444E-08	-3.2923E-08	5.50951E-08	50.17809627	50.25085795	50.21144967	0.580037578	1	0.078903622	48.87164166	-84.08948765	-131.2757937	500.3177503	41.59196583
0	20150731	23347.39	23356.01	23545.82	23255.67	-0.013	0.015586878	-455.08	23511.25758	23387.60005	123.657532	-3.553026538	127.2105586	-3.14791E-09	-3.4776E-08	3.16325E-08	50.16964116	50.22300966	50.18229418	0.536275575	0.961829702	0.013221046	46.67513947	-53.79316757	-55.48033397	503.742911	46.86844316
0	20150803	23371.35	23248.52	23524.73	23175.01	-0.001	-0.004602242	-456.48	23470.83641	23237.82153	233.0148782	43.76055442	189.2543238	-4.90538E-08	-4.32315E-08	6.20047E-08	50.26275348	50.15604129	50.13234645	1	0.7890156	0	44.4631826	-69.5699337	-67.05402586	492.7412745	41.61960513
0	20150804	23367.64	23407.99	23465.37	23103.65	-0.002	0.006859361	-558.45	23461.16773	23421.07988	40.08785221	43.02601397	-2.938161767	-5.14229E-08	-5.21734E-08	1.14191E-07	50.18195209	50.16813945	50.02595845	0.538113287	0.658737744	0	42.25144246	-54.65741511	-57.57949113	483.382612	45.54130456
[truncated: 246 more rows]
