# Supplementary material for: Stock Market Index Data and indicators for Day Trading as a Binary Classification problem
Source: Data Brief. 2016 Dec 29;10:569–75. doi: 10.1016/j.dib.2016.12.044 (PMC5219605; doi:10.1016/j.dib.2016.12.044)
Supplement: Supplementary file 2 — Supplementary material [file mmc2.zip › S&P500.csv]

Class	Date	Opening Price	Closing Price	Maximum	Minimum	Var. %	Return	MOMENTUM5	EMA12	EMA26	MACD 12-26	EMA9 of MACD12-26	MACD 12-26-9	ROI10	ROI20	ROI30	RSI 10	RSI 14	RSI 30	STOCHRSI10	STOCHRSI14	STOCHRSI30	ADX	Williams%R	CCI	ATR	UO
0	20100420	1195.75	1205.5	1205.75	1194	0.0084	N	N	N	N	N	N	N	N	N	N	N	N	N	N	N	N	N	N	N	N	N
0	20100421	1205	1200.5	1209.5	1195	-0.0041	-0.004147657	N	1204.730769	1205.12963	-0.398860399	N	N	N	N	N	N	N	N	N	N	N	N	N	N	N	N
1	20100422	1198.5	1201.75	1207	1186.25	0.0010	0.001041233	N	1204.272189	1204.879287	-0.607097345	-0.440507788	-0.166589557	N	N	N	N	N	N	N	N	N	N	N	N	N	N
0	20100423	1201.25	1212.25	1213.75	1197.5	0.0087	0.008737258	N	1205.499545	1205.425265	0.074279376	-0.337550355	0.411829732	N	N	N	N	N	N	N	N	N	N	N	N	N	N
0	20100426	1211.25	1208.25	1216.75	1207.5	-0.0033	-0.003299649	N	1205.922692	1205.634505	0.288186729	-0.212402938	0.500589668	N	N	N	N	N	N	N	N	N	N	N	N	N	N
1	20100427	1207.75	1181	1210	1177.5	-0.0226	-0.02255328	-24.5	1202.088432	1203.809727	-1.721295393	-0.514181429	-1.207113964	N	N	N	N	N	N	N	N	N	N	N	N	N	N
1	20100428	1181.5	1190	1192	1176.75	0.0076	0.00762066	-10.5	1200.228673	1202.786784	-2.558111353	-0.922967414	-1.635143939	N	N	N	N	N	N	N	N	N	N	N	N	N	N
0	20100429	1190	1205.25	1206.25	1188	0.0128	0.012815126	3.5	1201.001185	1202.969245	-1.96805991	-1.131985913	-0.836073997	N	N	N	N	N	N	N	N	N	N	N	N	N	N
1	20100430	1205.5	1183.5	1208	1182.75	-0.0180	-0.018046049	-28.75	1198.308695	1201.527078	-3.218383596	-1.54926545	-1.669118146	N	N	N	N	N	N	N	N	N	N	N	N	N	N
0	20100503	1184.5	1198.5	1202	1183.75	0.0127	0.012674271	-9.75	1198.338126	1201.30285	-2.964723992	-1.832357158	-1.132366834	-4.78198E-07	N	N	50.18567639	N	N	0	N	N	N	N	N	N	N
0	20100504	1198.25	1172.5	1199.75	1164.25	-0.0217	-0.021693784	-8.5	1194.36303	1199.169306	-4.806275881	-2.427140903	-2.379134978	-2.29014E-06	N	N	50.25933827	N	N	1	N	N	N	N	N	N	N
0	20100505	1171.75	1164	1175	1154.75	-0.0072	-0.007249467	-26	1189.691795	1196.564172	-6.872377494	-3.316188221	-3.556189273	-2.57334E-06	N	N	50.41327515	N	N	1	N	N	N	N	N	N	N
0	20100506	1163.75	1122.5	1168.75	1056	-0.0357	-0.035652921	-82.75	1179.354595	1191.077937	-11.72334169	-4.997618915	-6.725722776	-5.93745E-06	N	N	50.6223338	N	N	1	N	N	N	N	N	N	N
1	20100507	1123.75	1107	1135.5	1090.75	-0.0138	-0.013808463	-76.5	1168.223119	1184.849942	-16.62682257	-7.323459646	-9.303362922	-8.05723E-06	N	N	50.74638156	50.73434059	N	1	0	N	N	-68.27371695	N	N	N
0	20100510	1125.25	1156.5	1162	1121.5	0.0447	0.044715447	-42	1166.419562	1182.749946	-16.33038368	-9.124844453	-7.205539228	-3.56061E-06	N	N	50.69321547	50.56396367	N	0.90517995	0	N	N	-37.48055988	N	31.33928571	N
1	20100511	1156	1152.25	1169	1140.5	-0.0037	-0.003674881	-20.25	1164.23963	1180.490691	-16.25106109	-10.55008778	-5.700973312	-1.93535E-06	N	N	50.7971163	50.69343711	N	1	0.759923612	N	N	-40.1244168	N	31.13647959	N
0	20100512	1151.75	1169.75	1171.25	1141	0.0152	0.015187676	5.75	1165.087379	1179.695084	-14.60770509	-11.36161124	-3.246093849	-1.2595E-06	N	N	50.69033883	50.58153966	N	0.825367185	0.103159466	N	N	-29.23794712	N	31.07315962	N
0	20100513	1169	1156.75	1174.75	1153.75	-0.0111	-0.011113486	34.25	1163.804705	1177.995448	-14.19074293	-11.92743758	-2.263305346	-3.34227E-06	N	N	50.5094808	50.49339572	N	0.52957682	0	N	N	-37.32503888	N	30.35364822	N
0	20100514	1155.5	1135.25	1159.5	1123.75	-0.0186	-0.018586557	28.25	1159.411674	1174.829119	-15.41744501	-12.62543907	-2.792005946	-3.45317E-06	N	N	50.65959675	50.66866374	N	0.775089012	0.727419608	N	N	-48.53896104	N	30.73910192	N
0	20100517	1133.75	1134.5	1140.25	1112.75	-0.0007	-0.000660647	-22	1155.579109	1171.841777	-16.26266807	-13.35288487	-2.909783204	-4.63086E-06	-2.67659E-06	N	50.43428773	50.78094285	N	0.325319087	1	N	N	-48.35526316	-107.5584574	30.5077375	N
0	20100518	1135.5	1118.75	1147.5	1115.25	-0.0139	-0.013882768	-33.5	1149.913092	1167.909052	-17.99596058	-14.28150001	-3.714460567	-3.99786E-06	-3.19901E-06	N	50.58164818	50.81213475	N	0.438652896	1	N	N	-58.71710526	-100.3238211	30.63218482	N
0	20100519	1118	1110	1122.75	1098.75	-0.0078	-0.007821229	-59.75	1143.772616	1163.619493	-19.8468768	-15.39457537	-4.452301437	-4.08089E-06	-3.38971E-06	N	50.73056373	50.72030559	N	0.816572969	0.711898578	N	N	-64.47368421	-125.8343149	30.15845733	N
1	20100520	1110	1070	1116.5	1067.25	-0.0360	-0.036036036	-86.75	1132.422983	1156.684716	-24.2617328	-17.16800686	-7.093725949	-4.26925E-06	-5.24901E-06	N	50.87618579	50.94723909	N	1	1	N	N	-90.4109589	-160.5905735	31.52213895	N
0	20100521	1069.25	1084.5	1088.75	1051.25	0.0136	0.013551402	-50.75	1125.050216	1151.3377	-26.28748343	-18.99190217	-7.295581257	-1.68936E-06	-4.95688E-06	N	50.25548463	50.1254196	N	0	0	N	N	-77.60942761	-157.4455172	31.94912902	N
1	20100524	1085.5	1071	1088.75	1070	-1.2400	-0.012448133	-63.5	1116.734798	1145.386759	-28.6519606	-20.92391386	-7.728046744	-7.04805E-06	-5.44646E-06	N	50.19064318	50.33017302	N	0	0.249146464	N	N	-84.04040404	-136.0361258	31.00633409	N
0	20100525	1069.5	1073	1074.75	1036.75	0.1900	0.001867414	-45.75	1110.006368	1140.024777	-30.01840898	-22.74281288	-7.275596096	-6.51839E-06	-4.29834E-06	N	49.89502887	50.07007298	N	0	0	N	N	-73.73188406	-144.5247708	31.50588166	N
1	20100526	1072.5	1061.25	1089.5	1060.5	-1.1000	-0.010950606	-48.75	1102.505388	1134.189608	-31.68421999	-24.5310943	-7.153125692	-9.05354E-06	-5.2209E-06	N	49.34953538	50.20743636	N	0	0.156599048	N	N	-82.24637681	-113.6619504	31.32689011	N
0	20100527	1060	1101	1103	1055.5	3.7500	0.03745583	31	1102.27379	1131.731119	-29.45732868	-25.51634118	-3.940987505	-4.31529E-06	-3.9134E-06	N	49.68118183	50.10666773	N	0.21723798	0.041719297	N	59.68232213	-53.44202899	-76.86773089	32.48211225	52.63221853
0	20100528	1100.25	1088.5	1106.75	1083.25	-1.1400	-0.011353315	4	1100.154745	1128.528814	-28.37406821	-26.08788659	-2.286181628	-3.70033E-06	-3.65091E-06	N	49.83341162	49.93769418	N	0.316952877	0	N	59.88636176	-62.5	-57.99149006	31.8405328	49.68131203
1	20100601	1088.5	1069.5	1096	1068.5	-1.7500	-0.017455214	-1.5	1095.438631	1124.156309	-28.71767818	-26.6138449	-2.103833275	-5.33639E-06	-5.12434E-06	-3.70034E-06	50.04662491	50.12479554	50.68631068	0.456613721	0.185332385	0	60.07582713	-76.26811594	-80.6594778	31.53049474	51.55940719
1	20100602	1069.25	1096.75	1098.25	1067.25	2.5500	0.025479196	23.75	1095.64038	1122.126212	-26.4858321	-26.58824234	0.10241024	-1.61483E-06	-2.84644E-06	-2.71373E-06	50.2408075	49.70923763	50.47299642	0.583808914	0	0	60.02436416	-56.52173913	-54.97395796	31.49260226	53.15081514
0	20100603	1097	1103.5	1105.25	1090.75	0.6200	0.006154548	42.25	1096.849552	1120.746493	-23.89694037	-26.04998195	2.15304158	-3.38461E-07	-2.22169E-06	-2.38594E-06	50.45521767	49.9161777	50.46666565	0.724253755	0.167156568	0	60.50069546	-45.62118126	-21.091355	30.27884496	56.75855002
0	20100604	1104	1066	1107.75	1059.25	-3.4000	-0.033982782	-35	1092.103467	1116.691197	-24.58772958	-25.75753147	1.169801899	-1.57754E-07	-2.22151E-06	-3.56505E-06	50.47387887	50.09240259	50.43551225	1	0.309502839	0	60.70172977	-73.58916479	-68.31664127	31.58035603	46.90786972
1	20100607	1064	1048	1070.75	1047	-1.6900	-0.016885553	-40.5	1085.318318	1111.60296	-26.28464158	-25.8629535	-0.421688084	-3.06475E-06	-2.40647E-06	-4.44126E-06	50.60592914	50.31428023	50.37296914	1	0.48872527	0	60.88840449	-89.84198646	-107.9539129	31.02104489	46.8930237
0	20100608	1048.25	1059.25	1063.25	1041.25	1.0700	0.010734733	-10.25	1081.307808	1107.724963	-26.41715507	-25.97379381	-0.443361259	-8.43592E-07	-3.98491E-06	-3.95245E-06	50.46555367	50.3080092	50.31802481	0.88827112	0.483659829	0	61.06174531	-73.8372093	-102.6143038	30.37668454	44.44942741
1	20100609	1059	1055.5	1077.75	1051.25	-0.3500	-0.003540241	-41.25	1077.337376	1103.856447	-26.51907128	-26.0828493	-0.436221974	-1.35892E-06	-3.99269E-06	-3.36605E-06	50.58780309	50.4672264	50.46636467	0.985572952	0.612268076	0.402784555	59.72951178	-76.48902821	-82.42950108	30.0997785	41.66223693
1	20100610	1055	1083.75	1087.75	1052.25	2.6800	0.026764567	-19.75	1078.323933	1102.367081	-24.04314727	-25.6749089	1.631761629	2.15656E-06	-3.3545E-06	-2.68949E-06	50.5419268	50.47140059	50.25189943	0.930789374	1	0	57.60934382	-33.8028169	-45.42976558	30.48550861	51.59975316
1	20100611	1084	1089.25	1092.25	1074.5	0.5100	0.005074971	23.25	1080.004867	1101.395445	-21.39057834	-24.81804279	3.427464442	-8.27091E-07	-2.59447E-06	-2.91277E-06	50.48791822	50.48701568	50.0156232	0.847238514	1	0	56.50103634	-26.05633803	-3.865309989	29.57582942	48.29957016
1	20100614	1090.5	1090.5	1106	1088.75	0.1100	0.001147579	42.5	1081.619503	1100.588375	-18.96887246	-23.64820872	4.679336265	3.20202E-07	-1.68667E-06	-2.32274E-06	50.6385126	50.51891724	50.07039802	1	1	0.081669669	55.91099528	-24.29577465	46.42920432	28.69541303	45.24546434
1	20100615	1090.25	1113.5	1115.75	1088.5	2.1100	0.021091243	54.25	1086.524195	1101.544792	-15.02059722	-21.92268642	6.902089204	3.77533E-06	-6.75096E-07	-2.0228E-06	50.8016232	50.63505095	49.91018652	1	1	0	54.59491348	-3.020134228	105.2540913	28.59216924	53.55982689
1	20100616	1113.5	1114	1119	1104.25	0.0400	0.000449035	58.5	1090.751242	1102.4674	-11.71615824	-19.88138078	8.165222543	1.52676E-06	-3.15347E-08	-1.35933E-06	50.85801618	50.67383365	50.02047418	1	1	0.142100541	53.87324073	-6.430868167	145.9165154	27.60344287	59.19320259
1	20100617	1114	1116.25	1122.5	1105.5	0.2000	0.002019749	32.5	1094.674127	1103.488333	-8.814205674	-17.66794576	8.853740088	1.15326E-06	4.09334E-07	-1.07979E-06	50.89961492	50.71249598	50.1307389	1	1	0.28417152	52.93355177	-7.692307692	153.8079635	26.84605409	59.34408524
0	20100618	1116	1118.83	1119	1113	0.2300	0.00231131	29.58	1098.390416	1104.624753	-6.234337359	-15.38122408	9.146886722	4.39454E-06	2.12212E-06	5.37701E-08	51.07948972	50.89903758	50.19094594	1	1	0.361745499	52.30169995	-4.516923077	140.3187623	25.35705023	64.07779731
0	20100621	1116	1110.5	1129.5	1103.25	-0.7400	-0.007445278	20	1100.253429	1105.059956	-4.806527855	-13.26628484	8.459756981	5.27759E-06	1.19266E-06	2.45174E-07	50.34766378	50.65845599	50.18562557	0	0.797796604	0.354890452	50.90251201	-21.52974504	114.2663226	25.42083236	54.9286044
0	20100622	1110.5	1090.5	1117	1089.5	-1.8000	-0.018009905	-23	1098.752901	1103.981441	-5.228540034	-11.65873588	6.430195842	2.73847E-06	9.59527E-07	-1.66766E-06	50.41625937	50.5674296	50.11030835	0.093732111	0.662609096	0.257847697	49.60326606	-44.19263456	47.21936062	25.56934433	46.70482286
0	20100623	1090.75	1087.5	1097.75	1080.25	-0.2800	-0.002751032	-26.5	1097.021686	1102.760594	-5.738908094	-10.47477032	4.735862225	2.8186E-06	7.49831E-07	-1.64394E-06	50.17180494	50.50202163	50.20277647	0	0.507812141	0.376988595	48.39682339	-47.59206799	-0.203828886	24.99296259	50.12379645
1	20100624	1086.5	1070.5	1091	1066.5	-1.5600	-0.015632184	-45.75	1092.941426	1100.37092	-7.429493804	-9.865715016	2.436221212	-1.09711E-06	5.43076E-07	-2.62972E-06	50.39386746	50.48460914	50.11147686	0.244647173	0.298801115	0.259353275	47.2765552	-66.85552408	-56.34617483	24.95775098	39.97021489
0	20100625	1070.25	1074.75	1079.5	1062.75	0.4000	0.003970107	-44.08	1090.142745	1098.473074	-8.330328833	-9.558637779	1.228308947	-1.19557E-06	-1.01691E-06	-2.1515E-06	50.33923652	50.29067365	50.17192443	0.184460051	0	0.337237164	46.23630617	-62.03966006	-66.38628366	24.37148305	41.96820709
0	20100628	1074.25	1071	1079.75	1066.5	-0.3500	-0.003489184	-39.5	1087.197708	1096.438032	-9.240324039	-9.494975031	0.254650992	-1.63269E-06	-6.5333E-07	-1.68915E-06	50.48931691	50.43986483	50.26447466	0.349804219	0.245233429	0.456483843	45.45893924	-74.76038339	-59.93080432	23.57709141	38.09679243
0	20100629	1070.5	1035.25	1074.75	1030.25	-3.3400	-0.033380019	-55.25	1079.205753	1091.905585	-12.69983226	-10.13594648	-2.563885783	-6.95073E-06	-1.44502E-06	-2.80099E-06	50.65069485	50.5180385	50.40811438	0.527594953	0.373731638	0.641556971	44.73709852	-94.96221662	-144.505921	25.07158488	30.91191516
0	20100630	1035.25	1026.5	1044.5	1023	-0.8500	-0.008452065	-61	1071.097175	1087.060727	-15.96355144	-11.30146747	-4.66208397	-7.87711E-06	-3.1101E-06	-2.64852E-06	50.75974837	50.74078677	50.54236145	0.647739651	0.739874758	0.814528095	44.06681785	-96.71361502	-167.2363537	24.81647167	30.29798607
0	20100701	1024.5	1021.75	1029.75	1006	-0.4600	-0.004627375	-48.75	1063.505302	1082.222895	-18.71759294	-12.78469256	-5.93290038	-8.56429E-06	-3.65218E-06	-2.55663E-06	50.75434612	50.93255145	50.67145844	0.641787979	1	0.980863576	43.44441438	-87.24696356	-177.1065062	24.74029512	34.68719993
1	20100702	1022.25	1014.25	1032.5	1010.75	-0.7300	-0.007340347	-60.5	1055.927563	1077.187866	-21.26030247	-14.47981455	-6.780487922	-9.57922E-06	-2.36578E-06	-1.63246E-06	50.37759433	51.12707172	50.75335308	0.350015637	1	1	43.15580752	-93.31983806	-150.563561	24.52670261	31.9999184
1	20100706	1015	1024.25	1038.5	1002.75	0.9900	0.009859502	-46.75	1051.054092	1073.266542	-22.21245035	-16.02634171	-6.186108648	-7.79619E-06	-1.03709E-06	-1.73667E-06	49.93680579	50.72098314	50.65485208	0	0.514479295	0.883177291	42.10573286	-83.03747535	-130.1030758	25.32836671	36.81667651
1	20100707	1024	1059.25	1059.75	1016.25	3.4200	0.034171345	24	1052.315001	1072.22828	-19.91327904	-16.80372917	-3.109549865	-2.61234E-06	1.03459E-07	-2.12225E-07	50.14459717	50.4685132	50.62251953	0.252498027	0.212625488	0.844830721	39.18074727	-55.42406312	-69.68837628	26.62634052	45.68578673
1	20100708	1058.75	1067	1068.5	1054	0.7300	0.007316498	40.5	1054.574232	1071.841	-17.26676842	-16.89633702	-0.370431394	-1.64983E-06	6.11458E-07	-4.04526E-08	50.39208086	50.23918512	50.61332685	0.553228236	0	0.833928148	38.51081515	-49.30966469	-25.82767748	25.76017334	48.53183241
1	20100709	1066.75	1072.5	1075	1063.25	0.5200	0.005154639	50.75	1057.332042	1071.889815	-14.5577727	-16.42862416	1.870851454	2.96793E-07	-3.99133E-07	4.60306E-07	50.61625185	50.02150684	50.5920847	0.825629978	0	0.808734847	38.26341135	-44.9704142	-7.906959734	24.75944667	57.20476157
1	20100712	1071.5	1076.5	1077.25	1065.5	0.3700	0.003729604	62.25	1060.280959	1072.23131	-11.9503513	-15.53296959	3.582618283	2.73349E-07	-4.60138E-07	-5.85721E-07	50.62450744	50.24163157	50.55683162	0.835661769	0.199106113	0.766924515	38.03367926	-35.44857768	0.505872401	23.83020048	63.05739931
1	20100713	1076	1089.75	1096	1073	1.2300	0.012308407	65.5	1064.814657	1073.528991	-8.714333384	-14.16924235	5.454908963	1.71968E-06	5.75384E-08	1.45166E-07	50.96772264	50.46397242	50.61300316	1	0.400216742	0.833544249	36.37903818	-8.421052632	35.02416531	23.77090045	64.78016515
0	20100714	1095	1091	1099	1083.5	0.1100	0.001147052	31.75	1068.843172	1074.82314	-5.979967966	-12.53138747	6.551419505	4.88243E-06	-8.5656E-07	7.13355E-07	51.14322016	50.6993007	50.64103453	1	0.613074703	0.866789606	35.34523601	-8.311688312	50.52112127	23.18012184	67.40494989
0	20100715	1091.25	1090.5	1099.25	1076.25	-0.0500	-0.000458295	23.5	1072.174991	1075.984389	-3.809397134	-10.7869894	6.977592269	5.6177E-06	-8.98554E-07	-7.91494E-08	50.62632187	50.61930496	50.56711053	0.57154167	0.540717356	0.779115347	34.36685994	-9.067357513	48.9240632	23.167256	69.38589753
1	20100716	1090.5	1063	1094.75	1059	-2.5200	-0.02521779	-9.5	1070.763454	1075.022582	-4.259127712	-9.481417065	5.222289353	3.82602E-06	-2.20296E-06	-1.06496E-06	50.29866637	50.53369363	50.53631045	0.29994717	0.463280629	0.742586292	33.45836788	-37.56476684	11.08470756	24.06602343	55.86424282
1	20100719	1061.75	1063.75	1071	1057	0.0700	0.00070555	-12.75	1069.684461	1074.187576	-4.503114601	-8.485756572	3.982641971	4.5797E-06	-2.27689E-06	2.27692E-08	49.79601352	50.61911251	50.5186185	0	0.540543281	0.721603546	32.61476811	-36.78756477	-5.633330755	23.34702175	53.96154625
0	20100720	1063.25	1080	1080.75	1050.75	1.5300	0.015276146	-9.75	1071.271467	1074.618126	-3.346658578	-7.457936973	4.111278395	5.01233E-06	-1.19071E-06	1.01507E-06	49.95860867	50.61853067	50.49101167	0.120690579	0.540017004	0.688861703	31.01984602	-19.94818653	23.39427051	23.82223449	59.43149979
1	20100721	1079.5	1064	1087.75	1061	-1.4800	-0.014814815	-27	1070.15278	1073.831598	-3.678818007	-6.70211318	3.023295173	4.8374E-07	-1.05847E-06	2.29911E-07	50.10964912	50.4394585	50.51778865	0.232804376	0.378043538	0.720619339	30.15167153	-36.52849741	30.88672911	24.03136059	52.80848256
1	20100722	1063.25	1087.75	1094.5	1061.25	2.2300	0.022321429	-2.75	1072.860045	1074.862591	-2.002546129	-5.76219977	3.759653641	1.85262E-06	1.17132E-07	1.0174E-06	50.17834923	50.31086897	50.51087283	0.283798862	0.261732377	0.712417147	28.80625145	-11.91709845	69.03967371	24.68983484	55.09383659
1	20100723	1087.25	1100.5	1101.5	1084	1.1700	0.011721443	37.5	1077.112345	1076.761658	0.350687349	-4.539622346	4.890309695	2.42787E-06	1.35856E-06	5.49972E-07	50.27075364	50.03123709	50.53232181	0.352388493	0.013910767	0.737855743	28.74367618	-1.012658228	112.5401004	24.17627521	56.88618643
1	20100726	1101.25	1109.5	1111.75	1097	0.8200	0.008178101	45.75	1082.095062	1079.18672	2.908341074	-3.050029662	5.958370736	2.80912E-06	1.53717E-06	6.3874E-07	50.37921975	50.21101498	50.55822784	0.432900352	0.27959554	0.768580439	29.21770742	-2.356020942	135.4852698	23.50296983	57.62197367
0	20100727	1109.25	1111	1118.75	1106	0.1400	0.00135196	31	1086.541975	1081.54326	4.998715461	-1.440280637	6.438996098	1.81915E-06	1.75297E-06	6.44009E-07	50.44881526	50.31951741	50.58442608	0.484559473	0.439677288	0.79965169	29.9881548	-11.39705882	137.4399235	22.73490056	62.43345371
0	20100728	1110.5	1102	1115.75	1099.25	-0.8100	-0.00810081	38	1088.920133	1083.058574	5.861559035	0.020087297	5.841471738	9.9482E-07	2.91425E-06	-2.33733E-07	50.28104437	50.19256492	50.47674312	0.584157499	0.25237478	0.622570721	30.70357021	-24.63235294	109.1924867	22.28955052	58.91414273
1	20100729	1102.5	1097	1113	1088.75	-0.4500	-0.004537205	9.25	1090.163189	1084.091272	6.071917288	1.230453295	4.841463993	6.2753E-07	3.10597E-06	-3.8631E-07	50.24345359	50.15350636	50.38266118	0.685414947	0.183020398	0.423536376	31.36788453	-31.98529412	84.6214511	22.42958263	50.95787274
1	20100730	1096.25	1098.25	1103.5	1083.5	0.1100	0.001139471	-2.25	1091.407314	1085.140067	6.267247346	2.237812105	4.029435241	3.02675E-06	3.36498E-06	-4.12588E-07	50.12146987	50.20887382	50.35670143	0.498553124	0.26589792	0.383166321	31.98474782	-30.14705882	63.22598991	22.25604101	57.96861063
0	20100802	1104.5	1121.75	1124.25	1101.75	2.1400	0.021397678	12.25	1096.07542	1087.851914	8.223505969	3.434950878	4.788555091	4.80797E-06	4.57544E-06	1.63216E-07	50.31027525	50.29011074	50.36091452	0.717384441	0.387498503	0.389718111	30.74149005	-3.401360544	126.6391564	22.52346665	59.94763111
1	20100803	1121.75	1118.25	1122.75	1113.25	-0.3100	-0.003120125	7.25	1099.486893	1090.103624	9.383269779	4.624614658	4.758655121	3.17792E-06	4.0094E-06	2.92653E-07	50.21542541	50.17014097	50.34795368	0.311871592	0.236203826	0.369562685	30.18369536	-8.163265306	128.4123428	21.59321903	58.85654595
0	20100804	1118	1124.5	1126	1112.25	0.5600	0.00558909	22.5	1103.335064	1092.651503	10.68356029	5.836403784	4.847156504	4.97475E-06	2.71623E-06	9.90567E-07	50.04195308	50.24712324	50.44482742	0	0.367231122	0.519337757	29.41196054	-1.993355482	129.0047805	21.0329891	59.99796571
0	20100805	1124.75	1123.5	1127.75	1115.5	-0.0900	-0.000889284	26.5	1106.437362	1094.936577	11.50078436	6.969279899	4.53150446	2.91325E-06	2.35346E-06	1.04669E-06	50.01641451	49.97084151	50.37998797	0	0	0.418322252	28.86917574	-5.519480519	121.0743802	20.40563274	60.28166902
1	20100806	1123.5	1119.5	1127	1103.75	-0.3600	-0.003560303	21.25	1108.446998	1096.75609	11.69090824	7.913605567	3.777302672	1.5586E-06	1.97264E-06	1.40987E-06	50.02134783	50.0025945	50.29200164	0.011409153	0.049025047	0.206520973	28.36516128	-10.71428571	89.61919666	20.60880183	66.24593566
0	20100809	1120	1125.5	1126.75	1116.5	0.5400	0.005359536	3.75	1111.070537	1098.885269	12.18526845	8.767938144	3.417330307	1.29987E-06	2.03453E-06	1.4435E-06	50.09312241	50.13103847	50.3606638	0.177400008	0.34185053	0.196754739	28.57153616	-3.370786517	103.2324269	19.86888741	71.63063686
0	20100810	1125.25	1119.75	1125.75	1108.25	-0.5100	-0.005108841	1.5	1112.405839	1100.430804	11.97503479	9.409357473	2.565677315	7.29556E-07	1.26725E-06	1.4027E-06	50.09338812	49.9215181	50.27343219	0.26193908	0	0	28.76316999	-12.03007519	74.94869984	19.69968117	70.49953302
0	20100811	1119.25	1085	1119.75	1084.5	-3.1000	-0.031033713	-39.5	1108.189556	1099.287782	8.901774399	9.307840858	-0.406066459	-1.36071E-06	-1.75151E-07	1.51971E-06	50.15709156	50.08356904	50.18472222	0.478720133	0.40716388	0	28.94111568	-96.61016949	-13.12794181	20.81041823	52.6408725
0	20100812	1085	1079.25	1087.5	1070.5	-0.5300	-0.005299539	-44.25	1103.737317	1097.803502	5.933815127	8.633035712	-2.699220585	-1.43859E-06	-4.00372E-07	1.62517E-06	50.22377858	50.21507747	50.09100422	0.70565422	0.737587642	0	29.10635097	-84.71615721	-79.78511739	20.5382455	52.99855406
1	20100813	1079.5	1076	1089	1072.5	-0.3000	-0.00301135	-43.5	1099.470037	1096.188427	3.281609827	7.562750535	-4.281140708	-1.8287E-06	6.30317E-07	1.68014E-06	50.4688235	50.31440871	49.99498566	1	0.987164051	0	29.38178166	-90.3930131	-82.70772363	20.24979939	48.54358069
1	20100816	1077.5	1077	1081.5	1066.25	0.0900	0.000929368	-48.5	1096.013108	1094.767062	1.246046018	6.299409632	-5.053363613	-3.7275E-06	6.40122E-07	1.93453E-06	50.13481441	50.16164402	49.83852544	0.26170987	0.611177557	0	29.63753874	-82.5203252	-105.8761528	19.89267086	49.721414
0	20100817	1077.25	1089	1098.5	1074.5	1.1100	0.011142061	-30.75	1094.934169	1094.339873	0.594296071	5.15838692	-4.564090848	-2.37677E-06	4.43258E-07	1.95247E-06	50.07938308	50.0842001	49.92106325	0.139185056	0.414064365	0.102849683	28.00656958	-63.00813008	-60.28388533	20.18605152	48.62616395
0	20100818	1089	1086.75	1098.5	1083.75	-0.2100	-0.002066116	1.75	1093.675066	1093.77766	-0.102594014	4.106190733	-4.208784747	-3.0861E-06	1.03073E-06	8.45023E-07	49.96882438	50.11327594	49.97846097	0	0.488069292	0.174372515	27.18018766	-66.66666667	-57.68012668	19.79776212	43.2443689
0	20100819	1087	1071.25	1095	1068.5	-1.4300	-0.01426271	-8	1090.225056	1092.108944	-1.883888593	2.908174868	-4.79206346	-4.37915E-06	-6.61904E-07	1.85784E-07	50.13927274	50.22345721	50.05341973	0.340897306	0.768506823	0.267778011	26.41283301	-91.8699187	-110.0793418	20.2764934	36.85765486
0	20100820	1070.75	1070.25	1076	1061.75	-0.0900	-0.000933489	-5.75	1087.15197	1090.489763	-3.337793023	1.65898129	-4.996774312	-4.1378E-06	-1.25374E-06	-3.65921E-09	50.30100261	50.20578003	50.12152659	0.664357632	0.723514194	0.352645408	25.70028941	-87.12121212	-133.6384029	19.84602958	42.57035562
0	20100823	1070	1065.5	1080.25	1064.25	-0.4400	-0.004438215	-11.5	1083.820898	1088.63867	-4.817771786	0.363630674	-5.181402461	-5.07579E-06	-1.85136E-06	-2.59199E-07	50.02959391	50.32650689	50.19053003	0.121539279	1	0.438630039	24.57293265	-94.31818182	-114.4622578	19.57131319	38.18323928
1	20100824	1065.5	1049.75	1065.75	1044	-1.4800	-0.014781793	-39.25	1078.579221	1085.758027	-7.178806182	-1.144856697	-6.033949485	-6.0734E-06	-2.6476E-06	-1.1233E-06	50.23263904	50.25469839	50.25830331	0.527630243	0.82269015	0.523081761	23.52610136	-93.13432836	-157.0558767	19.72693367	36.99039953
0	20100825	1050	1054.5	1057.75	1037	0.4500	0.004524887	-32.25	1074.874726	1083.442618	-8.567892319	-2.629463821	-5.938428498	-2.67396E-06	-2.03701E-06	-1.01146E-06	50.05245367	50.09682774	50.19432002	0.167258863	0.432875292	0.476999962	22.55404375	-80.55555556	-145.3395192	19.80000984	40.11087763
1	20100826	1055.25	1044.75	1061.75	1043	-0.9200	-0.009246088	-26.5	1070.240152	1080.576498	-10.33634565	-4.170840187	-6.165505461	-3.07666E-06	-2.28138E-06	-1.30128E-06	50.16773763	50.27008895	50.25628253	0.397827192	0.860692591	0.560070689	22.22963214	-91.36490251	-126.6472546	19.72500914	34.08755642
0	20100827	1043.75	1063.75	1064.5	1037.25	1.8200	0.018186169	-6.5	1069.241667	1079.330091	-10.08842338	-5.354356825	-4.734066552	-1.02899E-06	-1.43938E-06	8.20523E-08	50.14875582	49.91233231	50.1734194	0.541671359	0	0.448979319	21.57038545	-69.85915493	-97.96611421	20.26250848	45.30929262
1	20100830	1064.5	1045	1072.75	1044.5	-1.7600	-0.017626322	-20.5	1065.51218	1076.787121	-11.27494099	-6.538473658	-4.736467332	-2.82312E-06	-3.33238E-06	-5.01224E-07	50.1687132	50.08680505	50.28070318	0.601751703	0.421254096	0.592810501	20.07494419	-90.33232628	-92.34567901	20.83304359	42.49221828
1	20100831	1045	1048.25	1054.25	1037.5	0.3100	0.003110048	-1.5	1062.85646	1074.67326	-11.81680019	-7.594138964	-4.222661226	-3.5806E-06	-3.02488E-06	-8.8654E-07	49.84903942	50.02605931	50.22491327	0	0.274587111	0.518015143	18.68632017	-81.70731707	-105.7459982	20.54139762	43.58801461
1	20100901	1051.75	1081.75	1082.5	1050.75	3.2000	0.031958025	27.25	1065.763159	1075.197463	-9.43430469	-7.962172109	-1.472132581	-3.24427E-07	-1.7124E-06	5.82185E-07	50.1017189	50.12625831	50.17830886	0.559070929	0.51651166	0.455534429	19.69610542	-27.23577236	-25.32707145	21.5205835	53.73636471
1	20100902	1081.5	1089.5	1090.5	1076.5	0.7200	0.007164317	44.75	1069.41498	1076.25691	-6.841930099	-7.738123707	0.896193608	1.64457E-06	-1.33061E-06	1.14311E-07	50.2944502	50.23599116	50.18116945	0.985502333	0.781455138	0.459369504	18.34474545	-14.63414634	30.21002868	20.98339897	58.30858107
0	20100903	1089.75	1103.5	1104.5	1086.25	1.2800	0.012849931	39.75	1074.65883	1078.274917	-3.616087555	-6.913716477	3.297628921	2.87276E-06	-5.70178E-07	1.46949E-07	50.52456123	50.32412203	50.18607255	1	0.9942419	0.465942895	17.96718553	-1.481481481	84.91537896	20.78815619	60.44276986
1	20100907	1103.75	1091.25	1107.25	1089.75	-1.1100	-0.011101042	46.25	1077.211317	1079.236034	-2.024717043	-5.93591659	3.911199547	2.29445E-06	-1.33079E-06	-4.40302E-07	50.37194889	50.1865072	50.14745874	0.774082297	0.661979045	0.414174866	17.35614936	-22.77580071	89.39192188	20.55328789	61.02295957
1	20100908	1091.5	1099.25	1103	1086.25	0.7300	0.007331042	51	1080.601884	1080.71855	-0.116666448	-4.772066562	4.655400114	4.28938E-06	-7.55266E-07	-2.5579E-07	50.39486728	50.34299735	50.12674657	0.808009236	1	0.451603165	16.78875864	-11.38790036	100.807828	20.28162447	59.02566609
1	20100909	1099.25	1102.5	1112	1096.75	0.3000	0.002956561	20.75	1083.970825	1082.331991	1.638833779	-3.489886494	5.128720272	4.13448E-06	7.88469E-07	7.92759E-08	50.55348915	50.45043292	50.17090377	1	1	0.54820592	15.7056927	-12.66666667	130.707318	19.92222272	65.11601085
1	20100910	1103	1109.75	1110.5	1100.5	0.6600	0.006575964	20.25	1087.936852	1084.362955	3.573897104	-2.077129774	5.651026878	5.5332E-06	1.31837E-06	4.12562E-07	50.44437679	50.56906564	50.21909329	0.845109797	1	0.627686969	14.96246442	-3	127.2386789	19.21349252	67.71356424
0	20100913	1112.5	1121.25	1124	1112	1.0400	0.010362694	17.75	1093.061951	1087.095328	5.966623104	-0.468379199	6.435002303	4.7787E-06	1.90124E-06	6.82525E-07	50.60907764	50.69257082	50.25415295	1	1	0.68551238	14.4665673	-3.16091954	150.3981797	18.85895734	63.70835516
1	20100914	1120.75	1120.75	1127.5	1115	-0.0400	-0.000445931	29.5	1097.321651	1089.588267	7.733384237	1.171973489	6.561410748	6.31377E-06	1.84073E-06	3.31574E-08	49.73798196	50.27654643	50.15468324	0	0.46679845	0.521452698	14.23022016	-7.458563536	134.7436161	18.4047461	61.14036968
1	20100915	1120.75	1125.75	1126.5	1114	0.4500	0.004461298	26.5	1101.695243	1092.266914	9.428329464	2.823244684	6.60508478	6.40576E-06	1.53583E-06	2.57495E-07	49.95828915	50.43981175	50.25639848	0.252908136	0.67604897	0.68921603	14.01075496	-1.939058172	121.8817001	17.98297853	59.40954092
1	20100916	1126.25	1127.75	1129	1118	0.1800	0.001776593	25.25	1105.703667	1094.895291	10.80837681	4.420271109	6.388105703	3.71815E-06	1.70348E-06	1.44351E-07	50.08814114	50.27204841	50.26134737	0.401975562	0.461033518	0.780888636	13.46348815	-1.36239782	115.8521633	17.48419435	69.90584962
1	20100917	1128	1131.15	1137.75	1127.75	0.3000	0.003014853	21.4	1109.618488	1097.580825	12.03766318	5.943749523	6.093913654	3.34014E-06	2.46207E-06	2.58966E-07	50.20513369	50.41122132	50.37995842	0.536280614	0.577877507	1	12.82296531	-6.583541147	118.8863369	16.94960904	66.24120553
0	20100920	1118.5	1136.5	1140.25	1117	0.4700	0.0047297	15.25	1113.754105	1100.463727	13.29037855	7.413075329	5.877303225	2.60992E-06	2.69963E-06	5.00892E-07	50.29744016	50.00922825	50.50281103	0.642246554	0	1	12.02376838	-3.649635036	103.9665003	17.39963696	70.53645438
0	20100921	1136.5	1134.75	1144	1130.25	-0.1500	-0.001539815	14	1116.984243	1103.003451	13.98079227	8.726618717	5.254173553	3.45653E-06	2.83151E-06	2.98995E-07	49.81057972	49.91272133	50.3704291	0.083340738	0	0.800715338	12.231519	-9.919571046	105.5384938	17.13894861	65.14728476
0	20100922	1135	1129.75	1140.25	1126.5	-0.4400	-0.004406257	4	1118.948205	1104.984676	13.96352903	9.77400078	4.189528251	2.4329E-06	3.30324E-06	3.21048E-07	49.85950272	49.90073036	50.35392287	0.139503335	0	0.775867241	12.42443029	-21.11111111	89.42813152	16.89688085	58.50933674
1	20100923	1130	1120.5	1134.5	1117.25	-0.8200	-0.008187652	-7.25	1119.186943	1106.13396	13.05298343	10.42979731	2.623186117	1.45841E-06	2.76323E-06	1.00334E-06	49.97603764	49.95728194	50.29541301	0.273283046	0.07141789	0.68778787	12.60356221	-40.69264069	63.28123611	16.92210365	55.80073357
0	20100924	1120.5	1143.25	1144.5	1118.5	2.0300	0.020303436	12.1	1122.888952	1108.883296	14.00565586	11.14496902	2.860686843	2.63013E-06	4.0006E-06	1.72987E-06	50.0997654	50.055895	50.34691549	0.415319975	0.195954421	0.76531849	11.84198909	-2.145922747	87.48686939	17.57052481	59.82861124
1	20100927	1144	1137.75	1149.75	1137	-0.4800	-0.004810846	1.25	1125.175267	1111.02157	14.15369659	11.74671453	2.406982059	1.3092E-06	3.0093E-06	1.68551E-06	50.09241327	49.84905297	50.23772079	0.633525984	0	0.600939346	12.42217993	-18.8976378	97.89200224	17.22620161	54.14489941
0	20100928	1137.75	1141.75	1146	1127.25	0.3500	0.003515711	7	1127.725226	1113.29775	14.42747555	12.28286674	2.144608815	1.65159E-06	3.92462E-06	1.75511E-06	50.08103221	49.9540594	50.3241124	0.555503109	0.124486316	0.692824555	12.96092858	-15.09433962	83.69079684	17.33504435	57.4284615
0	20100929	1141.75	1141	1146.75	1135.5	-0.0700	-0.000656886	11.25	1129.767499	1115.349769	14.41773	12.70983939	1.707890611	1.2041E-06	3.76213E-06	1.41157E-06	50.07338584	49.97552971	50.26175406	0.53979765	0.149939608	0.54027473	13.95745885	-17.76649746	92.5858482	16.90039833	53.45162831
1	20100930	1141	1136.75	1153.5	1131.25	-0.3700	-0.003724803	16.25	1130.84173	1116.934971	13.90675864	12.94922324	0.957535403	7.24648E-07	2.20668E-06	1.36821E-06	50.1044611	50.01940228	50.1802374	0.603625513	0.201951048	0.282198767	14.23869858	-40.36144578	88.79034872	17.28251273	50.83517061
0	20101001	1135.75	1142.25	1146.5	1134.5	0.4800	0.004838355	-1	1132.596848	1118.810158	13.78668982	13.11671656	0.669973261	8.808E-07	2.09424E-06	1.91903E-06	50.16533998	50.08554064	50.18452758	0.728669301	0.40031173	0.165233568	14.70824035	-28.48101266	87.3105671	16.9051904	53.06672803
1	20101004	1143.25	1134.75	1144	1127	-0.6600	-0.006565988	-3	1132.928102	1119.990887	12.93721493	13.08081623	-0.143601303	-1.08812E-07	1.25257E-06	1.76626E-06	50.19352881	50.04139477	50.07192343	1	0.325584323	0	15.14424342	-47.46835443	51.79121753	16.91196251	54.66116188
1	20101005	1134.75	1154.75	1158.75	1132.75	1.7600	0.017625028	13	1136.285317	1122.565637	13.71968087	13.20858916	0.511091711	1.55273E-06	2.47469E-06	2.37255E-06	50.26511135	50.1324418	50.05891783	1	0.504099582	0	14.18943006	-9.580838323	121.3553742	17.56110805	54.79170361
1	20101006	1155	1155.75	1160	1151	0.0900	0.000865988	14.75	1139.279884	1125.023738	14.25614643	13.41810061	0.838045814	2.00756E-06	2.19286E-06	2.8218E-06	50.29364071	50.22003494	49.99558031	1	0.659912593	0	14.5201999	-9.88372093	161.0824166	16.94960033	57.02288996
1	20101007	1155.75	1156.5	1163.75	1147.25	0.0600	0.000648929	19.75	1141.929133	1127.355313	14.57382005	13.6492445	0.924575551	2.77033E-06	2.09167E-06	2.70826E-06	50.25100905	50.29907303	50.11595477	0.806443961	1	0.237316975	14.51351422	-15.50802139	154.0102389	16.91748602	55.19396729
1	20101008	1156.5	1160.5	1164	1145.5	0.3500	0.003458712	18.25	1144.786189	1129.810475	14.97571454	13.91453851	1.061176035	1.30928E-06	1.95016E-06	3.06385E-06	50.31348105	50.37367104	50.01217064	1	1	0.032707655	14.48566536	-7.486631016	149.2095752	17.03052273	59.69409278
1	20101011	1161.5	1162.25	1165	1157.75	0.1500	0.001507971	27.5	1147.472929	1132.213402	15.25952687	14.18353618	1.07599069	1.85098E-06	1.56629E-06	2.5809E-06	50.34687037	50.4092757	50.12188492	1	1	0.249008192	15.21177789	-5.759162304	163.014691	16.33191397	64.96574741
1	20101012	1162.5	1164.5	1169	1151.75	0.1900	0.0019359	9.75	1150.092479	1134.605002	15.4874764	14.44432422	1.043152171	1.71174E-06	1.66553E-06	3.13588E-06	50.41721153	50.42292309	49.98044096	1	1	0	15.51806259	-8.695652174	144.5611126	16.39749154	64.40586859
0	20101013	1165.25	1174.25	1181	1164.25	0.8400	0.008372692	18.5	1153.80902	1137.541669	16.26735165	14.80892971	1.458421938	2.46649E-06	1.81825E-06	3.25923E-06	50.50322089	50.39274793	50.11323257	1	0.947418137	0.254209827	16.50454581	-10.8	180.9118215	16.42267072	66.52229747
1	20101014	1174.75	1173.5	1180.75	1162.5	-0.0600	-0.000638706	17	1156.838402	1140.205249	16.63315304	15.17377437	1.459378662	2.73105E-06	1.7165E-06	2.3354E-06	50.10200635	50.26490146	50.06742876	0	0.724638692	0.166525245	17.42056595	-13.88888889	147.6072469	16.55319424	62.77979627
1	20101015	1174	1175	1180	1163	0.1300	0.001278228	14.5	1159.632494	1142.782638	16.84985608	15.50899072	1.340865368	2.42457E-06	1.64041E-06	2.16544E-06	50.19016535	50.26569786	50.1614034	0.219730322	0.664667519	0.346425744	18.29958796	-11.11111111	129.2499351	16.58510893	64.6227794
0	20101018	1174.25	1178.25	1182.25	1164.75	0.2800	0.002765957	16	1162.496726	1145.40985	17.08687578	15.82456773	1.262308053	3.2099E-06	1.55255E-06	1.87418E-06	49.81050931	50.34431981	50.24327318	0	0.824308351	0.503153286	18.86961866	-7.239819005	124.0357914	16.65045829	68.06242149
1	20101019	1178.75	1163.75	1179.5	1155.5	-1.2300	-0.012306387	-0.75	1162.689537	1146.768379	15.92115759	15.8438857	0.077271887	6.77919E-07	1.10932E-06	1.86301E-06	49.94110088	50.22061166	50.08368128	0.188522286	0.498634466	0.197638266	19.39893289	-33.4841629	72.32915776	17.17542556	61.77809991
1	20101020	1164	1174.7	1180	1160.5	0.9400	0.009409237	0.45	1164.537301	1148.837388	15.69991219	15.815091	-0.115178807	1.39887E-06	1.68702E-06	1.90461E-06	49.99184272	50.13324524	50.16604756	0.261773319	0.240743533	0.355316307	20.22791406	-13.66515837	90.44650782	17.34146659	63.39705556
1	20101021	1174.75	1175.75	1186.25	1167.25	0.0900	0.000893845	2.25	1166.262331	1150.830915	15.43141609	15.73835602	-0.306939929	1.41845E-06	2.07171E-06	1.84443E-06	50.04328264	50.19859536	50.24575255	0.33603211	0.41202863	0.507899682	21.41773585	-17.72151899	106.7828822	17.45993326	59.63541184
1	20101022	1175.25	1180.75	1181.5	1173.25	0.4300	0.004252605	5.75	1168.491203	1153.047144	15.4440597	15.67949675	-0.235437055	1.47968E-06	1.38325E-06	1.77103E-06	50.09728068	49.98118521	50.32276631	0.413983798	0	0.655331087	22.86265229	-10.28037383	106.1679962	16.80208089	61.37959817
0	20101025	1180.75	1182.75	1193	1180.5	0.1700	0.001693839	4.5	1170.684864	1155.247355	15.43750914	15.63109923	-0.193590091	1.49289E-06	1.6559E-06	1.52373E-06	50.15182658	50.03108915	50.38928296	0.492726392	0.112971852	0.782667355	22.84121323	-21.57894737	127.7943439	16.4947894	57.87719265
0	20101026	1182	1182.75	1184.25	1174	0.0000	0	19	1172.541039	1157.284588	15.25645091	15.55616957	-0.29971866	1.32922E-06	1.50727E-06	1.53629E-06	50.1859568	50.0589062	50.34403883	0.541996846	0.17594369	0.69605418	22.82130554	-21.57894737	93.74685152	16.04873301	57.95478921
1	20101027	1183.25	1178.75	1186.25	1167.75	-0.3400	-0.003381949	4.05	1173.496264	1158.874619	14.62164516	15.36926468	-0.747619528	3.36515E-07	1.3968E-06	1.31971E-06	50.12482978	50.01855114	50.29808187	0.827908515	0.084588462	0.608076397	22.57121291	-30	72.55308331	16.22382351	56.42992578
1	20101028	1178.5	1179.25	1187.5	1173.5	0.0400	0.000424178	3.5	1174.381454	1160.383906	13.99754783	15.09492131	-1.097373484	4.26504E-07	1.57212E-06	1.28092E-06	50.14502712	50.05848526	50.35648504	0.881107571	0.174990781	0.719880597	22.7752894	-33.33333333	80.65790629	16.06497897	57.05463494
1	20101029	1179.25	1179.75	1182.5	1172	0.0400	0.000423998	-1	1175.207384	1161.818432	13.38895251	14.75372755	-1.36477504	3.53916E-07	1.38436E-06	1.20718E-06	50.15942298	50.09569959	50.41147374	0.929327477	0.259236041	0.825148316	22.964789	-32.12121212	63.97577554	15.66748047	56.59880489
1	20101101	1180.5	1183	1192.75	1173.75	0.2800	0.002754821	0.25	1176.406248	1163.387437	13.01881142	14.40674433	-1.387932903	3.52002E-07	1.77451E-06	1.14821E-06	50.17381052	50.13498018	50.46397248	0.950394191	0.373685393	1	21.92822625	-26.66666667	96.30484768	15.90551758	56.82313974
1	20101102	1182.75	1192.75	1193.5	1180.75	0.8200	0.008241758	10	1178.920672	1165.562441	13.3582301	14.19704148	-0.838811383	2.07188E-06	1.36666E-06	1.41219E-06	50.04952672	50.17419899	50.4668475	0.29716545	0.531521332	1	21.55765984	-1.973684211	139.1428249	15.68012347	58.71246266
1	20101103	1192.75	1197.25	1198	1179.5	0.3800	0.003772794	18.5	1181.740568	1167.909668	13.83090023	14.12381323	-0.292913003	1.59331E-06	1.48292E-06	1.6346E-06	50.10911977	50.22302326	50.45174617	0.461450955	0.665973603	0.968953279	20.72178821	-1.764705882	148.5811243	15.88154322	65.82507238
1	20101104	1197.5	1218.5	1218.75	1195.25	1.7700	0.017749008	39.25	1187.395865	1171.6571	15.73876543	14.44680367	1.291961756	2.94879E-06	2.15874E-06	2.31562E-06	50.22170608	50.30654023	50.41308804	1	0.895962615	0.889476286	20.31517903	-0.395256917	269.3423855	16.42571871	71.243807
0	20101105	1218.25	1222	1224.5	1212.5	0.2900	0.002872384	42.25	1192.719578	1175.386204	17.33337474	15.02411788	2.309256853	2.8274E-06	2.12857E-06	1.83351E-06	50.32986134	50.39025498	50.4893521	1	1	1	19.17590812	-3.623188406	267.6015687	16.10959594	73.02049139
0	20101108	1220.5	1220	1222.25	1214.75	-0.1600	-0.001636661	37	1196.916566	1178.690929	18.22563702	15.66442171	2.561215308	2.55904E-06	2.00318E-06	1.92324E-06	49.93104476	49.79703819	50.23573671	0	0	0.501650928	18.27605583	-7.03125	204.8024816	15.4946248	76.38167316
1	20101109	1219.25	1211	1224.75	1206.25	-0.7400	-0.007377049	18.25	1199.083248	1181.084194	17.99905462	16.13134829	1.867706332	1.96889E-06	1.63355E-06	1.6377E-06	49.85040413	49.74785178	50.14383622	0	0	0.321068353	17.23540601	-23.91304348	145.3230997	15.70929446	69.93352261
0	20101110	1210.5	1214	1217	1201.75	0.2500	0.002477291	16.75	1201.378133	1183.522402	17.85573161	16.47622496	1.379506656	2.44667E-06	1.3867E-06	1.71971E-06	49.64397608	49.82799958	50.09166299	0	0.124762457	0.218549025	16.26908832	-18.85964912	109.6424634	15.67648771	74.34639411
0	20101111	1213.5	1211	1213.75	1202	-0.2500	-0.00247117	-7.5	1202.85842	1185.557779	17.30064114	16.64110819	0.65953295	2.21364E-06	1.31448E-06	1.75848E-06	49.73159226	49.82087869	49.8668152	0.127741747	0.113677688	0	15.39321483	-24.12280702	87.23139523	15.41388145	73.05369586
1	20101112	1210.5	1195.5	1211.75	1191.5	-1.2800	-0.012799339	-26.5	1201.726356	1186.29424	15.43211566	16.39930969	-0.967194024	1.13625E-06	7.4275E-07	1.2895E-06	49.90075084	49.89720234	49.87476442	0.374369854	0.232487261	0.01276908	14.57990372	-51.31578947	39.52009967	15.75931849	63.39980165
0	20101115	1195.5	1195.75	1205.75	1192.5	0.0200	0.000209118	-24.25	1200.806916	1186.994667	13.81224965	15.88189768	-2.069648027	9.23114E-07	6.35681E-07	1.4781E-06	49.94481427	49.8912616	49.73588206	0.438612995	0.223239572	0	13.92234133	-50.87719298	27.74527573	15.58008145	55.07689244
1	20101116	1195.25	1174.75	1195.25	1171	-1.7600	-0.017562199	-36.25	1196.79816	1186.087654	10.71050563	14.84761927	-4.137113639	-1.25693E-06	4.23346E-07	5.06088E-07	50.14614731	49.90788871	49.81091924	0.732150491	0.249122242	0.0995888	13.31174767	-93.02325581	-58.83078343	16.23507563	46.7033666
1	20101117	1175.75	1177.5	1182	1173.25	0.2300	0.002340924	-36.5	1193.829212	1185.451532	8.377680481	13.55363151	-5.175951033	-1.3756E-06	1.22216E-07	5.46659E-07	50.06436877	49.9038308	49.83281428	0.612919853	0.242805478	0.128647742	12.98696492	-87.90697674	-74.6045232	15.70042737	45.9365554
1	20101118	1177.75	1197.75	1199	1177	1.7200	0.017197452	-13.25	1194.43241	1186.36253	8.06988094	12.4568814	-4.387000459	-1.39839E-06	8.00743E-07	9.97962E-07	49.97816003	49.94553793	49.87428693	0.48723012	0.307729077	0.183689946	13.18707268	-50.23255814	-12.38953021	16.15039685	53.90151099
0	20101119	1197.5	1198.25	1200	1187.5	0.0400	0.000417449	2.75	1195.019732	1187.243083	7.776649039	11.52083493	-3.744185888	-1.60269E-06	6.40378E-07	9.12942E-07	49.87912134	49.98081883	49.91218065	0.468257133	0.362649261	0.233982212	12.29312993	-49.30232558	3.832054136	15.88965422	53.34523487
0	20101122	1202.75	1198	1206	1182.5	-0.0200	-0.000208638	2.25	1195.478235	1188.039892	7.438343144	10.70433657	-3.265993426	-1.48382E-06	5.61109E-07	8.6537E-07	49.97076878	50.0190628	49.92183347	0.650759511	0.422181927	0.24679337	11.99065736	-49.76744186	2.564102564	16.43325034	52.61513411
1	20101123	1197	1178.25	1197.75	1174.75	-1.6500	-0.01648581	3.5	1192.827737	1187.314714	5.513022649	9.666073786	-4.153051137	-2.28177E-06	-1.29074E-07	3.58715E-07	50.10782405	50.10483427	49.97639097	0.923684875	0.555698492	0.319201686	11.70978999	-86.51162791	-64.67107553	16.92016103	49.68195293
0	20101124	1178	1196.5	1197.5	1175.5	1.5500	0.015489073	19	1193.392701	1187.995106	5.397594653	8.81237796	-3.414783306	-1.15948E-06	6.61487E-07	5.51499E-07	50.03459627	50.03945742	50.00099474	0.730913817	0.453929309	0.35185563	11.36666027	-52.55813953	-34.80413572	17.28300667	56.68248314
1	20101126	1195.75	1183.25	1200.5	1182.5	-1.1100	-0.011073966	-14.5	1191.832285	1187.643617	4.188668506	7.887636069	-3.698967562	-1.89951E-06	1.83023E-07	2.63703E-07	50.15131773	50.0032646	49.98052767	1	0.715477167	0.324691884	10.80084594	-77.20930233	-45.00175201	17.33422048	56.19099263
0	20101129	1188.5	1186.5	1193.75	1172.25	0.2700	0.002746672	-11.75	1191.011934	1187.558904	3.453029292	7.000714713	-3.547685422	-5.84064E-07	2.80401E-07	3.04235E-07	50.17846337	50.04336643	49.99323474	1	0.827812729	0.341556614	10.27544692	-71.1627907	-76.02743231	17.63177616	57.27188473
1	20101130	1186.5	1179.5	1188.25	1173	-0.5900	-0.005899705	-18.5	1189.240867	1186.961948	2.278918462	6.056355463	-3.777437001	-1.10545E-06	-8.48077E-08	6.11438E-08	50.18007203	50.13783598	50.03097523	1	1	0.391645522	9.869568917	-81.52173913	-98.13155096	17.46164929	52.31667882
1	20101201	1177.75	1204.5	1207.75	1176.25	2.1200	0.021195422	26.25	1191.588426	1188.261063	3.327362473	5.510556865	-2.183194392	2.13523E-06	4.54672E-07	9.87004E-07	50.18395879	50.10943215	49.989189	1	0.910385959	0.336187137	10.70234313	-21.6374269	-3.691571778	18.46438863	57.70751563
1	20101202	1204	1222.75	1223.25	1202	1.5200	0.015151515	26.25	1196.382514	1190.815799	5.566714761	5.521788444	0.044926317	3.15105E-06	9.13178E-07	1.12881E-06	50.34143104	50.26366188	50.04215131	1	1	0.406478341	10.67515301	-0.956937799	104.3740573	18.66336087	61.84183076
0	20101203	1222.75	1223.5	1227.25	1213	0.0600	0.000613371	40.25	1200.554435	1193.236851	7.317583765	5.880947509	1.436636257	1.79366E-06	2.12347E-07	1.12048E-06	50.43059865	50.36891982	50.09467195	1	1	0.47618335	11.33911903	-6.666666667	125	18.34812081	68.67446071
1	20101206	1223.25	1222	1226.75	1216.25	-0.1200	-0.001225991	35.5	1203.853753	1195.367455	8.486297842	6.402017575	2.084280267	1.66137E-06	4.49165E-08	9.72411E-07	50.30325768	50.2429628	50.05893605	0.723069365	0.729176531	0.42875492	12.14488104	-9.333333333	125.4987305	17.78754075	65.55752286
1	20101207	1222.75	1223.25	1235	1219	0.1000	0.001022913	43.75	1206.837791	1197.432829	9.404962171	7.002606494	2.402355677	1.76035E-06	1.5358E-07	9.53135E-07	50.39058431	50.23353107	50.10582721	0.898954295	0.70889714	0.490988536	12.16628604	-18.7250996	141.2113232	17.65985927	65.96234838
1	20101208	1222.75	1228.75	1229.25	1217.25	0.4500	0.004496219	24.25	1210.2089	1199.752619	10.45628081	7.693341357	2.762939452	3.46006E-06	6.36037E-07	1.07084E-06	50.360036	50.35154813	50.13653747	0.82181256	0.958969227	0.531746959	12.18616212	-9.960159363	128.0543741	17.25558361	68.11560299
1	20101209	1228.5	1233	1238	1226.5	0.3500	0.0034588	10.25	1213.715223	1202.215388	11.49983495	8.454640075	3.045194872	2.47245E-06	6.73646E-07	1.25209E-06	50.46733123	50.43239647	50.13327503	1	1	0.527417072	12.8137257	-7.604562738	144.6353916	16.84447049	69.18528013
1	20101210	1232.75	1241	1241.5	1231.5	0.6500	0.00648824	17.5	1217.912881	1205.088322	12.82455873	9.328623806	3.495934924	3.87167E-06	1.03028E-06	1.40689E-06	50.40592692	50.53009399	50.19731609	0.78743115	1	0.612411904	13.69933189	-0.722021661	144.412665	16.35557974	69.74829831
1	20101213	1242	1241.25	1247	1236.75	0.0200	0.00020145	19.25	1221.503207	1207.766965	13.73624194	10.21014743	3.526094505	3.66584E-06	1.55377E-06	1.40064E-06	50.54571664	50.60870647	50.26093459	1	1	0.696845921	13.98719506	-7.692307692	132.4891909	15.9194669	62.67614814
0	20101214	1240.75	1241.75	1247.25	1237.75	0.0400	0.00040282	18.5	1224.618098	1210.284227	14.33387132	11.03489221	3.298979112	4.17192E-06	1.56094E-06	1.33693E-06	50.13997348	50.56168153	50.32155675	0	0.922329556	0.777303217	14.32246441	-7.333333333	115.5956165	15.46093355	61.2340083
1	20101215	1242	1237	1244.25	1234	-0.3800	-0.003825247	8.25	1226.523006	1212.263173	14.25983313	11.67988039	2.579952738	2.16525E-06	2.12219E-06	1.0169E-06	50.04887958	50.39479437	50.26813171	0	0.64668433	0.706397886	14.63378594	-13.66666667	92.55073039	15.08872401	58.38728245
0	20101216	1237	1243.5	1244.5	1232.5	0.5300	0.005254648	10.5	1229.134851	1214.577012	14.5578393	12.25547218	2.302367126	1.35804E-06	2.22825E-06	1.05131E-06	50.10146104	50.27688829	50.31821257	0.105832404	0.413064426	0.772864841	14.89453705	-5	89.66861598	14.86810087	66.31860389
0	20101217	1243.25	1242.35	1245	1240.75	-0.0900	-0.000924809	1.35	1231.167951	1216.63427	14.53368072	12.71111389	1.822566839	1.23548E-06	1.50096E-06	5.51245E-07	50.04632044	50.20633228	50.24397297	0	0.194081947	0.674334588	15.75635224	-6.599326599	89.77905021	14.10966509	60.75275997
1	20101220	1240	1241.25	1245.75	1234	-0.0900	-0.000885419	0	1232.719036	1218.457658	14.26137779	13.02116667	1.240211119	1.26402E-06	1.44981E-06	4.50819E-07	49.91663734	49.89203054	50.17815628	0	0	0.755153373	16.46331895	-8.450704225	75.83034197	13.94111759	59.89499402
1	20101221	1241	1250.75	1251.25	1240.75	0.7700	0.007653575	9	1235.49303	1220.849683	14.64334696	13.34560272	1.297744236	1.78455E-06	1.7531E-06	6.94986E-07	49.99596807	49.9858334	50.24005281	0.126106083	0.130886026	0.860837518	17.6012679	-1.015228426	92.64223389	13.69532347	60.46883647
0	20101222	1250	1254.5	1255	1249	0.3000	0.002998201	17.5	1238.417179	1223.342299	15.07488011	13.6914582	1.383421908	1.65981E-06	2.52442E-06	9.68589E-07	50.07002298	50.05002476	50.28881488	0.243825598	0.220454205	0.94409547	19.17277732	-1.19047619	104.8051188	13.14565751	64.22011544
1	20101223	1254.5	1253	1255.75	1249.25	-0.1200	-0.001195695	9.5	1240.66069	1225.539166	15.12152426	13.97747141	1.144052844	1.29032E-06	1.86165E-06	8.72037E-07	50.04135095	50.0127074	50.21376132	0.198247842	0.168384148	0.815946587	20.52902868	-6.962025316	98.00554913	12.67096769	67.48222209
1	20101227	1249.5	1253.25	1254.25	1245.5	0.0200	0.000199521	10.9	1242.597507	1227.59182	15.00568677	14.18311449	0.822572289	7.88274E-07	2.31105E-06	9.42897E-07	50.08229957	49.95371302	50.25207807	0.263340775	0.086067471	0.881369841	21.78840495	-6.493506494	86.33476705	12.39089857	72.87078505
1	20101228	1253.5	1254	1256.5	1251.5	0.0600	0.000598444	12.75	1244.351737	1229.547982	14.80375499	14.30724259	0.496512407	8.19461E-07	2.22401E-06	1.29847E-06	50.12484833	50.01557742	50.25602475	0.93227629	0.172388771	0.888108527	23.3441515	-6.369426752	96.19027975	11.86297724	70.11261456
0	20101229	1254	1255.75	1258.5	1253.25	0.1400	0.001395534	5	1246.105316	1231.488872	14.61644371	14.36908281	0.2473609	8.97372E-07	2.51139E-06	1.32815E-06	50.17148506	50.06977141	50.31725224	1	0.248007315	0.991570332	24.47660819	-8.59375	106.5443049	11.39062172	69.22831687
0	20101230	1255.75	1254.5	1257.5	1251.5	-0.1000	-0.000995421	0	1247.396806	1233.1934	14.2034056	14.33594737	-0.132541769	1.12384E-06	1.62944E-06	1.76967E-06	50.08367559	50.05606707	50.15315032	0.65544339	0.22888523	0.655429097	25.52817512	-14.81481481	99.58254781	11.00557732	69.24364367
1	20101231	1254.25	1253	1257.75	1249.5	-0.1200	-0.001195695	0	1248.258836	1234.660556	13.59827995	14.18841389	-0.590133935	6.10394E-07	9.79069E-07	1.6777E-06	50.09650465	50.04995105	50.14207757	0.705783497	0.220351356	0.598722789	26.46094577	-21.15384615	86.65147536	10.80875036	63.08944591
0	20110103	1256	1265.25	1272.5	1255.25	0.9800	0.009776536	12	1250.872861	1236.92644	13.94642048	14.14001521	-0.193594723	1.45027E-06	1.3317E-06	1.46596E-06	50.1026694	50.10991045	50.21424064	0.729973438	0.325363377	0.73785449	25.1667366	-18.125	148.3735811	11.42955391	62.35269307
1	20110104	1264.75	1265.25	1270	1258.25	0.0000	0	11.25	1253.084728	1239.024482	14.06024659	14.12406148	-0.063814891	1.52025E-06	1.38015E-06	1.45496E-06	50.04151583	50.14010323	50.25283472	0.259506266	0.493417931	0.828075989	24.26365186	-18.125	135.0985371	11.45244292	61.84426965
0	20110105	1265.5	1271.75	1273.75	1255.75	0.5100	0.005137325	16	1255.956309	1241.448594	14.50771438	14.20079206	0.306922317	1.31463E-06	1.53485E-06	1.58764E-06	50.11110743	50.14518963	50.24351255	0.536035291	0.657799123	0.773893584	22.96003252	-4.848484848	140.6318883	11.92012557	65.21289952
0	20110106	1271.75	1270.25	1277	1266.25	-0.1200	-0.001179477	15.75	1258.155338	1243.582032	14.57330636	14.27529492	0.298011436	9.87292E-07	1.31326E-06	1.99118E-06	50.04592508	50.10957305	50.05637108	0.035149326	0.692145406	0.222395736	22.74680752	-15.69767442	157.3860733	11.83654517	63.3780173
0	20110107	1269.75	1267.5	1274	1257.75	-0.2200	-0.002164928	14.5	1259.592978	1245.353733	14.2392453	14.268085	-0.028839698	9.12966E-07	1.09426E-06	1.53123E-06	49.97397189	50.02603969	50.03878723	0	0.529347598	0.170834573	22.54881287	-22.09302326	113.0199386	12.15179194	62.73928373
1	20110110	1266.25	1265.5	1268	1258	-0.1600	-0.001577909	0.25	1260.501751	1246.846049	13.65570179	14.14560835	-0.489906567	7.73956E-07	7.773E-07	1.78377E-06	49.99083737	49.94575891	49.8880877	0.085389123	0	0	22.38831234	-31.72413793	85.40155788	11.99809252	64.05102906
1	20110111	1265.5	1270.5	1273.75	1264	0.4000	0.003951008	5.25	1262.039943	1248.598194	13.44174944	14.00483657	-0.563087129	1.03479E-06	9.21803E-07	1.80835E-06	50.07243976	50.0017706	49.98210204	0.498538264	0.280857873	0.216888243	22.78295438	-20.63492063	115.21488	11.83751448	65.10127853
0	20110112	1270	1283.5	1284.25	1269.25	1.0200	0.010232192	11.75	1265.34149	1251.183513	14.15797767	14.03546479	0.122512879	1.71279E-06	1.29538E-06	2.20899E-06	50.20908123	50.08378881	49.89502803	1	0.692119542	0.016011127	21.75575609	-1.935483871	159.7392013	12.0634063	68.61303123
1	20110113	1283.25	1281.25	1284.5	1276.25	-0.1800	-0.001753019	11	1267.788953	1253.41066	14.37829349	14.10403053	0.274262957	1.65667E-06	1.37852E-06	1.61584E-06	50.10333629	49.99058983	49.88501959	0.550230791	0.224794436	0	21.44771009	-8.333333333	148.3863205	11.79102014	68.92783245
1	20110114	1281.25	1289.5	1290	1274.25	0.6400	0.006439024	22	1271.129114	1256.083944	15.04517006	14.29225844	0.752911621	2.23814E-06	1.41563E-06	1.38028E-06	50.09765529	50.09273563	49.95921456	0.52606759	0.736981342	0.169962551	20.5150594	-1.234567901	153.8809832	12.07380441	70.91240633
0	20110118	1289.5	1294.75	1295	1282.75	0.4100	0.004071345	29.25	1274.763097	1258.948097	15.81500019	14.59680679	1.218193402	1.78842E-06	1.60282E-06	1.46371E-06	50.2129743	50.20706456	50.03816941	1	1	0.350828835	20.39302999	-0.549450549	172.7623216	12.08638981	76.7884717
0	20110119	1294.5	1278.5	1296.25	1275	-1.2600	-0.012550685	8	1275.338005	1260.396386	14.94161924	14.66576928	0.275849959	8.29478E-07	1.16699E-06	1.18705E-06	50.18398184	50.2355078	49.93593167	0.878693859	1	0.116627129	20.12961006	-37.96791444	114.4356117	12.7409334	68.14126292
1	20110120	1279.25	1276.25	1281.5	1267.5	-0.1800	-0.001759875	-7.25	1275.478312	1261.570728	13.90758437	14.51413229	-0.606547928	2.90513E-07	8.00252E-07	1.11647E-06	50.22195434	50.17428517	49.94421335	1	0.788704542	0.135598451	19.88500583	-42.78074866	55.41979042	12.83086673	67.29756166
1	20110121	1276	1279.75	1288	1273.25	0.2700	0.002742409	-1.5	1276.135495	1262.91734	13.21815438	14.25493671	-1.036782334	5.96176E-07	7.88069E-07	1.06773E-06	50.19160084	50.1190479	50.00379767	0.877598217	0.598066094	0.272091566	18.85434214	-40.24390244	80.40077198	12.96794767	64.67122637
0	20110124	1279.5	1288.5	1289.75	1277.75	0.6800	0.006837273	-1	1278.037726	1264.812352	13.22537414	14.0490242	-0.823650061	1.29078E-06	1.09444E-06	1.14788E-06	50.17660942	50.18387105	50.06847846	0.803801022	0.821787936	0.420259445	18.35008149	-19.13580247	101.3052005	12.89880856	63.76034658
1	20110125	1288.5	1287.5	1291.75	1277	-0.0800	-0.000776096	-7.25	1279.493461	1266.492919	13.00054205	13.83932777	-0.838785719	1.35406E-06	1.0574E-06	9.607E-07	50.06903049	50.14381458	50.05437834	0	0.683542455	0.387959534	17.6335483	-21.60493827	91.78029681	13.03103652	65.35058153
1	20110126	1287.25	1293.5	1296.75	1286	0.4700	0.004660194	15	1281.648313	1268.493443	13.1548697	13.70243615	-0.54756645	1.40261E-06	1.2095E-06	1.07114E-06	50.14353136	50.20430362	50.11883859	0.487176266	0.892306151	0.535622215	17.82575226	-8.333333333	121.1753606	12.86810534	63.19741868
0	20110127	1293.75	1295.75	1298.25	1289.25	0.1700	0.001739467	19.5	1283.817803	1270.512447	13.30535582	13.62302009	-0.317664267	7.44745E-07	1.22067E-06	1.10367E-06	50.1831205	50.21235262	50.18528319	0.746057694	0.920085374	0.693140504	18.28000585	-6.172839506	123.7402317	12.5918121	60.91884233
1	20110128	1295.25	1271.5	1299.5	1270.5	-1.8700	-0.01871503	-8.25	1281.922757	1270.585599	11.33715713	13.1658475	-1.828690368	-5.75067E-07	5.47151E-07	7.34372E-07	50.23073991	50.19929546	50.13277261	1	0.875021641	0.571922982	18.52727632	-67.46987952	27.77777778	13.76382552	53.45079018
1	20110131	1269.5	1282.5	1283.75	1262.25	0.8700	0.008651199	-6	1282.011563	1271.468148	10.54341562	12.64136112	-2.0979455	-3.97645E-07	9.26353E-07	8.16353E-07	50.20812541	50.14563054	50.18065076	0.860153492	0.633031192	0.683963059	18.75688462	-45.63758389	-12.71496992	14.31640941	58.0748764
0	20110201	1282.5	1302.75	1306	1281.25	1.5800	0.015789474	15.25	1285.202092	1273.785322	11.4167701	12.39644292	-0.979672815	5.08028E-07	1.14273E-06	1.23133E-06	50.23396887	50.2151677	50.17690669	1	0.916951394	0.675300892	18.37600705	-7.428571429	141.9768891	15.06166588	63.53959682
1	20110202	1302.25	1300	1305.5	1298	-0.2100	-0.002110919	6.5	1287.478693	1275.72715	11.75154333	12.267463	-0.515919672	1.31216E-06	1.06396E-06	1.20251E-06	50.12908186	50.16272405	50.08046533	0.364083665	0.702823976	0.452177166	17.64182883	-13.71428571	160.1989552	14.52154689	59.29329469
1	20110203	1300.25	1303.3	1305.75	1291.5	0.2500	0.002538462	7.55	1289.91274	1277.769583	12.14315718	12.24260184	-0.099444653	1.63864E-06	9.61563E-07	1.06864E-06	50.11555618	50.1845735	50.1409716	0.282079223	0.643247685	0.592162602	16.93661437	-6.171428571	135.0646824	14.50215068	59.99436932
1	20110204	1303.25	1307.25	1308.5	1298	0.3000	0.003030768	35.75	1292.580011	1279.953318	12.62669331	12.31942013	0.307273182	1.65575E-06	1.11969E-06	1.06624E-06	50.19144019	50.22269842	50.20156083	0.742154086	0.89001044	0.732339937	16.79865	-2.702702703	148.2958041	14.21628278	62.8004583
1	20110207	1307.25	1315.75	1320	1306	0.6500	0.006502199	33.25	1296.144625	1282.604924	13.5397009	12.56347628	0.976224614	1.61959E-06	1.44182E-06	1.25438E-06	50.26640695	50.26772868	50.20510236	1	1	0.740533511	15.60224383	-7.359307359	182.3483801	14.20083401	63.0809726
0	20110208	1315	1321.75	1322.25	1313	0.4600	0.004560137	19	1300.083913	1285.504559	14.57935413	12.96665185	1.612702273	2.01596E-06	1.66747E-06	1.35865E-06	50.32969474	50.29555043	50.27910175	1	1	0.911736214	15.05210756	-0.833333333	184.4038425	13.84720301	75.39689938
0	20110209	1321.5	1319.25	1322	1311.75	-0.1900	-0.001891432	19.25	1303.032542	1288.004221	15.02832057	13.3789856	1.649334971	1.52316E-06	1.4492E-06	1.29831E-06	50.13904552	50.08708795	50.24223309	0.10969225	0	0.826438021	14.54126674	-5	153.4829279	13.59025994	72.88731918
1	20110210	1318.5	1318.75	1320.5	1308.5	-0.0400	-0.000379003	15.45	1305.450612	1290.281687	15.16892595	13.73697367	1.431952282	1.3631E-06	1.04743E-06	1.25395E-06	50.06087215	50.03514109	50.22045162	0	0	0.851172822	14.06691455	-5.833333333	123.9060837	13.47666994	72.33824408
1	20110211	1318.25	1327.25	1328.75	1310	0.6400	0.006445498	20	1308.804364	1293.02008	15.78428428	14.14643579	1.637848495	3.25006E-06	1.34957E-06	1.4328E-06	49.92338456	50.11772534	50.21904744	0	0.317132449	0.847609653	13.29663441	-2.255639098	136.1776662	13.85333637	77.51066769
0	20110214	1326	1327.75	1331.25	1324.5	0.0400	0.000376719	12	1311.719078	1295.592667	16.1264108	14.54243079	1.583980005	2.62564E-06	1.12077E-06	1.47173E-06	50.04657198	50.10306	50.2034359	0.303185653	0.260815958	0.807994724	13.32228384	-5.072463768	142.3078381	13.3459552	75.63894269
1	20110215	1328	1326.25	1329.25	1322.25	-0.1100	-0.001129731	4.5	1313.954604	1297.86358	16.09102375	14.85214938	1.238874369	1.35289E-06	9.25958E-07	1.19929E-06	50.02112419	50.04182874	50.17127868	0.240554218	0.025681323	0.726394423	13.34610118	-7.246376812	116.1685995	12.89267269	77.00548249
1	20110216	1326.25	1333	1336	1325.75	0.5100	0.005089538	13.75	1316.884665	1300.466278	16.41838691	15.16539689	1.25299002	1.88621E-06	1.58294E-06	1.32048E-06	49.96249407	50.12073019	50.20935951	0.096255312	0.328671391	0.823026141	12.70786699	-4.06779661	123.7472675	12.70391035	76.68232303
1	20110217	1333	1337.75	1340	1328.5	0.3600	0.003563391	19	1320.094717	1303.228035	16.86668127	15.50565376	1.361027504	1.95613E-06	1.77629E-06	1.27658E-06	50.0555693	49.99700794	50.27980505	0.325329641	0	1	11.85313991	-2.893890675	124.2961174	12.61791676	75.41215095
0	20110218	1337.75	1342.5	1343	1335	0.3600	0.003550738	15.25	1323.541683	1306.13707	17.40461353	15.88544572	1.519167812	1.98794E-06	1.80011E-06	1.38951E-06	50.1504482	50.11073867	50.28737256	0.558843103	0.380953219	1	11.52553951	-0.809716599	127.6459397	12.28806556	77.89871387
0	20110222	1342.25	1314.5	1342.5	1310.25	-2.0900	-0.020856611	-13.25	1322.150655	1306.756546	15.39410902	15.78717838	-0.393069356	-5.10275E-08	7.8505E-07	9.45118E-07	50.22590657	50.15689419	50.2047197	0.744559276	0.535556083	0.794576247	11.22133914	-55.33980583	51.05206659	13.71391802	59.77674824
0	20110223	1314	1305.5	1320.5	1297.5	-0.6800	-0.00684671	-20.75	1319.589016	1306.663469	12.92554727	15.21485216	-2.289304888	-9.25132E-07	5.5796E-07	8.17105E-07	50.31692134	50.13600247	50.13459056	1	0.465577047	0.620278681	10.93886736	-72.81553398	-15.50422552	14.37720959	50.99737584
1	20110224	1305.75	1302.75	1310.75	1292.5	-0.2100	-0.002106473	-30.25	1316.998398	1306.373582	10.62481601	14.29684493	-3.672028917	-9.43592E-07	2.99431E-07	6.63838E-07	50.37964642	50.22954234	50.16396658	1	0.778898814	0.693289263	10.67657215	-79.7029703	-45.73094008	14.65383748	51.62121186
1	20110225	1302.5	1318.75	1320	1301.5	1.2300	0.012281712	-19	1317.267875	1307.290354	9.977521538	13.43298025	-3.455458711	2.79106E-08	6.95504E-07	7.07588E-07	50.35780713	50.25661645	50.20139533	0.952134312	0.869586447	0.786313924	10.40678621	-48.01980198	3.514106688	14.92856337	55.8813538
0	20110228	1318.25	1326	1329	1313	0.5500	0.00549763	-16.5	1318.611279	1308.676253	9.935025623	12.73338932	-2.798363701	-4.37252E-08	1.6047E-06	8.85988E-07	50.35389441	50.28072291	50.18830108	0.938267148	0.950333608	0.718099168	10.31789954	-33.66336634	44.48731315	15.00509456	57.38528629
1	20110301	1326.5	1301	1336.5	1300.75	-1.8900	-0.018853695	-13.5	1315.901851	1308.107642	7.794209443	11.74555335	-3.951343905	-1.52269E-06	5.78466E-07	2.54981E-07	50.40884313	50.33781958	50.20842564	1	1	0.775362172	9.670746594	-83.16831683	-26.5330389	16.48687352	45.21709612
1	20110302	1301.25	1305.75	1313.75	1296.25	0.3700	0.003651038	0.25	1314.340028	1307.933002	6.407026289	10.67784794	-4.270821647	-1.15102E-06	1.11555E-07	2.43323E-07	50.4054749	50.30099674	50.22007597	0.992453831	0.891955467	0.808512353	9.069818858	-73.76237624	-84.08680463	16.5592397	43.54579861
0	20110303	1306.25	1329.75	1332	1305	1.8400	0.018380241	27	1316.710793	1309.549076	7.16171725	9.974621799	-2.812904549	-1.30757E-07	8.80031E-07	1.01429E-06	50.39527099	50.33384586	50.2004258	0.961581831	0.988340436	0.746628517	10.00857824	-26.23762376	31.19625695	17.30500829	53.70610501
0	20110304	1329.75	1320.25	1334.5	1311.25	-0.7100	-0.0071442	1.5	1317.255286	1310.341737	6.913549573	9.362407353	-2.448857781	-9.42725E-07	5.19665E-07	8.85645E-07	50.29904874	50.30211659	50.12374613	0.575090782	0.895241296	0.422986883	10.24664552	-45.04950495	23.10231023	17.72965055	53.36393534
1	20110307	1320.25	1309	1327.25	1302.75	-0.8500	-0.008521113	-17	1315.985242	1310.242349	5.74289342	8.638504567	-2.895611146	-1.87305E-06	8.28828E-08	6.06434E-07	50.21357192	50.30923928	50.15387208	0	0.916140503	0.427022349	10.46770798	-67.32673267	-58.52585259	18.21324694	49.56685291
0	20110308	1308.75	1320	1325.75	1306	0.8400	0.008403361	19	1316.602897	1310.965138	5.637759473	8.038355548	-2.400596075	3.59227E-07	1.54206E-07	6.40928E-07	50.23499191	50.33872179	50.18713421	0.109693553	1	0.56978182	10.33344842	-45.54455446	-23.09711286	18.32301502	48.35699077
0	20110309	1319.75	1315.5	1325	1311.5	-0.3400	-0.003409091	9.75	1316.433221	1311.301054	5.132167241	7.457117887	-2.324950646	6.21772E-07	-1.48164E-07	5.76403E-07	50.19678677	50.30353949	50.14252099	0	0.897041625	0.299920241	9.658033992	-54.45544554	-21.3570634	17.97851395	44.78774003
1	20110310	1315.75	1294.25	1317.25	1292.75	-1.6200	-0.016153554	-35.5	1313.020418	1310.038013	2.982405039	6.562175317	-3.579770278	-4.53365E-07	-7.01577E-07	4.98103E-08	50.22925743	50.30300391	50.18906126	0.153122819	0.843331058	0.524853244	9.030863449	-96.53465347	-140.5251714	18.44433438	47.23289686
0	20110311	1293.75	1306	1308.75	1283	0.9100	0.009078617	-14.25	1311.940353	1309.738901	2.201452829	5.690030819	-3.48857799	-6.94546E-07	-3.33181E-07	2.36681E-07	50.18091792	50.18785732	50.20049945	0	0.255796255	0.580134989	8.448490803	-61.34453782	-137.4373005	18.96616764	52.23544827
0	20110314	1302.25	1295.5	1305.75	1286	-0.8000	-0.008039816	-13.5	1309.411068	1308.684167	0.726901066	4.697404869	-3.970503803	-1.74513E-06	-8.94944E-07	5.13273E-07	50.1804136	50.23329693	50.16522759	0	0.47994666	0.40966311	8.114813733	-76.63551402	-139.7358146	19.04001281	47.40031077
0	20110315	1295.5	1280	1298	1256	-1.2000	-0.011964492	-40	1304.886289	1306.559414	-1.673125542	3.423298787	-5.096424328	-1.22805E-06	-1.38786E-06	-1.73781E-08	50.24750505	50.29441116	50.24755596	0.298103021	0.706288494	0.807563019	7.80497074	-70.1863354	-211.8734793	20.68001189	49.24223116
1	20110316	1280	1258.75	1288.25	1248	-1.6600	-0.016601563	-56.75	1297.788398	1303.017976	-5.229578006	1.692723428	-6.922301434	-2.85772E-06	-2.02586E-06	-8.75428E-07	50.42842834	50.40021355	50.33173538	1	1	1	7.517259389	-87.85310734	-227.6587888	22.07786818	46.61084067
1	20110317	1259.75	1273.75	1279.25	1246.5	1.1900	0.011916584	-20.5	1294.090183	1300.849978	-6.759794859	0.002219771	-6.76201463	-3.33152E-06	-1.73401E-06	-4.98027E-07	50.07199457	50.25752085	50.2696211	0	0.32805032	0.701358212	7.250098849	-69.72222222	-183.3314919	22.84016331	51.43807346
1	20110318	1272.25	1287.71	1293.25	1266.25	1.1000	0.010959764	-18.29	1293.108616	1299.876646	-6.768029775	-1.351830138	-5.416199636	-1.8895E-06	-1.42802E-06	-2.74636E-07	50.09073534	50.13545711	50.25113997	0.052578545	0	0.612502026	8.995660685	-54.21111111	-100.2875021	23.13729451	55.04895243
0	20110321	1276.25	1293	1296.25	1275.75	0.4100	0.004108068	-2.5	1293.091906	1299.367265	-6.275358785	-2.336535868	-3.938822917	-9.05036E-07	-1.40063E-06	-2.4574E-07	50.14105038	50.11740477	50.23423532	0.193740931	0	0.531225463	11.253938	-47.15909091	-65.78137354	22.94891633	59.67736726
1	20110322	1292.5	1288.25	1296.5	1287.5	-0.3700	-0.003673627	8.25	1292.346997	1298.543764	-6.196766314	-3.108581957	-3.088184357	-1.84585E-06	-7.38883E-07	-5.09944E-07	50.02727342	50.1254225	50.255991	0	0.028350363	0.635825489	13.97961627	-52.55681818	-48.42757346	21.95256516	56.02784588
1	20110323	1287.75	1292	1296	1279	0.2900	0.002910926	33.25	1292.293613	1298.059041	-5.765427298	-3.639951025	-2.125476273	-1.35132E-06	-3.59121E-07	-5.51014E-07	50.13874201	50.00429438	50.21830658	0.277869172	0	0.454641063	16.51060324	-48.29545455	-50.88098133	21.59881051	58.66909002
1	20110324	1292	1305.25	1306.5	1289.25	1.0300	0.010255418	31.5	1294.286904	1298.591704	-4.304800692	-3.772920959	-0.531879733	6.85683E-07	1.1807E-07	-2.35215E-07	50.23948513	50.10061284	50.2288999	0.529001882	0.243278093	0.505573082	17.439784	-27.24458204	0.914986784	21.28818118	61.44909031
0	20110325	1304.5	1310	1314.5	1304	0.3600	0.00363915	22.29	1296.704303	1299.436763	-2.732460181	-3.564828803	0.832368622	2.6797E-07	-2.12227E-07	-1.32119E-07	50.25237189	50.18853436	50.24877989	0.56112605	0.465347461	0.601154931	19.14664974	-19.87381703	44.13757348	20.51759681	68.0628023
1	20110328	1309.25	1302.25	1315.25	1302	-0.5900	-0.005916031	9.25	1297.557487	1299.645151	-2.087663938	-3.26939583	1.181731892	4.32651E-07	-6.51719E-07	-4.4932E-07	50.21945142	50.09172913	50.23101879	0.479061795	0.22083991	0.5157606	20.63975542	-28.98089172	35.79492757	19.99848276	62.37005072
1	20110329	1302.75	1316.5	1317.75	1300.25	1.0900	0.010942599	28.25	1300.47172	1300.893658	-0.421938517	-2.699904367	2.27796585	2.16797E-06	4.86984E-07	-1.76932E-07	50.26751875	50.22298574	50.21762833	0.59888417	0.552363657	0.451380056	21.70985523	-1.754385965	60.59838099	19.8200197	62.85068409
0	20110330	1316.25	1324	1327.75	1314.75	0.5700	0.005696924	32	1304.091455	1302.605239	1.486216026	-1.862680289	3.348896315	3.83986E-06	5.61487E-07	-4.06034E-09	50.09682526	50.3086441	50.26804887	0.289503393	0.768716795	0.69379903	23.46202946	-4.615384615	102.8745854	19.33287544	61.49321666
1	20110331	1324.5	1321	1325.75	1320.5	-0.2300	-0.002265861	15.75	1306.69277	1303.967814	2.724955728	-0.945153085	3.670108813	2.77497E-06	-2.18696E-07	-1.89671E-07	50.00445533	50.17979686	50.21411778	0	0.443278555	0.434501527	25.3417433	-8.307692308	103.9376554	18.32695576	62.57867012
1	20110401	1321.25	1327.75	1333.75	1320.5	0.5100	0.005109765	17.75	1309.932344	1305.729458	4.202886198	0.084454771	4.118431427	2.32027E-06	2.43872E-07	-1.49885E-07	50.11387239	50.25601521	50.20220398	0.415934153	0.635788438	0.377220695	26.12700631	-6.876790831	123.3694893	17.96431607	62.73242342
0	20110404	1327	1329.25	1332.75	1324.5	0.1100	0.001129731	27	1312.904291	1307.47172	5.432570912	1.154077999	4.278492912	2.09359E-06	6.06615E-07	-2.10427E-07	50.21252029	50.25704416	50.18640941	0.790930782	0.638387315	0.301281353	27.06581365	-5.157593123	120.2206901	17.27043635	57.89672272
1	20110405	1329.75	1326.75	1334.25	1323	-0.1900	-0.00188076	10.25	1315.0344	1308.899741	6.134659267	2.150194253	3.984465014	2.23266E-06	2.2019E-07	2.65927E-07	49.9676554	49.93038572	50.16959621	0	0	0.220444486	27.75574879	-8.547008547	110.3918569	16.84040518	54.62079403
0	20110406	1327	1329	1336.5	1326	0.1700	0.001695873	5	1317.182954	1310.388649	6.794305024	3.079016407	3.715288616	2.13746E-06	4.11878E-07	4.79737E-07	50.06794552	50.03593083	50.1964652	0.334452732	0.279029129	0.349629	28.56758139	-10.67615658	112.9540903	16.3875191	55.78198524
0	20110407	1329	1328.5	1335.25	1322.25	-0.0400	-0.000376223	7.5	1318.924038	1311.73023	7.193807482	3.901974622	3.29183286	1.33799E-06	1.00584E-06	5.23331E-07	50.05913241	50.01395532	50.15843725	0.305062318	0.220932575	0.166792846	29.32142596	-13.16872428	93.04847155	16.14555345	50.56010881
0	20110408	1328.5	1323.75	1335.75	1318.75	-0.3600	-0.003575461	-4	1319.666494	1312.620584	7.045909893	4.530761676	2.515148217	7.97776E-07	5.31481E-07	1.2591E-07	50.09165643	50.03107028	50.12151817	0.413525126	0.266179331	0	29.94920393	-22.17391304	75.25989654	16.20658534	44.97386714
0	20110411	1325.75	1319.5	1330.25	1317	-0.3200	-0.003210576	-9.75	1319.640879	1313.13017	6.510709105	4.926751162	1.583957943	1.00538E-06	7.16188E-07	-9.36719E-08	50.02642307	49.93225441	50.08342263	0.195981504	0.00494024	0	30.53214062	-29.56521739	56.50932167	15.99540068	41.88260193
1	20110412	1320.25	1308.25	1320.5	1305.25	-0.8500	-0.008525957	-18.5	1317.888436	1312.768676	5.119760236	4.965352977	0.154407259	-4.7411E-07	8.53764E-07	1.68666E-07	50.1171918	50.03180532	50.07416948	0.610689443	0.268122559	0	31.07343898	-59.78835979	13.2580688	15.94215777	37.26138766
1	20110413	1308.25	1308.75	1318.75	1305	0.0400	0.00038219	-20.25	1316.482523	1312.470996	4.011526674	4.774587716	-0.763061042	-8.80021E-07	1.50229E-06	8.53457E-08	50.04529021	50.04127143	50.07798603	0.317051629	0.293148063	0.014817761	31.57607317	-76.55172414	3.025292618	15.78557507	36.19790961
1	20110414	1309.25	1310.25	1313.25	1298.25	0.1100	0.001146132	-18.25	1315.523673	1312.306478	3.217195233	4.46310922	-1.245913987	-6.18606E-07	1.08956E-06	-3.53195E-07	49.99337711	50.04194744	50.05316802	0.105044488	0.294935236	0	32.04280492	-68.62745098	-26.09251879	15.72946257	40.07960811
0	20110415	1310.5	1318.75	1319.25	1305.75	0.6500	0.006487312	-5	1316.020031	1312.783776	3.236255269	4.217738429	-0.981483161	-5.1016E-07	9.1297E-07	-6.36236E-09	49.95928878	49.98560811	50.0843004	0	0.145991179	0.111758909	33.07907046	-46.40522876	4.58240946	15.57021524	45.87953605
1	20110418	1318.25	1301	1318.75	1290.25	-1.3500	-0.013459716	-18.5	1313.709257	1311.910904	1.798353527	3.733861449	-1.935507922	-1.63852E-06	2.50262E-07	-1.32983E-07	49.97588227	50.05141666	50.09524892	0.105086588	0.319968972	0.151061863	34.04131704	-76.75675676	-71.10055424	16.49377129	44.64082185
1	20110419	1301	1308.5	1309.5	1294	0.5800	0.005764796	0.25	1312.907833	1311.658244	1.249588875	3.237006934	-1.987418059	-1.04483E-06	6.09485E-07	-1.99436E-07	49.97814727	50.00947944	50.08152333	0.119430802	0.242129742	0.101789793	35.21462376	-60.54054054	-75.36134548	16.42278763	51.22828535
1	20110420	1308.75	1328.25	1330.5	1308.5	1.5100	0.015093619	19.5	1315.268166	1312.887263	2.380903305	3.065786208	-0.684882903	-2.06199E-08	1.05902E-06	2.67867E-07	49.9752955	50.03988154	50.11958692	0.101370573	0.33519973	0.238430308	33.00991161	-17.83783784	41.03992572	16.82115994	58.37113184
0	20110421	1328.5	1331	1337.75	1328	0.2100	0.002070393	20.75	1317.688448	1314.228947	3.459501183	3.144529203	0.31497198	1.63241E-07	7.49358E-07	7.23711E-07	50.08473637	50.04757411	50.12686927	0.794459694	0.358749022	0.26457245	32.56551343	-14.21052632	104.7922715	16.31607709	60.01011874
1	20110425	1330.5	1330.75	1335.25	1327.25	-0.0200	-0.000187829	12	1319.697918	1315.452729	4.245188966	3.364661156	0.88052781	4.17837E-07	6.05708E-07	4.91736E-07	50.05144114	49.98917339	50.09385352	0.583601003	0.485724278	0.146052663	32.15285798	-14.73684211	88.0479103	15.72207158	62.02516117
1	20110426	1330.75	1341	1346.25	1328	0.7700	0.007702423	40	1322.975161	1317.345119	5.630041913	3.817737307	1.812304606	1.22844E-06	1.10885E-06	8.79283E-07	50.14416255	50.06272338	50.10768461	1	1	0.195703454	30.56465832	-9.375	134.8442664	15.9026379	62.51312042
1	20110427	1341	1351	1354.25	1340.25	0.7500	0.007457122	42.5	1327.286675	1319.838074	7.448601436	4.543910133	2.904691303	2.4024E-06	9.71647E-07	1.35197E-06	50.16686785	50.11467619	50.09811723	1	1	0.161358497	29.97538592	-5.078125	189.7626803	15.76673519	62.18627676
1	20110428	1351.5	1355	1358.5	1346.75	0.3000	0.00296077	26.75	1331.550263	1322.442661	9.107602756	5.456648658	3.650954098	2.58561E-06	8.67813E-07	1.82921E-06	50.27573421	50.21562997	50.03866779	1	1	0	29.83274996	-5.128205128	187.1164815	15.47982554	67.87054252
0	20110429	1355	1359.75	1363.75	1352.75	0.3500	0.003505535	28.75	1335.888684	1325.206167	10.68251715	6.501822356	4.180694793	2.7501E-06	1.077E-06	1.61663E-06	50.39172489	50.30894524	50.12015732	1	1	0.355258268	30.04794058	-5.442176871	186.866864	15.159838	66.20791117
0	20110502	1363.25	1357.75	1373.5	1354.75	-0.1500	-0.001470859	27	1339.251964	1327.616822	11.63514219	7.528486323	4.106655867	2.16802E-06	8.36255E-07	1.31384E-06	50.17573595	50.12779297	50.07984317	0.481331181	0.439741834	0.179506411	29.24428242	-18.91891892	172.1728081	15.41627814	56.40702606
0	20110503	1357.75	1352	1358.5	1345.75	-0.4200	-0.004234948	11	1341.2132	1329.422983	11.79021717	8.380832492	3.409384677	2.85954E-06	6.41414E-07	1.11373E-06	49.85817363	49.92218555	50.05917315	0	0	0.08939429	28.4980284	-25.82582583	105.9686026	15.2258297	56.57894214
0	20110504	1351.75	1343	1355	1337.5	-0.6700	-0.006656805	-8	1341.488092	1330.428688	11.05940449	8.916546892	2.1428576	1.95379E-06	4.679E-07	1.04715E-06	49.9713467	49.94050492	49.97301843	0.212112844	0.047366268	0	27.80507825	-36.63663664	66.4454889	15.38827044	52.91620593
0	20110505	1343.25	1335	1348.75	1325.25	-0.6000	-0.005956813	-20	1340.489924	1330.767304	9.72262072	9.077761658	0.644859062	3.88688E-07	1.84086E-07	8.32008E-07	50.0715281	50.00136383	49.99663224	0.39987624	0.204722142	0.080038572	27.16162453	-46.24624625	25.58539011	15.96767969	49.97459884
1	20110506	1334.25	1334.5	1351.75	1331.75	-0.0400	-0.000374532	-25.25	1339.568398	1331.0438	8.52459787	8.9671289	-0.44253103	2.05625E-07	1.84219E-07	5.66803E-07	50.17671397	50.05472942	50.01164205	0.597019194	0.342703424	0.130914028	27.06651648	-46.84684685	35.58794585	16.25570257	42.41601334
1	20110509	1337.25	1342.75	1346.25	1334.5	0.6200	0.006182091	-15	1340.057875	1331.910926	8.146949223	8.803092965	-0.656143742	6.78755E-07	5.46429E-07	6.26448E-07	50.10113757	49.9531957	50.05014405	0.455371312	0.080179374	0.261415809	27.17933575	-38.67924528	39.72720419	15.93386667	41.19758549
0	20110510	1342.5	1353.75	1356.5	1339	0.8200	0.008192143	1.75	1342.164356	1333.528635	8.635720805	8.769618533	-0.133897728	7.09415E-07	9.63142E-07	9.68743E-07	50.14831844	50.05852759	50.03983518	0.543799319	0.352523895	0.226474109	26.06894734	-30.38461538	69.02269665	16.04573334	45.09298407
1	20110511	1353.75	1338.75	1358.25	1333	-1.1100	-0.011080332	-4.25	1341.63907	1333.915403	7.723667533	8.560428333	-0.8367608	-6.6732E-07	8.78532E-07	4.31252E-07	50.17268955	50.11287581	50.04481124	0.589476492	0.493045844	0.243340369	24.84859657	-72.02072539	37.90290125	16.70318096	44.05738426
0	20110512	1339.25	1347.5	1348.75	1328.75	0.6500	0.006535948	12.5	1342.540752	1334.921669	7.619082577	8.372159182	-0.753076605	-3.97668E-07	1.10117E-06	4.49206E-07	50.13801582	50.15656097	50.07235393	0.524489796	0.605997523	0.412010658	23.71541372	-53.88601036	26.06137032	16.93866803	49.02428849
0	20110513	1347.25	1334	1352.5	1330.5	-1.0000	-0.010018553	-0.5	1341.22679	1334.853397	6.373392567	7.972405859	-1.599013292	-1.41549E-06	6.93844E-07	2.60032E-07	50.10886304	50.14791133	50.05490617	0.786994244	0.583633162	0.357298869	22.22952983	-81.86528497	6.461329746	17.30019174	45.54630029
0	20110516	1332	1325.5	1341.25	1324.75	-0.6400	-0.006371814	-17.25	1338.807284	1334.160553	4.646730678	7.307270823	-2.660540144	-1.79431E-06	2.13227E-07	-2.70363E-08	50.19482678	50.21478162	50.06942099	1	0.756531965	0.431434126	20.8497805	-98.46153846	-48.94578313	17.24303519	41.60214243
1	20110517	1325.25	1325.5	1332	1316	0.0000	0	-28.25	1336.760009	1333.519031	3.240978707	6.494012399	-3.253033693	-1.47481E-06	7.20949E-07	-5.54465E-08	50.23992546	50.2170935	50.07617856	1	0.762509531	0.461676519	19.56858469	-83.47826087	-102.2446689	17.15424696	45.50438125
1	20110518	1326.25	1338.5	1340.5	1324.5	0.9800	0.00980762	-0.25	1337.0277	1333.887991	3.139708886	5.823151697	-2.683442811	-2.30425E-07	8.64967E-07	2.36174E-07	50.22534922	50.15598774	50.07580612	0.913441406	0.604515409	0.460009756	18.37890287	-60.86956522	-53.37311454	17.07180075	48.87871592
0	20110519	1338.25	1341.75	1345.5	1334.5	0.2400	0.002428091	-5.75	1337.754208	1334.470362	3.283845535	5.315290464	-2.03144493	3.95056E-07	3.90894E-07	2.53792E-07	50.2177434	50.08915561	50.09171961	0.840172973	0.566176846	0.640178716	18.42905241	-55.2173913	-13.43850424	16.6381007	47.3712578
0	20110520	1341.5	1327.75	1344	1327	-1.0400	-0.010434135	-6.25	1336.215099	1333.972558	2.242541251	4.700740622	-2.458199371	-3.58422E-07	-7.58756E-08	3.96299E-09	50.24940684	50.15921265	50.09272595	1	0.803732497	0.778075179	18.47561983	-72.35294118	-81.20785693	16.66395065	46.11785207
0	20110523	1326	1315.25	1327	1310.75	-0.9400	-0.009414423	-10.25	1332.989699	1332.585702	0.403997538	3.841392005	-3.437394467	-1.54765E-06	-4.27351E-07	-1.4398E-07	50.32025808	50.24530007	50.10413392	1	1	0.852224749	18.51886101	-90.52631579	-195.134443	16.68795417	39.4462557
1	20110524	1314.75	1313.5	1322.5	1311.75	-0.1300	-0.001330546	-12	1329.991284	1331.171946	-1.180662038	2.836981196	-4.017643234	-2.2747E-06	-7.71772E-07	-9.64618E-08	50.31464218	50.31461835	50.11218974	0.973434124	1	0.90458596	18.67678239	-94.21052632	-176.086467	16.26381459	41.045966
1	20110525	1313	1316.5	1324.5	1302.25	0.2300	0.002283974	-22	1327.915702	1330.085135	-2.169433363	1.835698285	-4.005131647	-1.25437E-06	-9.66486E-07	1.77462E-07	50.24184337	50.24537865	50.05851813	0.629060779	0.808424547	0.555731145	18.46088362	-74.55357143	-157.6920991	16.69139926	47.09124695
1	20110526	1316.5	1326.5	1327.5	1312.5	0.7600	0.007595898	-15.25	1327.697901	1329.81957	-2.121668067	1.044225014	-3.165893081	-1.16501E-06	-7.84488E-07	3.57396E-07	50.14341492	50.23248955	50.07929108	0.163446976	0.772762427	0.690751211	19.39505539	-56.69642857	-94.85213291	16.57058503	49.75776577
1	20110527	1326.5	1330	1333.75	1324.5	0.2600	0.002638522	2.25	1328.05207	1329.832935	-1.780864281	0.479207155	-2.260071436	-2.10287E-07	-8.15018E-07	3.93859E-07	50.19142636	50.19843887	50.10238434	0.271491645	0.546334755	0.840852848	21.20082869	-50.44642857	-41.95370723	16.0476861	48.14231464
0	20110531	1329.75	1344	1345.75	1328.25	1.0500	0.010526316	28.75	1330.505598	1330.882347	-0.376748902	0.308015944	-0.684764846	1.04921E-06	-3.60204E-07	4.8993E-07	50.26476642	50.17236867	50.13187754	0.686209777	0.369076755	1	21.10785801	-25.44642857	36.5447461	16.15142281	50.74601869
1	20110601	1344.75	1312	1347.75	1311.25	-2.3800	-0.023809524	-1.5	1327.658583	1329.483655	-1.825071623	-0.118601569	-1.706470053	-7.39955E-07	-1.11497E-06	2.38927E-07	50.29716981	50.25657803	50.11599477	0.869442131	0.742572459	0.900019751	20.76612878	-80.59701493	-72.5028924	17.6048926	44.0659133
0	20110602	1313.25	1312.5	1317.75	1304.25	0.0400	0.000381098	-4	1325.326493	1328.225606	-2.899112824	-0.67470382	-2.224409004	-1.45788E-06	-8.46437E-07	1.02107E-07	50.21576162	50.16276846	50.12066377	0.409100935	0.32649673	0.929410563	20.44880878	-79.60199005	-142.9941268	17.31168599	47.84380676
0	20110603	1312.25	1296.25	1313.5	1294.5	-1.2400	-0.012380952	-30.25	1320.853187	1325.857043	-5.00385607	-1.54053427	-3.4633218	-2.61861E-06	-1.10485E-06	-6.03127E-07	50.24537204	50.28209046	50.18206276	0.576539785	0.85572831	1	20.1541545	-96.71361502	-177.3709916	17.43227985	44.64757298
0	20110606	1298.75	1285	1299	1283.25	-0.8700	-0.008678881	-45	1315.337312	1322.830595	-7.49328333	-2.731084082	-4.762199248	-2.50494E-06	-1.43764E-06	-8.87248E-07	50.40869863	50.41073761	50.24941007	1	1	1	19.88054695	-97.28682171	-204.869292	17.312117	38.33255621
0	20110607	1285.25	1284.75	1295.5	1282.5	-0.0200	-0.000194553	-59.25	1310.631572	1320.00981	-9.37823878	-4.060515022	-5.317723758	-1.78779E-06	-1.68609E-06	-8.87595E-07	50.52587455	50.47508031	50.3072612	1	1	1	19.62648279	-96.55172414	-179.9103194	17.00410864	32.24969774
1	20110608	1285	1277	1287.75	1276.25	-0.6000	-0.006032302	-35	1305.457484	1316.823898	-11.36641483	-5.521694984	-5.844719847	-2.16683E-06	-2.25327E-06	-1.2515E-06	50.66681952	50.51529242	50.36102257	1	1	1	19.39056608	-98.95104895	-180.7702287	16.61095803	29.86337823
0	20110609	1277.75	1287.5	1294	1275.25	0.8200	0.008222396	-25	1302.694794	1314.651758	-11.95696399	-6.808748785	-5.148215205	-1.68792E-06	-1.48527E-06	-1.22148E-06	50.55723641	50.3445809	50.26972622	0.79063404	0.520580672	0.764702635	18.11691511	-83.10344828	-136.0398301	16.76374674	29.23237506
1	20110610	1287.75	1269.25	1288.75	1267	-1.4200	-0.014174757	-27	1297.549441	1311.288665	-13.73922371	-8.19484377	-5.544379942	-3.42743E-06	-2.32249E-06	-1.68906E-06	50.59720823	50.48543689	50.29602538	0.853571119	0.915309224	0.832483262	16.93423921	-97.21362229	-153.092006	17.11990769	31.03962233
1	20110613	1270	1271.5	1277.25	1265	0.1800	0.0017727	-13.5	1293.541835	1308.341356	-14.79952152	-9.515779319	-5.283742196	-3.48946E-06	-1.85471E-06	-1.7315E-06	50.31837916	50.41355188	50.15776468	0.227504138	0.711393979	0.476145047	15.83604016	-92.14501511	-141.2683041	16.77205714	29.75938524
0	20110614	1272	1290	1292.5	1270.5	1.4500	0.014549744	5.25	1292.996937	1306.982737	-13.98580018	-10.40978349	-3.576016685	-3.12752E-06	-1.0172E-06	-1.2927E-06	50.05819028	50.43195765	50.15292192	0	0.763605363	0.463663833	16.61682404	-69.78851964	-83.2982397	17.14548163	38.97918432
1	20110615	1288.75	1265.5	1289	1261.25	-1.9000	-0.018992248	-11.5	1288.766639	1303.909942	-15.14330283	-11.35648736	-3.78681547	-2.80741E-06	-1.78728E-06	-1.70643E-06	50.20914397	50.47447216	50.25589527	0.248022404	0.884205708	0.729056236	17.34183764	-95.0867052	-108.8572161	17.9743758	36.54813799
1	20110616	1266.25	1269	1274.5	1258	0.2800	0.002765705	-18.5	1285.725618	1301.32402	-15.59840259	-12.20487041	-3.393532189	-2.61175E-06	-2.05981E-06	-1.45422E-06	49.99755776	50.31708968	50.2247938	0	0.437760954	0.626146022	18.01506455	-87.74373259	-110.3002369	17.86906324	39.51186592
0	20110617	1269.5	1279.4	1282.5	1264.25	0.8200	0.008195429	10.15	1284.752446	1299.700019	-14.94757304	-12.75341093	-2.194162105	-9.82239E-07	-1.81767E-06	-1.07368E-06	50.06221193	50.17776337	50.21164839	0.096605203	0.042535867	0.572459897	19.44843151	-76.15598886	-77.37685005	17.89627301	47.1010102
1	20110620	1265	1273.75	1275.25	1256.25	-0.4400	-0.004416133	2.25	1283.059762	1297.777795	-14.71803338	-13.14633542	-1.571697957	-6.51935E-07	-1.5895E-06	-1.18421E-06	50.1063234	50.03983443	50.29487176	0.162515851	0	0.79404293	20.77941511	-80.87431694	-91.00175174	18.27153922	48.9991169
0	20110621	1273.25	1288	1292.75	1271.75	1.1200	0.011187439	-2	1283.819798	1297.053514	-13.2337156	-13.16381146	-0.069904144	2.38973E-07	-7.72153E-07	-1.04157E-06	50.18659823	50.12925223	50.22547766	0.282461188	0.188066668	0.577988061	23.26077334	-48.37398374	-36.03596044	18.46642928	56.89985844
0	20110622	1287.75	1279.75	1293.75	1279.5	-0.6400	-0.00640528	14.25	1283.193676	1295.771772	-12.57809665	-13.0466685	0.468571844	2.11369E-07	-9.75402E-07	-1.4285E-06	50.17308323	50.03894338	50.19774708	0.292712973	0	0.48365073	24.24963606	-58.95196507	-31.76902961	18.16525576	53.35817112
0	20110623	1280	1277	1280.75	1257	-0.2100	-0.002148857	8	1282.240802	1294.381271	-12.14046817	-12.86542843	0.724960262	-6.00333E-07	-1.15107E-06	-1.19844E-06	50.1279073	50.08602487	50.2770457	0.217375859	0.098838221	0.725670152	25.16786574	-51.4619883	-72.42145976	18.56416606	55.14669632
1	20110624	1277.5	1264	1286	1261.25	-1.0200	-0.01018011	-15.4	1279.434525	1292.130806	-12.69628097	-12.83159894	0.135317966	-2.90475E-07	-1.86607E-06	-1.65159E-06	50.14853542	50.13748765	50.26053755	0.470597215	0.206874076	0.671742465	26.40284228	-80.25477707	-74.41332092	19.00601134	54.8226506
1	20110627	1265	1276.25	1280	1257	0.9700	0.009691456	2.5	1278.944598	1290.95445	-12.00985191	-12.66724953	0.657397627	3.32783E-07	-1.57184E-06	-1.12094E-06	50.16708912	50.15502661	50.26994755	0.80124014	0.243693645	0.698929972	27.54960621	-47.01986755	-70.23939872	19.29129625	57.26860789
1	20110628	1277	1294.5	1295	1271.5	1.4300	0.014299706	6.5	1281.337737	1291.217083	-9.879346489	-12.10966892	2.230322434	3.08776E-07	-1.40394E-06	-5.72849E-07	50.18465358	50.20514657	50.30405364	0.884253396	0.372241005	0.811675722	29.51857996	-1.290322581	24.30271715	19.59191794	61.39328887
1	20110629	1293.5	1304.25	1305.5	1291.5	0.7500	0.007531866	24.5	1284.8627	1292.182485	-7.319784166	-11.15169197	3.831907806	2.34014E-06	-1.91931E-07	-3.76072E-07	50.22682642	50.2459416	50.30388195	1	0.463608568	0.811108162	28.68736542	-2.538071066	128.0216615	19.19249523	62.54553136
1	20110630	1304	1315.5	1317.5	1302.25	0.8600	0.008625647	38.5	1289.576131	1293.909708	-4.333576828	-9.788068943	5.454492115	2.76558E-06	1.23072E-07	-4.02805E-07	50.37711896	50.30473511	50.27631638	1	0.610273647	0.719983631	28.70313018	-3.265306122	206.0182388	18.91088843	62.99862087
1	20110701	1314.75	1334.75	1336.5	1312.5	1.4600	0.014633219	70.75	1296.525957	1296.934915	-0.408957668	-7.912246688	7.50328902	3.20801E-06	1.13325E-06	-9.21916E-08	50.55483662	50.44080754	50.26792078	1	0.922704044	0.69223001	29.66380892	-2.180685358	271.265589	19.2743964	71.87048734
0	20110705	1334.5	1336.75	1337.75	1328.25	0.1500	0.001498408	60.5	1302.714271	1299.88418	2.830091049	-5.763779141	8.59387019	3.64567E-06	1.51223E-06	2.05497E-07	50.65019536	50.54090485	50.36500252	1	1	1	29.10796208	-1.226993865	238.9274462	18.57622523	72.11769113
1	20110706	1336	1335.75	1340.75	1326.5	-0.0700	-0.000748083	41.25	1307.796691	1302.540908	5.255783451	-3.559866622	8.815650073	2.75485E-06	1.49264E-06	4.21918E-07	50.40793755	50.26629742	50.33435806	0.536160551	0.452931269	0.900012981	28.75039584	-5.917159763	182.8884191	18.26720914	78.42836892
0	20110707	1336	1351.75	1352.75	1335.75	1.2000	0.011978289	47.5	1314.558739	1306.186026	8.372713014	-1.173350695	9.546063709	4.08223E-06	2.14117E-06	7.45112E-07	50.4600345	50.44250629	50.42719839	0.635908095	0.803971897	1	29.00966999	-1.03626943	177.7683632	18.1766942	79.80003468
0	20110708	1351.5	1341.75	1354.5	1329.25	-0.7400	-0.007397818	26.25	1318.74201	1308.820394	9.921615515	1.045642547	8.875972968	3.72145E-06	1.57504E-06	5.10138E-07	50.04594278	50.33330271	50.33189375	0	0.586418185	0.726063136	29.33176687	-12.97709924	133.2479685	18.68193033	73.1136261
0	20110711	1339.25	1318.5	1339.5	1311.75	-1.7300	-0.017328116	-16.25	1318.704777	1309.537402	9.167375417	2.669989121	6.497386296	3.24494E-06	1.48324E-06	-1.10976E-07	49.70263381	50.18977335	50.26776607	0	0.30048117	0.509158191	29.63085684	-36.92307692	71.80936348	19.49036388	64.28178687
1	20110712	1318	1310.75	1323.25	1295.25	-0.5900	-0.005877892	-26	1317.480966	1309.627224	7.853741433	3.706739583	4.147001849	2.07631E-06	1.20017E-06	-3.28211E-07	49.92884157	50.23512574	50.2113789	0.23872619	0.390831518	0.306500715	29.90858323	-44.87179487	31.08273683	20.09819503	61.58516369
0	20110713	1310.75	1312.25	1327.75	1307.25	0.1100	0.001144383	-23.5	1316.676202	1309.821504	6.85469781	4.336331229	2.518366581	1.07143E-06	6.88017E-07	-5.66153E-07	49.98468462	50.14848576	50.17075722	0.297659617	0.13731291	0.175969834	28.96429511	-43.33333333	42.80578772	20.12689538	56.01304618
1	20110714	1312.25	1306.75	1323.25	1302	-0.4200	-0.004191275	-45	1315.149094	1309.593985	5.555108672	4.580086717	0.975021955	1.78823E-07	1.25724E-06	-6.8102E-08	50.14135474	50.05389297	50.17752665	0.462999931	0	0.185502339	28.08745613	-48.97435897	24.79149899	20.20711714	50.93200894
0	20110715	1307.75	1315	1315.5	1300.5	0.6300	0.006313373	-26.75	1315.126156	1309.994431	5.131725631	4.6904145	0.441311131	1.86231E-09	1.38425E-06	8.26998E-08	50.13947527	49.86671046	50.18072761	0.461016447	0	0.101378356	27.27324852	-40.51282051	19.03252376	19.8351802	52.66468418
1	20110718	1314.5	1300.5	1314.75	1291.25	-1.1000	-0.011026616	-18	1312.875978	1309.291139	3.58483891	4.469299382	-0.884460472	-1.97119E-06	6.60654E-07	1.18335E-07	50.18764605	50.0301893	50.17524745	0.511853012	0.242480275	0.081397934	26.51719858	-65.06024096	-10.06017425	20.11481019	48.10709918
0	20110719	1301.5	1321.25	1324.25	1300.25	1.6000	0.015955402	10.5	1314.164289	1310.176981	3.987308415	4.372901189	-0.385592774	-8.46044E-07	1.4212E-06	7.37966E-07	50.11464366	50.09340932	50.18804152	0.543978704	0.336251477	0.128044536	26.51937763	-52.56916996	26.66198912	20.39232375	51.92408153
1	20110720	1321.25	1321.25	1329.75	1319.25	0.0000	0	9	1315.254399	1310.997205	4.257194113	4.349759773	-0.09256566	-7.89424E-07	9.97832E-07	7.42874E-07	50.17821895	50.14646131	50.17545802	0.627917481	0.414940924	0.082165648	24.68540847	-52.56916996	51.04501298	19.68572919	52.07884844
0	20110721	1321.75	1342.5	1343.5	1315	1.6100	0.016083254	35.75	1319.44603	1313.330745	6.115284685	4.702864756	1.412419929	-4.71159E-07	1.8196E-06	1.28023E-06	50.13455124	50.21903517	50.19288259	0.890528942	0.522586231	0.145694851	23.95037955	-18.97233202	81.94543298	20.31531997	58.29273167
0	20110722	1341.25	1341	1347.75	1332.75	-0.1100	-0.001117318	26	1322.762025	1315.380319	7.381705677	5.23863294	2.143072737	-3.34114E-09	1.8601E-06	1.0495E-06	50.13740169	50.14656175	50.14638322	0.896405997	0.415089903	0	22.51600932	-21.34387352	100.0500751	19.93565425	60.81590577
0	20110725	1330	1333.5	1340.25	1322	-0.5600	-0.005592841	33	1324.414021	1316.722518	7.691503256	5.729207003	1.962296253	8.76676E-07	2.04256E-06	1.26993E-06	50.08045433	50.09402882	50.05143113	0.585819697	0.394789855	0	21.18409411	-33.20158103	58.47054519	19.86882181	63.48864954
0	20110726	1333.5	1326.25	1339.75	1325.5	-0.5400	-0.00543682	5	1324.696479	1317.428257	7.26822212	6.037010027	1.231212094	9.14725E-07	1.48338E-06	1.09567E-06	50.02174447	50.11646878	50.06510979	0.182595551	0.433761938	0.036401949	20.1891918	-44.66403162	45.42227027	19.46747739	57.35040588
0	20110727	1326	1299	1328.5	1298	-2.0500	-0.020546654	-22.25	1320.743175	1316.063201	4.679973685	5.765602758	-1.085629074	-7.35912E-07	1.73226E-07	2.18053E-07	50.15916039	50.05623824	50.09876632	0.828297854	0.406195722	0.125969429	19.26535394	-87.74703557	-79.0960452	20.25551472	51.25380186
0	20110728	1299.25	1296.75	1313	1295.25	-0.1700	-0.001732102	-45.75	1317.051917	1314.632594	2.419323501	5.096346907	-2.677023406	-5.47548E-07	-1.83673E-07	6.62108E-07	50.19079757	50.15113058	50.0588851	1	0.772009568	0.019836656	18.40750449	-90.26548673	-118.3362624	20.07654938	42.95807531
0	20110729	1297.75	1288.5	1300.75	1278.5	-0.6400	-0.006362059	-52.5	1312.659315	1312.696846	-0.037531469	4.069571232	-4.107102701	-1.53479E-06	-7.66444E-07	4.30213E-07	50.37178613	50.21459227	50.14124312	1	0.944265431	0.239009613	17.61093001	-85.55956679	-164.6509654	20.23179586	44.61933423
0	20110801	1306	1279.75	1309.75	1270.25	-0.6800	-0.006790842	-53.75	1307.596343	1310.256339	-2.659995831	2.723657819	-5.38365365	-1.2143E-06	-1.60873E-06	4.28112E-08	50.42832126	50.28033831	50.22427502	1	1	0.459975908	16.66677974	-87.74193548	-151.157009	21.60809615	35.66804882
1	20110802	1279.75	1247.25	1285	1246.75	-2.5400	-0.025395585	-79	1298.31229	1305.589203	-7.276912401	0.723543775	-8.000456176	-4.56131E-06	-2.72878E-06	-5.16759E-07	50.77534039	50.4627736	50.25417054	1	1	0.539534538	15.79006878	-99.5049505	-228.0233966	22.79680357	28.5090741
0	20110803	1248.25	1254.5	1258	1230.25	0.5800	0.005812788	-44.5	1291.571938	1301.804817	-10.23287937	-1.467740855	-8.765138519	-4.0716E-06	-2.45151E-06	-6.56582E-07	49.94230769	50.1326514	50.20108466	0	0.44616237	0.398261231	14.97598003	-79.36170213	-226.0766962	23.15060332	33.2348576
0	20110804	1254.25	1198.75	1264.25	1193.25	-4.4400	-0.044440016	-98	1277.29164	1294.171127	-16.87948735	-4.550090154	-12.3293972	-9.30982E-06	-4.91874E-06	-1.74474E-06	49.30080236	50.28796945	50.29268556	0	0.595907327	0.642031534	14.8079377	-96.44012945	-250.4898048	26.56841736	27.63678745
0	20110805	1199.5	1197.75	1219	1163.25	-0.0800	-0.000834202	-90.75	1265.054464	1287.028821	-21.97435699	-8.034943521	-13.93941347	-9.29395E-06	-4.64885E-06	-1.70961E-06	49.61112576	50.48770745	50.38263153	0.210454659	1	0.881397717	14.65189839	-81.30081301	-239.2696683	28.65281612	34.94434439
1	20110808	1167.25	1111.25	1189	1109.5	-7.2200	-0.072218743	-168.5	1241.392239	1274.008168	-32.61592885	-12.95114059	-19.66478827	-1.6013E-05	-7.48048E-06	-3.70361E-06	50.10039604	50.64487249	50.55690824	0.542267246	1	1	14.50700475	-99.26547744	-261.1720823	32.90975783	27.25018964
0	20110809	1113	1171.75	1175.5	1077	5.4400	0.054443195	-75.5	1230.678049	1266.433489	-35.75544038	-17.51200055	-18.24343984	-1.00759E-05	-4.52028E-06	-2.23931E-06	49.45474929	49.81794257	50.3905956	0.104403498	0	0.670978883	14.37246065	-65.00461681	-191.5384172	37.59477513	40.59890048
1	20110810	1171	1123.5	1178.75	1113.75	-4.1200	-0.041177726	-131	1214.189118	1255.845823	-41.65670508	-22.34094145	-19.31576363	-1.23449E-05	-6.5979E-06	-3.98145E-06	49.90102064	49.17949714	50.58264031	0.40705514	0	1	15.70274161	-82.82548476	-157.2427449	39.55229119	37.91841481
1	20110811	1123	1168.5	1184	1103	4.0100	0.040053405	-30.25	1207.160023	1249.375762	-42.21573919	-26.315901	-15.89983819	-8.29352E-06	-4.45058E-06	-2.90039E-06	49.82476462	49.03005617	50.34520762	0.355339944	0	0.553033539	16.38072863	-65.24216524	-120.239768	42.51284182	45.77928735
1	20110812	1168.25	1176.75	1186.75	1146.75	0.7100	0.007060334	-21	1202.481558	1243.996076	-41.51451817	-29.35562443	-12.15889373	-7.09474E-06	-4.38764E-06	-2.9244E-06	49.99650728	49.09455705	50.10015843	0.471812125	0.039943171	0.09172901	18.8531031	-62.03615604	-88.14961	42.33335312	46.98328195
0	20110815	1179.75	1198.5	1201.75	1176.25	1.8500	0.01848311	87.25	1201.86901	1240.625996	-38.75698582	-31.23589671	-7.521089113	-4.85719E-06	-3.07691E-06	-2.76425E-06	50.38612483	49.3195952	49.85715938	0.736042368	0.179301526	0	21.84995292	-51.68986083	-58.57425842	41.13097075	52.73262509
0	20110816	1196.5	1192.25	1201.5	1177.5	-0.5200	-0.005214852	20.5	1200.389163	1237.042589	-36.65342646	-32.31940266	-4.334023797	-3.18999E-06	-3.98086E-06	-2.96644E-06	50.62110485	49.56242001	49.80746138	1	0.329674547	0	24.6580946	-51.16525424	-53.98864144	39.90732998	52.61283741
0	20110817	1191.75	1190	1206.75	1181.5	-0.1900	-0.001887188	66.5	1198.79083	1233.557953	-34.76712295	-32.80894672	-1.95817623	-3.84308E-06	-4.06768E-06	-3.00395E-06	50.21207873	49.80764774	49.95880064	0.69020272	0.481535616	0.195231382	26.81265086	-51.45005371	-46.060761	38.86037784	59.55488288
0	20110818	1189.5	1143.5	1190	1128.25	-3.9100	-0.03907563	-25	1190.284548	1226.886993	-36.60244501	-33.56764638	-3.034798632	-3.53024E-06	-6.64494E-06	-4.61434E-06	50.40979225	50.14465702	49.8776147	0.818826608	0.690233831	0.090499516	28.81331024	-71.42857143	-78.38391239	40.49535085	49.97545652
0	20110819	1143.75	1124	1153.25	1117.5	-1.7100	-0.017052908	-52.75	1180.086926	1219.265735	-39.17880907	-34.68987892	-4.488930157	-5.03443E-06	-7.4691E-06	-4.98073E-06	50.67614766	50.51176892	50.09503198	1	0.917573557	0.370973186	30.67106538	-77.40384615	-94.96190307	40.15639722	51.18135579
1	20110822	1122	1123.25	1146.5	1111.25	-0.0700	-0.00066726	-75.25	1171.342783	1212.153458	-40.81067483	-35.9140381	-4.896636733	1.33225E-06	-7.25483E-06	-4.48963E-06	50.6326169	50.80791007	50.29160175	0.964359904	1	0.624553052	32.39612373	-75.30040053	-93.62015235	39.80594028	45.72858573
1	20110823	1123.5	1158.5	1160.75	1118.5	3.1400	0.03138215	-33.75	1169.36697	1208.179128	-38.81215741	-36.49366196	-2.318495447	-6.98883E-07	-5.44501E-06	-3.28095E-06	50.56228102	50.40269432	50.18454697	0.866256866	0.7720759	0.486449739	32.60877514	-56.4753004	-67.92993256	39.98051597	48.69383413
0	20110824	1159	1172	1176.75	1142.5	1.1700	0.011653	-18	1169.772052	1205.499192	-35.72714054	-36.34035768	0.613217137	3.81691E-06	-4.00858E-06	-2.94427E-06	50.43465196	50.50850799	49.90062364	0.716348938	0.831593539	0.12018161	33.662839	-33.09859155	-40.69970668	39.5711934	52.24540537
1	20110825	1171.5	1157.5	1188.5	1153	-1.2400	-0.012372014	14	1167.884044	1201.943697	-34.05965279	-35.8842167	1.824563912	-6.64472E-07	-4.5184E-06	-3.21674E-06	50.45794501	50.61804336	50.06042829	0.678943959	0.89320455	0.326333573	33.70354063	-37.95761079	-30.40892523	39.28039387	45.83535428
1	20110826	1157	1176	1179.75	1132.75	1.6000	0.015982721	52	1169.132653	1200.021941	-30.88928885	-34.88523113	3.995942282	1.04688E-07	-3.49729E-06	-2.89206E-06	50.45396054	50.51609732	49.77581814	0.521219573	0.835862356	0	33.741335	-23.69942197	-29.71606746	39.83179431	53.456859
0	20110829	1175.5	1208	1208.75	1172.25	2.7200	0.027210884	84.75	1175.112244	1200.612909	-25.50066423	-33.00831775	7.507653516	8.24413E-07	-1.99729E-06	-1.76033E-06	50.50438322	50.62606323	49.85033085	0.629873014	0.897715534	0.092353326	34.98776672	-0.709219858	49.75443688	39.593809	60.71999157
1	20110830	1208	1204.75	1218.75	1193.5	-0.2700	-0.002690397	46.25	1179.671899	1200.91936	-21.24746074	-30.65614635	9.408685606	1.03618E-06	-1.06036E-06	-2.28098E-06	50.45933748	50.37514869	49.64457808	0.532806097	0.756582144	0	36.5983044	-12.0950324	85.94173866	38.56925122	62.43847382
0	20110831	1204.25	1217.75	1229.75	1201.25	1.0800	0.01079062	45.75	1185.530069	1202.166074	-16.63600546	-27.85211817	11.21611271	2.0662E-06	-8.44653E-07	-1.96126E-06	50.76699258	50.52378708	49.67300039	1	0.834171365	0.03029896	37.33356618	-10.12658228	125.0539606	37.85001899	64.06335404
0	20110901	1218	1201.25	1228.5	1200.75	-1.3500	-0.013549579	43.75	1187.94852	1202.098217	-14.14969713	-25.11163396	10.96193683	4.21954E-06	4.29508E-07	-2.81048E-06	50.51732947	50.45416353	49.40307258	0.248773432	0.762317407	0	38.01630926	-24.05063291	111.9722013	37.12858906	55.75104488
0	20110902	1201	1169.25	1203.25	1168.5	-2.6600	-0.026638918	-6.75	1185.071824	1199.665015	-14.59319121	-23.00794541	8.414754203	3.51518E-06	-6.62211E-07	-3.61497E-06	50.32341527	50.40667869	49.57979693	0	0.677852602	0.14982128	38.65028497	-51.05485232	32.88110043	36.95868984	47.76786316
1	20110906	1165	1164.5	1166.75	1136	-0.4100	-0.004062433	-43.5	1181.906928	1197.060199	-15.15327128	-21.43701059	6.283739302	3.23796E-06	2.26151E-06	-3.58591E-06	50.14793525	50.4727962	49.75493014	0	0.664974014	0.298293644	39.23897671	-55.06329114	-40.80335424	36.69378342	56.09078724
0	20110907	1164.5	1199	1199.75	1163.75	2.9600	0.029626449	-5.75	1184.536632	1197.203888	-12.66725686	-19.68305984	7.015802985	2.99836E-06	1.16154E-06	-2.50794E-06	50.31802864	50.58610722	49.90812288	0.274761947	0.665583366	0.428165579	37.53796044	-25.94936709	46.25890847	36.64422747	57.94748834
0	20110908	1199.25	1185.75	1203.75	1182	-1.1100	-0.011050876	-32	1184.723304	1196.355452	-11.63214861	-18.07287759	6.440728987	1.11714E-06	2.44489E-06	-2.26902E-06	50.4134835	50.47265585	50.03308924	0.428955835	0.225313923	0.534108083	36.64198001	-37.13080169	49.09242512	35.58035407	51.41573074
1	20110909	1185.75	1158	1194	1146.75	-2.3400	-0.02340291	-43.25	1180.612026	1193.514308	-12.90228148	-17.03875837	4.136476895	1.91327E-07	-2.36429E-07	-2.94719E-06	50.41171889	50.38172658	50.18704939	0.426105361	0.015199812	0.664630601	35.80999818	-60.54852321	-28.74203822	36.41390021	46.60620517
1	20110912	1143.5	1163.25	1164	1129.5	0.4500	0.004533679	-6	1177.940945	1191.272507	-13.33156185	-16.29731907	2.965757212	-7.93766E-07	-3.43965E-07	-2.62167E-06	50.34523851	50.16177315	50.26368954	0.318715661	0	0.729603683	35.03744363	-59.7752809	-67.60850197	36.27719305	50.88230907
1	20110913	1162.75	1171.5	1176.75	1145	0.7100	0.007092199	7	1176.950031	1189.807877	-12.85784635	-15.60942452	2.751578176	-2.50552E-06	-8.27711E-07	-2.20819E-06	50.15393276	50.20092456	50.36558483	0.009688142	0.0843253	0.815987274	34.89419785	-58.10473815	-26.85763108	35.95382212	58.33308001
1	20110914	1171.25	1188.5	1202.5	1154.25	1.4500	0.01451131	-10.5	1178.726949	1189.710997	-10.9840482	-14.68434926	3.700301059	-1.02234E-06	1.40051E-08	-1.05735E-06	50.25912216	50.25052822	50.47042316	0.179606808	0.191162963	0.90486587	33.23247663	-41.14713217	29.42059442	36.83212054	63.92035323
1	20110915	1189	1211.25	1212	1182.25	1.9100	0.019141775	25.5	1183.730495	1191.306479	-7.575983574	-13.26267612	5.686692547	-3.13668E-07	8.81811E-07	-6.7068E-07	50.23175094	50.23862943	50.40530386	0.226900379	0.165535033	0.849659801	32.69009113	-18.45386534	90.11544576	36.32625479	64.49501346
0	20110916	1210	1216.74	1216.74	1201.5	0.4500	0.004532508	58.74	1188.808881	1193.190443	-4.381562758	-11.48645345	7.10489069	1.17386E-06	2.66984E-06	6.73979E-07	50.47291178	50.34521241	50.49864532	1	0.395096212	0.928791721	32.74437649	-12.97755611	106.9159447	34.82009373	64.54113685
0	20110919	1199.25	1197.75	1203.75	1181.5	-1.5600	-0.015607278	34.5	1190.184437	1193.528188	-3.343750863	-9.857912932	6.514162069	2.1135E-06	2.77252E-06	2.7353E-07	50.32105869	50.26049237	50.49864532	0.532725988	0.232645041	0.928791721	32.79478432	-31.9201995	49.28007012	34.85008704	64.49303105
0	20110920	1196.75	1196	1214.5	1185.25	-0.1500	-0.001461073	24.5	1191.079139	1193.711285	-2.632146092	-8.412759564	5.780613472	2.3341E-06	2.74339E-06	2.24599E-06	50.15428061	50.28692064	50.377506	0.00109051	0.294926788	0.826093657	32.23441343	-33.66583541	57.02386587	34.45008082	68.50268552
0	20110921	1196.75	1155.75	1203.75	1155	-3.3700	-0.033653846	-32.75	1185.643887	1190.899338	-5.25545123	-7.781297897	2.525846667	-3.05988E-06	2.53438E-08	-2.1662E-07	50.24479737	50.27793448	50.41712702	0.284860767	0.273749696	0.859683099	31.71406902	-73.48484848	-47.55476295	35.47150362	56.78802783
1	20110922	1155.25	1123.5	1159	1106.75	-2.7900	-0.027903958	-87.75	1176.083289	1185.906795	-9.823505669	-8.189739451	-1.633766218	-4.64776E-06	-1.73436E-06	1.70984E-07	50.51025951	50.48493922	50.41712702	1	0.761584083	0.925592983	31.23089208	-84.77134285	-183.2334771	36.66996765	50.28661156
1	20110923	1124.25	1129.75	1138.5	1102	0.5600	0.005562973	-86.99	1168.955091	1181.747032	-12.79194142	-9.110179845	-3.681761574	-2.05813E-06	-9.31009E-07	-8.47604E-07	50.25368174	50.29991665	50.3587962	0.27993682	0.325553637	0.872350678	30.78222777	-75.81488583	-176.2223757	36.6578271	49.55406791
1	20110926	1122	1158.5	1159	1115	2.5400	0.025448108	-39.25	1167.346615	1180.02503	-12.67841454	-9.823826784	-2.854587756	-2.01751E-07	-4.99386E-07	-2.97501E-07	50.23690626	50.22034331	50.3312767	0.232857903	0.138028405	0.847231854	29.11220083	-50.75823601	-103.3537751	37.18226802	53.2823113
0	20110927	1157.5	1169.5	1190	1155	0.9500	0.009495037	-26.5	1167.677905	1179.245398	-11.56749274	-10.17255998	-1.394932769	5.60538E-09	-1.2521E-06	-5.50882E-07	50.22983952	50.14208449	50.28748427	0.212256698	0	0.80725967	29.06857635	-41.17134391	-19.16346779	37.02639173	51.80293214
1	20110928	1169	1148.75	1181.75	1143.5	-1.7700	-0.017742625	-7	1164.76592	1176.98648	-12.2205598	-10.58215994	-1.638399857	-2.80204E-06	-1.92987E-06	-9.24352E-07	50.27328659	50.27425833	50.3457453	0.334306267	0.385509744	0.860438278	29.0280679	-59.25570856	-53.51410459	37.11379232	47.37063376
0	20110929	1148.25	1156.25	1170.75	1133.5	0.6500	0.006528836	32.75	1163.455778	1175.450444	-11.99466578	-10.86466111	-1.130004673	-3.87471E-06	-2.10165E-06	-6.75732E-07	50.03857545	50.20454382	50.34564732	0	0.182174337	0.860348848	28.99045292	-52.71919121	-61.19607862	37.12352144	48.85421071
0	20110930	1157.25	1126	1159.75	1121.5	-2.6200	-0.026162162	-3.75	1157.693351	1171.787448	-14.09409735	-11.51054836	-2.583548997	-6.70479E-06	-2.71817E-06	-3.11604E-07	49.90356016	50.37052898	50.37072522	0	0.666301101	0.88323906	28.95552472	-79.0831445	-107.9391388	37.2039842	48.85154187
1	20111003	1124	1086.25	1133	1085.2	-3.5300	-0.035301954	-72.25	1146.702066	1165.451341	-18.74927483	-12.95829365	-5.790981177	-8.76324E-06	-3.2164E-06	-8.83008E-07	50.30801941	50.60404599	50.42490698	0.666655153	1	0.932694255	28.92309139	-99.20176372	-184.4536201	37.96084247	43.18377657
1	20111004	1087.5	1113.5	1119.75	1068	2.5100	0.025086306	-56	1141.594056	1161.603093	-20.00903752	-14.36844243	-5.640595098	-6.16464E-06	-1.82881E-06	-9.04496E-08	50.38376108	50.37521256	50.28066033	0.791497335	0.504648266	0.801031017	28.89297473	-69.40970822	-158.5637885	38.94578229	46.39015038
1	20111005	1114.5	1135	1141.25	1106.5	1.9300	0.019308487	-13.75	1140.579586	1159.632494	-19.05290815	-15.30533557	-3.747572582	-1.38158E-06	-2.2487E-06	-4.43323E-07	50.49947569	50.14038145	50.24940828	0.982225429	0	0.772505252	30.16685069	-54.95495495	-79.46321257	38.64608356	45.29775138
0	20111006	1135	1157.5	1160.5	1129	1.9800	0.019823789	1.25	1143.182726	1159.474531	-16.29180499	-15.50262946	-0.789175537	2.76862E-06	-8.71309E-07	-1.99405E-07	50.5600269	49.95639716	50.23010549	1	0	0.754886351	31.87581609	-38.90784983	-20.84778855	38.13564902	49.343968
1	20111007	1157.25	1155	1173.75	1144.75	-0.2200	-0.002159827	29	1145.000769	1159.143085	-14.14231614	-15.23056679	1.088250657	2.10597E-06	4.64191E-08	9.48873E-08	50.4253801	50.08978062	50.23394595	0.794891663	0.205950288	0.758391785	33.77221097	-40.61433447	3.769868041	37.48310266	52.18900391
0	20111010	1157.75	1191	1192.25	1156.5	3.1200	0.031168831	104.75	1152.077573	1161.502856	-9.425282801	-14.06950999	4.644227193	2.52265E-06	1.1632E-06	5.17043E-07	50.54301203	50.41230343	50.25391407	0.97408114	0.703940536	0.776617977	34.32619256	-9.392265193	57.69971447	37.46645247	56.92788841
1	20111011	1190.5	1189.5	1194.75	1180.75	-0.1300	-0.001259446	76	1157.83487	1163.576719	-5.741848903	-12.40397778	6.662128873	1.62171E-06	8.1361E-07	-2.80128E-07	50.20835606	50.28844929	50.16693307	0.464297551	0.512703973	0.697224804	35.38715336	-4.142011834	72.85639764	35.79027729	60.74500741
0	20111012	1187.5	1198.25	1216	1180.75	0.7400	0.007356032	63.25	1164.052582	1166.14511	-2.09252777	-10.34168777	8.249160005	3.70448E-06	5.09097E-07	1.39238E-09	50.42205761	50.33693358	50.2643761	0.789830497	0.587565976	0.786167348	35.20107401	-11.99324324	92.50148807	35.75168606	65.53583644
1	20111013	1198.5	1198	1204.25	1185.25	-0.0200	-0.000208638	40.5	1169.275262	1168.504731	0.770530414	-8.119244137	8.889774551	3.14286E-06	-2.9841E-07	-3.04652E-07	50.17532468	50.2024255	50.1488516	0.41398063	0.37987923	0.680720677	35.14569842	-12.16216216	88.26417147	34.55513705	63.95003544
0	20111014	1197.5	1219.25	1221.5	1193	1.7700	0.017737896	64.25	1176.963683	1172.26364	4.70004289	-5.555386731	10.25542962	6.68866E-06	2.48328E-07	5.56032E-07	50.25568462	50.3655539	50.27137118	0.208888685	0.631757092	0.752653279	34.21382991	-1.465798046	125.9152647	34.12262726	66.44927055
1	20111017	1218.25	1194	1230.75	1193.5	-2.0700	-0.020709453	3	1179.584655	1173.873741	5.710913999	-3.302126585	9.013040584	8.05226E-06	3.9921E-08	7.33326E-07	49.68040087	50.22513178	50.23333355	0	0.414938778	0.643261599	32.90992838	-22.58064516	109.3281489	34.34601103	55.19366966
0	20111018	1194	1223	1229.75	1185.5	2.4300	0.024288107	33.5	1186.263939	1177.512723	8.751215705	-0.891458127	9.642673832	7.79606E-06	1.09168E-06	1.48864E-06	50.06764473	50.34501239	50.29792837	0.440236931	0.600040044	0.660102752	31.69916266	-4.761904762	120.1582674	35.05343881	62.533958
1	20111019	1222.75	1206.5	1227.25	1201.5	-1.3500	-0.013491415	8.25	1189.377179	1179.659929	9.717250196	1.230283537	8.486966659	5.18408E-06	1.94219E-06	3.17735E-07	50.19275897	50.2508731	50.20084659	0.582472643	0.454684584	0.360337585	31.12498526	-14.90015361	105.1116143	34.38890747	57.30671969
1	20111020	1206.75	1210	1216.25	1192.5	0.2900	0.002900953	12	1192.549921	1181.907341	10.64257921	3.112742672	7.529836539	3.7705E-06	3.2095E-06	7.01164E-07	50.41094747	50.19970067	50.2773757	0.846901407	0.375671967	0.36742826	30.59182053	-12.74961598	83.6807482	33.62898551	57.36366551
1	20111021	1208.75	1235.25	1235.75	1208	2.0900	0.020867769	16	1199.119164	1185.858649	13.26051415	5.142296967	8.11821718	5.55763E-06	3.76339E-06	1.88148E-06	50.32765626	49.96573925	50.33459683	0.750344332	0.02049125	0.531013628	29.08382244	-0.298062593	114.0317859	33.20905797	61.50462099
0	20111024	1229.75	1247	1252.5	1226.75	0.9500	0.009512244	53	1206.485446	1190.387638	16.09780774	7.333399122	8.764408617	3.76857E-06	3.08896E-06	1.99683E-06	50.51929933	50.27621998	50.43293605	1	0.701510036	0.812148514	28.36982729	-3.767123288	130.0300875	32.67626812	62.0085584
1	20111025	1247	1224.5	1254.5	1222.25	-1.8000	-0.018043304	1.5	1209.256916	1192.91448	16.34243596	9.13520649	7.207229473	2.46715E-06	2.02125E-06	1.34928E-06	50.33722906	50.32379632	50.35135057	0.782965063	0.805865569	0.578909679	27.60436589	-23.90438247	101.3135734	32.64582039	53.81860243
1	20111026	1225	1237.5	1242.5	1216.5	1.0600	0.010616578	31	1213.602006	1196.217111	17.3848947	10.78514413	6.599750571	2.70471E-06	3.14584E-06	1.2302E-06	50.47068086	50.52951707	50.41203647	0.942044867	1	0.752400207	26.8935803	-15.48974943	89.42155394	32.17111894	60.42007958
0	20111027	1238	1282.5	1289.25	1237.5	3.6400	0.036363636	72.5	1224.201697	1202.608436	21.59326101	12.94676751	8.646493504	5.46144E-06	4.19861E-06	1.63465E-06	50.5731566	50.50591665	50.50001449	1	0.958138794	1	25.78041866	-5.084745763	143.2152302	33.56961044	62.53408476
0	20111028	1282.25	1281	1284.25	1272.75	-0.1200	-0.001169591	45.75	1232.939898	1208.415219	24.52467894	15.26234979	9.262329142	3.99184E-06	5.17904E-06	1.48819E-06	50.25770147	50.32712011	50.29894697	0.646650123	0.640998715	0.427423788	24.45566951	-7.603686636	148.5483852	31.9932097	66.67118437
0	20111031	1280	1249.25	1280.75	1245.25	-2.4800	-0.024785324	2.25	1235.449144	1211.440017	24.00912684	17.0117052	6.997421635	3.76703E-06	5.73158E-06	1.28111E-06	49.97773427	50.12315323	50.22095772	0	0.279212797	0.205335269	23.2255453	-36.86635945	106.7449935	32.26155186	59.35885462
1	20111101	1247.5	1224.5	1248	1208.5	-1.9800	-0.019811887	0	1233.76466	1212.407423	21.357237	17.88081156	3.476425434	2.41704E-07	4.01411E-06	8.07463E-07	50.10687208	50.22269292	50.17790249	0.216884382	0.455771151	0.082727681	22.0832871	-62.25961538	37.88923568	32.86786959	53.26035691
1	20111102	1223.5	1234.25	1238.75	1216.5	0.8000	0.007962434	-3.25	1233.839328	1214.025392	19.81393599	18.26743645	1.546499539	1.978E-06	3.52276E-06	1.92501E-06	49.92499351	50.12439755	50.18631532	0	0.281419902	0.106684745	21.32140584	-53.01204819	36.47864137	32.10945033	55.02159134
0	20111103	1234.25	1255.75	1259.75	1213.5	1.7400	0.017419486	-26.75	1237.210201	1217.116104	20.09409689	18.63276854	1.461328357	3.1003E-06	3.36672E-06	3.09515E-06	50.07811913	50.21650315	50.14992918	0.23624551	0.444792059	0.00306861	19.88272321	-32.28915663	63.38028169	33.11948959	63.2426584
1	20111104	1255.75	1251	1258.75	1234.5	-0.3800	-0.0037826	-30	1239.331708	1219.626022	19.70568624	18.84735208	0.858334165	1.14162E-06	3.31464E-06	2.85788E-06	50.10710925	50.02415043	50.13498542	0.280972102	0.103606738	0	19.16269577	-36.86746988	71.66663431	32.48595462	63.51014771
1	20111107	1253.25	1257.5	1259.5	1232	0.5200	0.005195843	8.25	1242.12683	1222.431502	19.6953282	19.0169473	0.678380896	7.92467E-07	2.26478E-06	2.30627E-06	50.14902682	50.11089914	50.25587172	0.345643438	0.257477126	0.331168982	18.46149299	-32.81653747	70.1754386	32.129815	63.29013008
0	20111108	1257.5	1273.25	1275.25	1248.5	1.2500	0.012524851	48.75	1246.91501	1226.195835	20.71917499	19.35739284	1.361782153	3.18346E-06	2.77807E-06	2.35706E-06	50.10673201	50.04131872	50.38193074	0.280390081	0.134058972	0.676508656	18.39098097	-16.5374677	111.866969	31.7455425	65.06152636
1	20111109	1273.25	1225.5	1274	1222.75	-3.7500	-0.037502454	-8.75	1243.620393	1226.144292	17.4761014	18.98113455	-1.505033153	-6.18981E-07	1.0561E-06	1.91144E-06	50.28720731	50.20536967	50.2587226	0.558831268	0.425044063	0.338978994	18.32550553	-78.46153846	22.40257563	33.13871804	59.70700866
1	20111110	1226.25	1237.5	1245	1218.25	0.9800	0.009791922	-18.25	1242.678794	1226.985455	15.69333888	18.32357542	-2.630236537	-2.76019E-06	1.44993E-06	1.9808E-06	50.1080908	50.21098103	50.35700189	0.505495069	0.369693179	0.608215878	18.2647069	-64.08668731	-10.98810988	32.68238104	64.66631437
0	20111111	1237.5	1261.5	1264.75	1233.75	1.9400	0.019393939	10.5	1245.574364	1229.542088	16.03227606	17.86531555	-1.833039482	-1.07759E-06	1.48798E-06	3.14687E-06	50.31573841	50.24711285	50.27690688	1	0.441189421	0.388794964	17.21641022	-34.36532508	59.91093185	32.56221096	65.88549854
1	20111114	1264.25	1252.5	1270.75	1243.5	-0.7100	-0.007134364	-5	1246.639847	1231.242674	15.39717242	17.37168692	-1.974514499	3.23926E-07	2.04059E-06	3.91912E-06	50.2993311	50.15340296	49.99160909	0.958010186	0.255759926	0	16.65016692	-45.51083591	62.76928578	32.18276732	58.64595693
0	20111115	1251.5	1254	1262.25	1234	0.1200	0.001197605	-19.25	1247.772178	1232.928402	14.84377587	16.86610471	-2.022328844	1.99894E-06	1.11748E-06	3.27943E-06	50.20815748	50.19445542	50.15098031	0.724677343	0.35350131	0.313472708	16.12436957	-43.65325077	33.45810538	31.90185537	58.99637662
0	20111116	1254.5	1231	1258.75	1230.5	-1.8300	-0.018341308	5.5	1245.191843	1232.785558	12.40628539	15.97414085	-3.567855455	-1.00494E-07	9.41366E-07	2.32121E-06	50.33212056	50.16868228	50.24662631	1	0.477050534	0.501602101	15.63612917	-70.2970297	-21.01579874	31.64100856	52.28237587
0	20111117	1231.25	1214.75	1241.75	1206.5	-1.3200	-0.01320065	-22.75	1240.508482	1231.44959	9.058892166	14.59109111	-5.532198944	-2.62253E-06	2.91205E-07	1.44606E-06	50.43745234	50.35945415	50.35326871	1	1	0.711360698	15.18276309	-88.88888889	-127.7219152	31.89879366	46.34761795
0	20111118	1215	1214	1229.75	1208.75	-0.0600	-0.000617411	-47.5	1236.430254	1230.157028	6.273226339	12.92751816	-6.654291817	-2.36343E-06	-5.93507E-07	1.4893E-06	50.5876907	50.46155173	50.26714812	1	1	0.541967155	14.87855021	-89.09090909	-139.580913	31.1203084	49.39984402
0	20111121	1208	1190.75	1209	1180.5	-1.9200	-0.019151565	-61.75	1229.402523	1227.237989	2.164534008	10.77492133	-8.610387318	-4.45429E-06	-1.8087E-06	1.09732E-07	50.70916321	50.55969343	50.37831405	1	1	0.760623236	14.59606682	-89.18205805	-213.6405193	31.29028637	43.93437303
0	20111122	1190.75	1182.75	1199	1179.25	-0.6700	-0.006718455	-71.25	1222.225212	1223.942582	-1.717370627	8.276462936	-9.993833563	-6.11141E-06	-1.34218E-06	-4.33769E-08	50.71156602	50.73282334	50.38751302	1	1	0.778717	14.33376082	-96.35416667	-199.1789354	30.4659802	37.048646
0	20111123	1182.75	1160	1185	1158.5	-1.9200	-0.019234834	-71	1212.652102	1219.206095	-6.553992542	5.31037184	-11.86436438	-4.65648E-06	-2.6552E-06	-8.08333E-07	50.90465187	50.87370125	50.53021462	1	1	1	14.09019095	-98.71520343	-212.8640025	30.1826959	32.60013326
1	20111125	1160.25	1153.5	1173.75	1147.5	-0.5600	-0.005603448	-61.25	1203.551779	1214.338977	-10.78719783	2.090857906	-12.87805574	-6.01738E-06	-4.48929E-06	-9.68785E-07	51.17680717	51.0977841	50.58732396	1	1	1	13.86401894	-95.30332681	-197.1288515	29.90178905	27.24778015
1	20111128	1172	1191	1196.25	1169.25	3.2500	0.032509753	-23	1201.620736	1212.610164	-10.98942764	-0.525199203	-10.46422844	-4.72667E-06	-2.93402E-06	-5.24851E-07	50.46634932	50.83190254	50.54677301	0.266548202	0.748329131	0.931928931	13.73362484	-65.94911937	-107.2624351	30.81951841	39.91723676
1	20111129	1190.75	1196.5	1206	1186.25	0.4600	0.004617968	5.75	1200.83293	1211.416818	-10.58388772	-2.536936906	-8.046950811	-3.72272E-06	-1.69182E-06	1.83159E-07	50.4455208	50.52142255	50.4544468	0.245045568	0.389693915	0.776945024	13.04641083	-61.26482213	-69.39700543	30.02883852	41.80608011
0	20111130	1195	1246	1246.75	1183	4.1400	0.041370664	63.25	1207.78171	1213.978535	-6.196824955	-3.268914516	-2.927910439	-3.50665E-07	8.30553E-07	6.3288E-07	50.39054181	50.64124264	50.48534476	0.069163214	0.516570748	0.828812055	13.83763534	-20.0811359	5.600430802	32.43749291	53.9552686
0	20111201	1243.75	1243.5	1251	1235.75	-0.2000	-0.002006421	83.5	1213.276832	1216.16531	-2.888478631	-3.192827339	0.304348708	9.62252E-07	4.31384E-07	9.42019E-07	50.35313216	50.51446879	50.43474728	0	0.382330622	0.743876321	13.55851781	-22.10953347	49.75423496	31.20981485	56.2004286
1	20111202	1243.5	1243.5	1262.75	1242	0.0000	0	90	1217.92655	1218.190102	-0.263552268	-2.606972325	2.343420057	2.02382E-06	-2.69038E-07	8.64256E-07	50.42500781	50.35285633	50.47973069	0.087262141	0.211200077	0.81938797	12.81447815	-22.10953347	63.51196072	30.46268521	54.03740643
0	20111205	1248	1255	1266.25	1248	0.9200	0.00924809	64	1223.630158	1220.916761	2.713396333	-1.542898593	4.256294926	2.79137E-06	2.52579E-07	5.47713E-07	50.74795752	50.61218184	50.5080728	0.479346046	0.477342257	0.866964609	12.3507959	-9.473684211	79.02610131	29.91177913	58.68753348
1	20111206	1253.25	1255	1265.75	1245.25	0.0000	0	58.5	1228.456287	1223.441446	5.014841575	-0.23135056	5.246192134	4.3174E-06	4.5573E-08	2.95064E-07	50.77246644	50.48212834	50.50490076	0.509101616	0.337364592	0.861639845	11.92023382	-9.473684211	75.01074213	29.23950919	61.36772756
0	20111207	1255.5	1264	1268	1244	0.7200	0.007171315	18	1233.924551	1226.445783	7.478767715	1.310673095	6.16809462	5.38553E-06	-1.66521E-07	9.57905E-07	50.92777816	50.74899471	50.53917628	0.697661083	0.531780926	0.919176634	11.41348045	-3.319502075	84.93043065	28.86525853	60.90780183
1	20111208	1263.75	1236	1272	1230.75	-2.2200	-0.022151899	-7.5	1234.243851	1227.153503	7.090347823	2.466608041	4.623739782	5.27152E-06	4.50684E-07	9.58818E-08	50.39934467	50.68553607	50.53009776	0.056105264	0.446593283	0.903936923	10.74635581	-28.91566265	53.00933046	29.74988292	54.54621339
0	20111209	1235.5	1258.75	1260.5	1228.5	1.8400	0.018406149	15.25	1238.014027	1229.493984	8.520043373	3.677295107	4.842748266	7.08366E-06	7.84712E-07	-3.81389E-07	49.90824761	50.83946425	50.49344329	0	0.653228325	0.842406697	10.12688293	-10.64257028	57.09250748	29.91060557	51.92090437
0	20111212	1256	1235.25	1260.5	1226	-1.8700	-0.018669315	-19.75	1237.588792	1229.920356	7.668436829	4.475523452	3.192913377	3.07521E-06	-7.4107E-07	-8.60876E-07	50.11682714	50.68474414	50.55598043	0.204583887	0.445530185	0.947385006	9.551658112	-29.51807229	38.54007147	30.23841946	49.81075471
0	20111213	1235	1226.25	1249.75	1218.5	-0.7300	-0.007285974	-28.75	1235.844363	1229.648477	6.195885413	4.819595844	1.376289569	2.12702E-06	-7.52691E-07	-3.91507E-07	50.41521363	50.5344084	50.58747841	0.497254365	0.243717679	1	9.017520782	-36.74698795	19.94030609	30.31067521	49.902485
1	20111214	1226	1212.5	1232.5	1209	-1.1200	-0.011213048	-51.5	1232.252922	1228.37822	3.874702561	4.630617187	-0.755914626	-2.18566E-06	-1.27301E-06	-1.59553E-07	50.57330468	50.35415216	50.60392773	0.652316964	0.001739531	1	8.521536119	-47.79116466	-10.63311377	29.82419841	45.26407823
1	20111215	1212.75	1218	1227	1204.5	0.4500	0.004536082	-18	1230.060165	1227.609463	2.450702291	4.194634208	-1.743931917	-1.63864E-06	-3.2812E-07	-2.52602E-07	50.43282942	50.04160831	50.57881823	0.514532698	0	0.958992761	8.060978932	-52.55474453	-11.7596894	29.30104138	46.17436862
0	20111216	1218.25	1225.05	1229.25	1217.25	0.5800	0.005788177	-33.7	1229.28937	1227.419873	1.869497496	3.729606866	-1.86010937	-1.15672E-06	4.48791E-07	-5.67634E-07	50.33702046	50.14006089	50.53131086	0.420559101	0.123396427	0.881406731	8.440958891	-52.75280899	7.61109939	28.06525271	41.25206785
1	20111219	1212	1199	1219.75	1195.5	-2.1300	-0.021264438	-36.25	1224.629467	1225.314697	-0.685229879	2.846639517	-3.531869396	-3.72668E-06	-4.02469E-07	-1.06598E-06	50.39886329	50.38564575	50.60271753	0.481217241	0.431202446	0.99802358	8.793797424	-82.02247191	-40.70606986	28.17130609	40.79191961
1	20111220	1199	1236	1237.25	1198.75	3.0900	0.030859049	9.75	1226.37878	1226.106201	0.272578928	2.331827399	-2.059248471	-1.11844E-06	1.63266E-06	-3.41964E-07	50.37690483	50.35214359	50.56939353	0.459679427	0.389212209	0.943600928	8.467315121	-47.05882353	5.803853261	28.90906994	45.27977551
1	20111221	1236	1236.25	1249	1223	0.0200	0.000202265	23.75	1227.897429	1226.857594	1.039835641	2.073429047	-1.033593407	-1.68194E-06	1.91224E-06	-6.74152E-07	50.2647958	50.40720414	50.51193985	0.53611667	0.45822285	0.849771226	8.961271427	-46.73202614	34.86502622	28.70127923	47.58268172
1	20111222	1236	1249	1251	1232.25	1.0300	0.010313448	31	1231.143979	1228.497772	2.646206733	2.187984584	0.458222149	9.34539E-07	3.0756E-06	6.08842E-07	50.38537117	50.4251526	50.54958679	0.717417459	0.480718722	0.911253816	9.853495157	-30.06535948	52.74750161	27.99047357	53.14676223
0	20111223	1249.5	1260.25	1260.75	1248.75	0.9000	0.009007206	35.2	1235.621828	1230.849789	4.772039279	2.704795523	2.067243756	1.80397E-07	3.62781E-06	5.82651E-07	50.39042219	50.43834964	50.58238262	0.599361458	0.497259345	0.964813882	11.36146701	-15.35947712	90.99871403	26.84829689	58.28685939
0	20111227	1260.5	1260.25	1264	1256	0.0000	0	61.25	1239.410778	1233.027582	6.383195384	3.440475495	2.942719889	1.66179E-06	2.338E-06	6.96857E-08	50.50697106	50.43834964	50.54803879	0.784986357	0.497259345	0.908725727	13.02899583	-15.35947712	99.99785136	25.50198997	59.77776439
1	20111228	1260	1244.5	1264.5	1243	-1.2500	-0.01249752	8.5	1240.193735	1233.877391	6.316343952	4.015649187	2.300694765	1.26406E-06	1.67995E-06	-7.30819E-08	50.38187364	50.3018606	50.55983832	0.379495856	0.326189567	0.902661086	14.53883725	-35.94771242	54.43499095	25.21613354	52.87363472
0	20111229	1244	1257.5	1258.5	1243.75	1.0400	0.010445962	21.25	1242.856237	1235.627214	7.229023384	4.658324026	2.570699357	2.97338E-06	4.32967E-07	1.72826E-07	50.37657462	50.38725113	50.56527527	0.461561687	0.433214563	0.891821136	15.9710929	-10.14492754	62.103945	24.46855257	62.35324205
1	20111230	1256.75	1252.5	1260.5	1250.75	-0.4000	-0.003976143	3.5	1244.339893	1236.87705	7.462843184	5.219227858	2.243615327	2.30563E-06	3.56064E-07	5.55822E-07	50.2424938	50.24223035	50.5335766	0	0.311943496	0.791106312	17.58488086	-17.39130435	63.85460872	23.41722739	55.15336442
1	20120103	1274.75	1272	1280	1270.25	1.5600	0.015568862	11.75	1248.595294	1239.47875	9.116544246	5.998691135	3.11785311	3.03921E-06	9.62589E-07	1.30122E-06	50.39924847	50.35015794	50.58731997	0.592696216	0.626115211	0.950686546	19.08339825	-9.467455621	142.6572949	23.708854	59.79310364
0	20120104	1272	1273	1274.75	1262.75	0.0800	0.000786164	12.75	1252.349864	1241.961805	10.38805882	6.876564672	3.511494146	4.76899E-06	6.29471E-07	1.33695E-06	50.12697235	50.41067658	50.63527392	0	0.930249125	1	20.47487868	-8.284023669	117.3083107	22.87250729	59.11932232
1	20120105	1273.25	1273	1278	1259.75	0.0000	0	28.5	1255.526808	1244.260931	11.26587726	7.754427189	3.511450068	2.34487E-06	6.29471E-07	1.83843E-06	50.18950728	50.31156103	50.59661401	0.164566162	0.680425011	0.843962824	21.43016114	-8.284023669	110.0304518	22.5423282	58.6532817
1	20120106	1273.25	1274.25	1282.25	1266.75	0.1000	0.000981932	16.75	1258.407299	1246.482343	11.92495578	8.588532907	3.336422873	2.40376E-06	3.8599E-07	2.03806E-06	50.31504941	50.43649676	50.57367483	0.494941312	0.993788322	0.692813461	22.66288749	-9.221902017	118.9481544	22.03930476	59.93532768
1	20120109	1274.75	1275.5	1277.75	1267.25	0.1000	0.000980969	23	1261.036946	1248.6318	12.40514601	9.351855528	3.053290483	1.66973E-06	1.29243E-06	2.56438E-06	50.40222465	50.54801699	50.48200042	0.724350607	1	0.23564519	23.83206937	-7.780979827	102.1640467	21.2150687	65.07327343
1	20120110	1275	1286	1292	1274.5	0.8200	0.008232066	14	1264.877415	1251.399814	13.47760108	10.17700464	3.300596441	1.59582E-06	8.86304E-07	2.90206E-06	50.48664012	50.26837551	50.35025431	0.946497327	0.085501299	0	23.46207957	-6.434316354	124.6444094	20.94970665	63.54652122
1	20120111	1286	1288.25	1289.5	1279.25	0.1700	0.001749611	15.25	1268.473198	1254.129458	14.34373994	11.0103517	3.333388241	1.72885E-06	1.67726E-06	2.10107E-06	50.52926526	50.37166594	50.45819415	1	0.42328725	0.378710225	23.40897655	-5.434782609	115.7137714	20.18544189	66.15552681
0	20120112	1288.25	1291.75	1297.5	1280.75	0.2700	0.002716864	18.75	1272.054244	1256.916165	15.13807962	11.83589728	3.302182334	2.90198E-06	2.0599E-06	2.04632E-06	50.48979037	50.48091225	50.56346016	0.901875269	0.780550431	0.748039253	22.63098382	-8.812260536	117.8732113	19.94005318	65.17928241
1	20120113	1292	1289	1295	1272.75	-0.2100	-0.002128895	14.75	1274.661284	1259.292745	15.36853857	12.54242554	2.82611303	1.93262E-06	2.41667E-06	9.25797E-07	50.18341174	50.26383202	50.44884793	0.140294264	0.070642954	0.345918716	21.90856199	-15.59633028	95.71322375	20.10504939	65.37567205
1	20120117	1285.25	1289.25	1302.5	1281.25	0.0200	0.000193949	13.75	1276.905701	1261.511801	15.39390056	13.11272054	2.281180015	2.25569E-06	2.2478E-06	9.82507E-07	49.84923646	50.32691172	50.49590259	0	0.276929597	0.511011444	21.81836712	-22.26890756	104.5848611	20.18683157	62.60910385
1	20120118	1289	1302.25	1304.25	1286.5	1.0100	0.010083382	16.25	1280.804824	1264.529445	16.27537903	13.74525224	2.530126792	1.81194E-06	2.39028E-06	1.2308E-06	49.92290789	50.37308664	50.53819849	0.108335757	0.427933309	0.6594079	22.06454538	-3.265306122	116.6879865	20.01277217	66.15461219
1	20120119	1302.75	1310.5	1311.5	1299.25	0.6300	0.006335189	22.25	1285.373313	1267.934672	17.43864132	14.48393006	2.954711267	2.22397E-06	3.42825E-06	1.14896E-06	50.01393618	50.25268253	50.59590787	0.242195226	0.03418127	0.86188303	22.9984364	-1.47601476	145.493768	19.45828845	68.08368306
1	20120120	1310	1310.75	1311.75	1304.75	0.0200	0.000190767	19	1289.277419	1271.106177	18.17124122	15.22139229	2.949848933	2.2381E-06	2.25772E-06	1.15359E-06	50.05919198	50.34678128	50.63931934	0.308745042	0.341908108	1	24.13353638	-1.639344262	144.3062717	18.5684107	69.73484898
1	20120123	1307.5	1311	1318.25	1305	0.0200	0.00019073	22	1292.619354	1274.061275	18.55807885	15.8887296	2.66934925	2.17732E-06	2.25685E-06	9.75886E-07	50.13807554	50.02665374	50.68556779	0.424745368	0	1	24.50745024	-12.39316239	136.5902293	18.18852422	65.90826145
1	20120124	1311.25	1311.5	1311.75	1301.5	0.0400	0.000381388	22.25	1295.524069	1276.834514	18.68955473	16.44889463	2.2406601	2.13077E-06	1.87733E-06	1.54822E-06	50.21510798	50.0903459	50.72068415	0.538023577	0.122164637	1	24.85465596	-11.53846154	111.8355065	17.62148678	68.53053247
0	20120125	1311.25	1320.25	1324.75	1303	0.6700	0.00667175	18	1299.328058	1280.050476	19.27758221	17.01463215	2.262950068	1.99847E-06	1.77644E-06	1.2417E-06	50.28817518	50.16632167	50.77811021	0.645470781	0.267889864	1	23.90927541	-6.923076923	128.7275893	17.91638058	70.57812278
0	20120126	1320.75	1315.25	1329.75	1309.25	-0.3800	-0.003787162	4.75	1301.777588	1282.657848	19.11973956	17.43565363	1.684085933	1.5851E-06	1.63923E-06	1.62359E-06	50.07249242	49.91305184	50.54823796	0.34853579	0	0.462734414	23.45011268	-23.01587302	123.1356813	18.10092482	68.47723897
0	20120127	1314.75	1312.5	1319.25	1307	-0.2100	-0.002090857	1.75	1303.42719	1284.868378	18.55881168	17.66028524	0.898526439	1.22211E-06	2.03911E-06	1.75893E-06	50.04486756	49.887613	50.30272713	0.445691155	0	0	23.02374729	-27.6	93.5318445	17.68300162	64.30189519
0	20120130	1314	1309	1314.5	1296	-0.2700	-0.002666667	-2	1304.284545	1286.655906	17.62863955	17.6539561	-0.025316547	1.1843E-06	1.54369E-06	1.98126E-06	49.91753561	49.91781951	50.0308512	0.155600659	0.050912765	0	22.62783657	-36.40350877	60.78096987	17.74135865	62.88943724
1	20120131	1309	1308.25	1317.5	1302.25	-0.0600	-0.000572956	-3.25	1304.894615	1288.255468	16.63914699	17.45099428	-0.811847293	1.12636E-06	1.67465E-06	1.85222E-06	49.99602765	49.94531147	50.0051803	0.211774578	0.097250191	0	22.71110637	-37.71929825	65.32212885	17.56340446	60.046333
1	20120201	1307.75	1319.75	1327	1303.75	0.8800	0.008790369	-0.5	1307.180059	1290.588396	16.59166253	17.27912793	-0.6874654	1.01857E-06	1.40324E-06	1.91191E-06	50.05158321	50.01232563	50.09756098	0.361665645	0.210201904	0.119520115	21.80438243	-17.54385965	90.22769057	17.96958986	61.58197625
1	20120202	1320.25	1322.75	1326	1317	0.2300	0.002273158	7.5	1309.575434	1292.970737	16.60469707	17.14424176	-0.539544687	7.09168E-07	1.45627E-06	2.50072E-06	50.09039871	50.07810112	49.91195352	0.466391373	0.392375827	0	21.88292863	-12.28070175	104.5112198	17.32890487	60.88800704
0	20120203	1322.75	1339	1342	1320	1.2300	0.012285012	26.5	1314.102291	1296.380312	17.7219783	17.25978906	0.462189232	1.60379E-06	1.89733E-06	2.00799E-06	50.17968243	50.04666756	50.00715027	0.707282339	0.327627576	0.109907075	20.57755703	-4.938271605	148.4917405	17.66255452	61.72494642
1	20120206	1336.5	1339	1340.5	1330.25	0.0000	0	30	1317.932708	1299.537326	18.39538122	17.48690749	0.90847372	1.58955E-06	1.86067E-06	2.00295E-06	50.21640913	50.09831283	50.05965358	0.806372402	0.43400878	0.170523486	20.03832042	-5.405405405	154.776477	17.13308634	66.03718192
1	20120207	1339	1344.75	1345.75	1331.75	0.4300	0.004294249	36.5	1322.058445	1302.886413	19.17203158	17.82393231	1.348099267	1.87372E-06	1.9759E-06	1.84519E-06	50.34178486	50.18783108	50.15203189	1	0.65383017	0.277176597	19.12463978	-2.010050251	166.9966997	16.90929446	69.78290662
1	20120208	1344.25	1347	1348.25	1338.25	0.1700	0.001673173	27.25	1325.895607	1306.154086	19.74152082	18.20745001	1.534070807	1.4995E-06	1.72914E-06	1.66061E-06	50.44219358	50.2644555	50.23543253	1	0.820706717	0.373464763	18.69921858	-2.392344498	163.4568837	16.41577342	72.077433
0	20120209	1347	1348.25	1352.75	1340.75	0.0900	0.000927988	25.5	1329.334745	1309.272302	20.06244235	18.57844848	1.483993872	1.84784E-06	1.69707E-06	1.68202E-06	50.51004345	50.34293409	50.27735337	1	1	0.421863452	17.93688359	-7.929515419	154.0650773	16.10036104	73.6004676
1	20120210	1348	1340.5	1348.25	1333.75	-0.5700	-0.005748192	1.5	1331.052476	1311.585465	19.46701116	18.75616102	0.710850145	1.58569E-06	1.39114E-06	1.85957E-06	50.33255945	50.27477519	50.01300746	0.700452916	0.850305864	0.116669352	17.2290011	-21.58590308	108.7093101	15.98604953	71.28014794
0	20120213	1347.25	1349.1	1352.25	1342.75	0.6400	0.006415517	10.1	1333.829018	1314.364319	19.46469885	18.89786858	0.566830265	2.24878E-06	1.69894E-06	1.74813E-06	50.26815566	50.36285222	50.09645904	0.529415657	1	0.213016324	17.19806439	-6.431718062	123.5812697	15.68347457	73.09309925
0	20120214	1349.25	1347.7	1352	1337.75	-0.1000	-0.001037729	2.95	1335.963015	1316.833629	19.12938637	18.94417214	0.185214226	2.21663E-06	1.65501E-06	1.82263E-06	49.89855852	50.30924514	49.83704555	0	0.887199793	0	17.16933745	-8.898678414	99.67136783	15.58108353	71.48126177
1	20120215	1354.8	1342.2	1358	1338	-0.4100	-0.004081027	-4.8	1336.922552	1318.71262	18.20993201	18.79732411	-0.587392103	1.26674E-06	1.13413E-06	1.34209E-06	49.96912172	50.22446361	49.81363721	0.115396472	0.708802198	0	16.56987701	-25.48387097	89.52609858	15.89672042	62.63134909
1	20120216	1341.75	1354.8	1357.25	1334.25	0.9400	0.009387573	6.55	1339.672928	1321.385759	18.2871694	18.69529317	-0.408123769	1.78008E-06	1.23624E-06	1.54124E-06	50.06844775	50.20869184	49.89152429	0.277830616	0.653597642	0.080756093	16.01323517	-5.161290323	91.13122838	16.40409753	65.50234808
1	20120217	1354.75	1359.75	1361.25	1353	0.3700	0.003653676	19.25	1342.761709	1324.227554	18.53415403	18.66306534	-0.128911311	1.13883E-06	1.35907E-06	1.6252E-06	50.13254395	50.15185948	49.93216033	0.382651177	0.494677489	0.122888998	16.79467879	-2.542372881	118.7713951	15.82166199	65.21820379
0	20120221	1366.75	1360	1369.5	1355.75	0.0200	0.000183857	10.9	1345.413753	1326.877365	18.5363881	18.6377299	-0.101341796	1.15214E-06	1.35857E-06	1.60534E-06	50.1573659	50.01950038	50.00955408	0.423244086	0.020468479	0.20313359	16.73799622	-14.4486692	123.3323291	15.67368614	61.91226178
1	20120222	1359.75	1356	1364	1353	-0.2900	-0.002941176	8.3	1347.042407	1329.034597	18.00780923	18.51174576	-0.503936535	6.21951E-07	1.24006E-06	1.51366E-06	50.12130753	50.01237379	49.97816339	0.364275551	0	0.170586605	16.6853624	-25.71428571	98.72628061	15.33985141	59.23142724
1	20120223	1356	1363	1363.75	1350.25	0.5200	0.005162242	20.8	1349.497421	1331.550553	17.94686784	18.39877018	-0.451902338	8.74742E-07	1.17832E-06	1.43081E-06	50.17052638	50.09522319	50.05079082	0.444766254	0.236389452	0.245889312	16.63648813	-13.13131313	97.28379264	15.20843345	61.44338001
1	20120224	1363	1363.25	1368.5	1361.5	0.0200	0.000183419	8.45	1351.613202	1333.89866	17.71454205	18.26192455	-0.547382503	8.19964E-07	1.32373E-06	1.39225E-06	50.21658092	50.14500623	50.12132935	0.732768927	0.37843254	0.31902618	17.35974389	-15.92356688	114.1217028	14.62211678	57.75391716
1	20120227	1363.25	1367.25	1370.75	1353	0.2900	0.002934165	7.5	1354.018864	1336.36913	17.64973361	18.13948636	-0.489752751	1.45259E-06	1.50363E-06	1.39348E-06	50.20233767	50.16865169	50.1921372	0.821919658	0.445898776	0.392442285	17.78821219	-8.974358974	104.8744522	14.84553701	65.05113657
0	20120228	1367.25	1371.5	1373.75	1364.5	0.3100	0.003108429	11.5	1356.708269	1338.971417	17.73685255	18.0589596	-0.322107054	1.20696E-06	1.70951E-06	1.51645E-06	50.26110841	50.21793057	50.14134028	1	0.586503353	0.339774223	18.89099924	-5.625	132.6766721	14.44585579	62.07686802
1	20120229	1371.25	1364.5	1377.25	1356.75	-0.5100	-0.005103901	8.5	1357.906997	1340.862423	17.04457419	17.85608252	-0.811508329	9.15153E-07	1.55225E-06	1.39481E-06	50.1575164	50.17483636	50.11120686	0.645216668	0.463545124	0.308530816	19.52965116	-29.31034483	104.561174	14.87829467	57.26773093
0	20120301	1362.25	1374.5	1375.25	1358.75	0.7300	0.007328692	11.5	1360.459767	1343.354095	17.1056715	17.70600031	-0.600328817	1.73859E-06	1.48778E-06	1.31785E-06	50.0735225	50.22840682	50.17857223	0.026340315	0.616394652	0.378377634	20.24802209	-6.32183908	111.6777103	14.99413076	64.08576131
0	20120302	1374.5	1368.75	1377	1365	-0.4200	-0.004183339	5.5	1361.735187	1345.235273	16.49991387	17.46478303	-0.964869153	7.54416E-07	1.25818E-06	1.06723E-06	50.0462458	50.12401075	50.14265874	0	0.31852735	0.341141248	21.2955031	-19.76744186	106.5043255	14.78026428	63.29705107
0	20120305	1367.25	1364.5	1369.5	1358	-0.3100	-0.003105023	-2.75	1362.160543	1346.66229	15.4982529	17.071477	-1.573224103	2.61441E-07	6.98153E-07	9.90042E-07	50.05761556	50.1282596	50.1294801	0.052916394	0.390356993	0.327477166	22.26816403	-29.65116279	60.39932687	14.54595969	61.43284197
1	20120306	1364	1342	1365.75	1338.5	-1.6500	-0.016489557	-29.5	1359.058921	1346.316935	12.74198572	16.20557874	-3.463593026	-9.76606E-07	9.54931E-08	5.92327E-07	50.16042977	50.14576389	50.16300887	0.53142781	0.617452332	0.362240996	23.17134919	-81.97674419	-51.30270795	15.45339114	52.30814464
1	20120307	1341.5	1352.75	1354.25	1341.25	0.8000	0.008010432	-11.75	1358.088318	1346.793459	11.29485917	15.22343483	-3.928575656	-1.59264E-07	2.32091E-07	7.75608E-07	50.0997592	50.07030856	50.20796832	0.249058692	0.268175535	0.408856556	24.19555687	-56.97674419	-52.33430583	15.27814891	52.8606572
1	20120308	1352.75	1366.4	1368.5	1350.5	1.0100	0.010090556	-8.1	1359.367038	1348.245795	11.12124312	14.40299649	-3.281753371	2.03006E-07	5.37785E-07	8.51262E-07	50.11013266	50.09393837	50.25817236	0.297338202	0.377556086	0.605138438	23.35759756	-28	38.83071553	15.47256685	56.759641
0	20120309	1366.25	1372.5	1374.5	1363.25	0.4500	0.004464286	3.75	1361.387494	1350.042403	11.34509101	13.79141539	-2.44632438	5.14007E-07	6.64222E-07	1.04788E-06	50.13833277	50.11988501	50.23729474	0.428585335	0.497661025	0.866216041	23.51300402	-12.25806452	98.57043163	15.17095493	61.18116816
1	20120312	1372.75	1372.5	1372.75	1366	0.0000	0	8	1363.09711	1351.705929	11.39118163	13.31136864	-1.920187009	3.00224E-07	8.73628E-07	1.09866E-06	50.13918589	50.13288633	50.18340929	0.432555907	0.557843115	0.797410377	23.83558782	-12.25806452	94.79268925	14.56945815	59.1169985
0	20120313	1372.5	1396.25	1397	1371.5	1.7300	0.017304189	54.25	1368.197555	1355.005489	13.19206537	13.28750799	-0.095442612	1.31182E-06	1.24869E-06	1.55674E-06	50.22951288	50.17902691	50.15127894	1	0.687663157	0.728121539	22.3389456	-1.282051282	221.3842243	15.35021114	67.86684205
1	20120314	1396.5	1394.25	1399.75	1390	-0.1400	-0.001432408	41.5	1372.205623	1357.91249	14.29313309	13.48863301	0.804500082	1.57704E-06	1.23633E-06	1.53843E-06	50.09316186	50.0684969	49.9747221	0.255998321	0	0.347378194	21.75383177	-8.979591837	235.3171584	14.95019606	66.52597914
1	20120315	1394	1401.75	1403	1390.5	0.5400	0.005379236	35.35	1376.750912	1361.159713	15.59119887	13.90914618	1.68205269	1.42953E-06	1.56716E-06	1.44908E-06	50.19223729	50.15612678	50.0541378	0.796605125	0.547995254	0.518637482	20.96293281	-1.937984496	216.4695965	14.77518205	77.29484672
0	20120316	1401.5	1405.11	1406.25	1400	0.2400	0.002397004	32.61	1381.113849	1364.41529	16.69855868	14.46702868	2.231530003	1.89442E-06	1.31466E-06	1.44855E-06	50.28267013	50.24200051	50.13364874	1	1	0.690102172	20.78515898	-1.682656827	208.1577978	14.16624048	78.01551195
0	20120319	1397.25	1404	1408	1393.5	-0.0800	-0.000789974	31.5	1384.634795	1367.347491	17.28730431	15.03108381	2.256220501	2.06081E-06	1.15745E-06	1.13928E-06	50.04301592	50.15108717	50.07531275	0	0.476014709	0.564301088	20.47610541	-5.755395683	156.3794974	14.19008044	75.66733151
0	20120320	1404	1400	1405	1391.75	-0.2800	-0.002849003	3.75	1386.998673	1369.766195	17.23247761	15.47136257	1.761115043	3.04102E-06	1.05244E-06	1.0747E-06	49.69522972	50.04358662	50.01273622	0	0	0.429355326	20.18912709	-11.51079137	116.9742713	14.12293184	74.47589853
0	20120321	1400	1397.5	1405.75	1394.25	-0.1800	-0.001785714	3.25	1388.614261	1371.820551	16.79371051	15.73583215	1.057878354	2.34549E-06	1.09566E-06	9.31601E-07	49.81101154	50.01607383	49.98796332	0.19709543	0	0.375932772	20.08624359	-15.10791367	100.8230761	13.93557957	69.47160868
1	20120322	1397.75	1389	1400.75	1382.5	-0.6100	-0.00608229	-12.75	1388.673606	1373.093103	15.58050312	15.70476635	-0.124263231	1.19549E-06	6.97595E-07	7.51186E-07	49.94540199	49.96378134	49.98294704	0.425868331	0	0.365115217	19.99070892	-27.3381295	57.09424989	14.24375245	62.34324361
1	20120323	1389	1394	1395.25	1380.5	0.3600	0.003599712	-11.11	1389.493051	1374.641762	14.85128931	15.53407094	-0.682781628	1.12918E-06	8.17629E-07	8.12378E-07	50.04161857	49.93356371	50.03510393	0.589657856	0	0.498198438	19.90199816	-20.14388489	47.83196372	14.27991299	66.59450116
0	20120326	1393.75	1415	1415.5	1392.5	1.5100	0.015064562	11	1393.417197	1377.631261	15.78593617	15.58444399	0.201492183	2.17705E-06	1.23413E-06	1.29061E-06	50.09773621	49.83877454	50.03623485	0.68518692	0	0.500742487	18.98296436	-0.673400673	108.0180009	14.90277635	69.88369398
0	20120327	1415	1406.5	1419.75	1406	-0.6000	-0.006007067	6.5	1395.429936	1379.769686	15.66024996	15.59960518	0.060644779	5.32816E-07	9.1754E-07	1.004E-06	50.09675862	49.90076746	50.01757325	0.683522767	0.153742378	0.458762446	18.15560527	-19.13357401	107.2865653	14.82043518	62.9937052
0	20120328	1406.25	1400.25	1412.25	1392	-0.4400	-0.004443654	2.75	1396.171484	1381.286746	14.88473797	15.45663174	-0.571893765	3.20144E-07	9.45211E-07	9.27403E-07	50.0788893	49.9758475	49.94419238	0.653103818	0.339940801	0.293689183	17.38734326	-34.51327434	66.03138738	15.20826124	58.61433027
1	20120329	1399.5	1398.25	1404	1386.25	-0.1400	-0.001428316	9.25	1396.491256	1382.543284	13.94797231	15.15489985	-1.206927544	-1.66261E-07	6.33421E-07	9.91969E-07	50.09532944	50.06610253	49.86616104	0.681089886	0.563773187	0	16.67395711	-40	41.51724733	15.38981401	57.95037597
1	20120330	1398	1403.25	1406.25	1395.75	0.3600	0.003575898	9.25	1397.531063	1384.077114	13.45394824	14.81470953	-1.360761287	-8.16566E-08	9.07638E-07	8.50381E-07	50.08429268	50.06856244	49.92111263	0.966600484	0.569873748	0.14017858	16.71246623	-34.19689119	59.81552151	15.04054158	60.91198976
0	20120402	1407.25	1412.5	1417.75	1399	0.6600	0.00659184	-2.5	1399.833976	1386.182513	13.65146274	14.58206017	-0.930597431	4.41484E-07	1.24495E-06	9.1415E-07	50.13555772	50.11679054	49.98080443	1	0.689479393	0.292449188	15.73196685	-18.47133758	89.51842961	15.3055029	64.07591489
0	20120403	1412	1408.75	1414.25	1399.5	-0.2700	-0.002654867	2.25	1401.205672	1387.854179	13.35149305	14.33594675	-0.984453702	4.5644E-07	1.73929E-06	8.49414E-07	50.10950341	50.08441592	49.97527169	0.919720803	0.609190379	0.278335449	14.86066471	-28.02547771	77.62905595	15.26582412	61.72622752
0	20120404	1409	1393.25	1409	1388.5	-1.1000	-0.011002662	-7	1399.981723	1388.25387	11.72785305	13.81432801	-2.08647496	-2.00025E-07	1.07631E-06	6.65994E-07	50.12215498	50.11137667	49.92730098	0.92951703	0.676053009	0.155964732	14.05159844	-67.51592357	12.89038131	15.63969382	52.21590883
0	20120405	1393.25	1390.25	1397.75	1384	-0.2200	-0.002153239	-8	1398.484534	1388.401731	10.08280344	13.0680231	-2.985219652	8.21584E-08	6.38286E-07	4.92032E-07	50.11843327	50.13213189	49.95155334	0.817706956	0.939306704	0.217831198	13.30032262	-75.15923567	-47.76334538	15.50471569	54.5276168
0	20120406	1390.5	1390.25	1394.75	1372	0.0000	0	-13	1397.217683	1388.53864	8.679043172	12.19022711	-3.511183938	-1.76767E-07	4.77729E-07	4.87634E-07	50.19055387	50.14251011	49.98232085	1	1	0.296317481	12.60270936	-61.78010471	-107.6168037	16.022236	60.01451379
0	20120409	1375	1375	1382.75	1371.75	-1.1000	-0.01096925	-37.5	1393.799578	1387.535778	6.263800303	11.00494175	-4.741141446	-2.0721E-06	8.41454E-08	1.5599E-07	50.21112095	50.19222618	50.02693762	1	1	0.410132498	11.95492561	-93.22916667	-205.4158963	16.19921914	55.04322931
1	20120410	1374.25	1357	1380.75	1352.5	-1.3100	-0.013090909	-51.75	1388.138104	1385.273868	2.864236228	9.376800645	-6.512564417	-2.6216E-06	-1.03468E-06	-2.39862E-07	50.33807295	50.27297577	50.08735682	1	1	0.564258645	11.35341214	-93.30855019	-265.5032028	17.05998921	47.18047269
1	20120411	1357.75	1364	1370.5	1357.5	0.5200	0.005158438	-29.25	1384.42455	1383.698026	0.72652379	7.646745274	-6.920221484	-1.90418E-06	-7.87766E-07	1.21597E-08	50.11089797	50.11821391	50.02413292	0.104835926	0.643571101	0.402977852	11.35309643	-82.89962825	-200.3125558	16.80570426	43.98586712
0	20120412	1364.25	1386	1386.25	1363.25	1.6100	0.016129032	-4.25	1384.666927	1383.868543	0.798384145	6.277073048	-5.478688903	-6.07195E-07	-3.87462E-07	2.23615E-07	50.11863865	50.08958022	50.04138592	0.135337414	0.577625438	0.446989341	11.44614381	-50.18587361	-91.93296655	17.24815396	50.75915641
0	20120413	1385.75	1365	1388.5	1363.75	-1.5200	-0.015151515	-25.25	1381.641246	1382.470873	-0.829627077	4.855733023	-5.6853601	-1.98851E-06	-1.03623E-06	-4.07878E-08	50.10758837	50.05733558	50.0456113	0	0.420646492	0.457768041	11.7328231	-81.41263941	-111.837841	17.7840001	47.37022907
1	20120416	1366	1364	1375.25	1360.5	-0.0700	-0.000732601	-11	1378.927208	1381.10266	-2.175452085	3.449496001	-5.624948087	-2.52695E-06	-1.03488E-06	1.71593E-08	49.9267309	50.1425193	50.04617473	0	0.560942246	0.459205339	11.99902529	-82.37547893	-125.7471871	17.56728581	44.93897128
0	20120417	1364.25	1383.5	1388.75	1359.25	1.4300	0.014296188	26.5	1379.630714	1381.280241	-1.649526356	2.42969153	-4.079217886	-1.2661E-06	-4.00665E-07	7.58653E-07	50.06813433	50.15177963	49.98487783	0.343761181	0.437970545	0.302840198	13.34882294	-52.49042146	-62.19922491	18.41962254	47.14525634
0	20120418	1383.75	1378.25	1386.75	1377.75	-0.3800	-0.003794724	14.25	1379.418297	1381.055779	-1.63748168	1.616256888	-3.253738568	-7.47947E-07	-4.75074E-07	4.76032E-07	50.11366047	50.19706279	50.05143304	0.454438275	0.647964614	0.472619003	12.61754939	-60.53639847	-38.31026639	17.74679236	46.46844992
1	20120419	1378.75	1372.5	1390	1365.5	-0.4200	-0.004171957	-13.5	1378.353943	1380.422017	-2.068073667	0.879390777	-2.947464444	-8.98164E-07	-4.07471E-07	1.31639E-07	50.16764014	50.14970361	50.10999182	0.585666456	0.428343276	0.656989055	12.20570542	-69.348659	-57.41479889	18.22916433	47.123295
0	20120420	1373.75	1375.25	1383.25	1371.25	0.2000	0.002003643	10.25	1377.876414	1380.038905	-2.162491052	0.271014411	-2.433505463	-7.50675E-07	-4.64685E-07	7.17347E-08	50.15591924	49.9812238	50.11447494	0.557172161	0	0.782711628	11.36743214	-63.15789474	-49.8879761	17.78422402	46.11829255
1	20120423	1372.25	1362.75	1374.75	1354	-0.9100	-0.009089256	-1.25	1375.549273	1378.758245	-3.20897201	-0.424982873	-2.783989137	-6.19605E-07	-1.35516E-06	-1.49934E-07	50.19324075	50.07410811	50.13962355	0.647903242	0.318367382	0.959120803	10.58903552	-81.85840708	-102.0174719	18.03177945	40.43036445
1	20120424	1363	1370	1371.25	1361	0.5300	0.005320125	-13.5	1374.695539	1378.109486	-3.413947439	-1.022775786	-2.391171653	7.27545E-07	-9.34591E-07	-4.40723E-07	50.13209438	50.09387481	50.09679736	0.770566187	0.386119098	0.843392835	10.49335184	-61.32596685	-79.02466416	17.47593806	46.05326331
1	20120425	1370.75	1387.25	1387.75	1369.5	1.2600	0.012591241	9	1376.626994	1378.786561	-2.159566964	-1.250134022	-0.909432942	1.25429E-06	-3.08989E-07	-9.82779E-08	50.21645022	50.17995126	50.09816074	1	0.681152073	0.848378452	10.51082388	-17.75147929	-0.927676883	17.5312282	53.83774215
1	20120426	1387.25	1396.75	1398.25	1381	0.6800	0.006848081	24.25	1379.722841	1380.117186	-0.39434503	-1.078976223	0.684631193	5.81294E-07	-1.06137E-08	-6.25556E-08	50.25535705	50.2293727	50.09067354	1	0.850547469	0.820999211	9.948093726	-3.278688525	61.60849034	17.51114047	55.35201412
0	20120427	1396.75	1398.5	1403	1386.5	0.1300	0.001252909	23.25	1382.611635	1381.478876	1.132758707	-0.636629237	1.769387944	1.75357E-06	-9.36534E-08	-8.97469E-08	50.28739979	50.29231568	50.08077202	1	1	0.784791243	9.832739153	-8.910891089	89.35742972	17.43891615	59.32425252
1	20120430	1400.25	1393.5	1402.5	1389.75	-0.3600	-0.003575259	30.75	1384.286768	1382.36933	1.917438174	-0.125815755	2.043253929	1.55587E-06	-4.58794E-07	-1.56695E-07	50.15312203	50.18127791	50.09191517	0.387601861	0.643070802	0.825539614	9.960806638	-19.3877551	96.36920741	17.10399357	59.66133594
0	20120501	1394.25	1400.5	1411.75	1391.25	0.5000	0.005023323	30.5	1386.781111	1383.712343	3.068768945	0.513101185	2.55566776	8.85978E-07	-1.82378E-07	3.1458E-08	50.20420466	50.26363564	50.12221646	0.521149651	0.907808472	0.936345626	9.288975106	-19.48051948	141.754386	17.34656546	60.95296189
0	20120502	1400.5	1397.5	1404.75	1389.25	-0.2100	-0.002142092	10.25	1388.430171	1384.73365	3.696520758	1.149785099	2.546735658	1.00614E-06	1.34246E-07	2.30252E-08	50.11696918	50.20224603	50.12221646	0	0.710472512	0.936345626	8.66513154	-24.67532468	114.5636239	17.21466792	63.06617998
0	20120503	1397.5	1386	1402.75	1384.5	-0.8200	-0.00822898	-10.75	1388.056299	1384.827454	3.228844591	1.565596998	1.663247593	7.2177E-07	-8.38227E-08	-2.84117E-08	50.05597169	50.14780869	50.12560241	0	0.535484522	0.94872738	8.08584823	-44.58874459	73.32829935	17.28862021	53.95057938
1	20120504	1386.5	1362.5	1389	1361.5	-1.7000	-0.016955267	-36	1384.12456	1383.173569	0.950991816	1.442675961	-0.491684146	-6.57261E-07	-7.0748E-07	-5.31776E-07	50.18314357	50.15169315	50.14467912	0.549509261	0.547971077	1	7.547942298	-85.28138528	-56.34509279	18.01800449	42.79234659
0	20120507	1354	1365.75	1370.25	1342.5	0.2400	0.002385321	-27.75	1381.297705	1381.882934	-0.585228927	1.037094984	-1.62232391	1.8447E-07	-2.16887E-07	-8.39968E-07	50.02856627	50.10595958	50.07080978	0	0.400961215	0.734777213	7.048458219	-66.42599278	-119.42401	18.71314702	46.39480863
0	20120508	1365.25	1358.5	1368	1343.75	-0.5300	-0.005308439	-42	1377.790366	1380.150865	-2.360498979	0.357576191	-2.71807517	-5.9692E-07	6.83919E-08	-8.27308E-07	50.183256	50.15716152	50.12190115	0.59764179	0.565549058	0.918217272	6.719920957	-76.89530686	-130.9569147	19.10863652	46.70596069
1	20120509	1359	1351	1360.75	1339.25	-0.5500	-0.005520795	-46.5	1373.668771	1377.991541	-4.322770399	-0.578493127	-3.744277272	-1.94087E-06	-3.26463E-07	-8.58477E-07	50.28102162	50.21301944	50.17443152	0.975358039	0.745103464	1	6.414850642	-83.79310345	-157.0635321	19.2794482	48.61638134
0	20120510	1351.25	1357.5	1363.75	1345.75	0.4800	0.004811251	-28.5	1371.181268	1376.473649	-5.292381678	-1.521270837	-3.771110841	-2.08162E-06	-7.41761E-07	-7.01155E-07	50.10396268	50.16720241	50.15736653	0.291293056	0.426631825	0.932634381	6.849376751	-74.82758621	-110.9625668	19.18805904	49.74815803
0	20120511	1357.5	1350	1363.25	1344	-0.5500	-0.005524862	-12.5	1367.922611	1374.512638	-6.590027191	-2.535022108	-4.055005083	-2.59524E-06	-3.89339E-07	-9.2976E-07	50.06004691	50.20038651	50.15718701	0.124697839	0.536742742	0.930221038	7.252865281	-85.17241379	-113.3703019	19.19248339	46.66505737
0	20120514	1346	1334	1351	1333.25	-1.1900	-0.011851852	-31.75	1362.703748	1371.511702	-8.807954278	-3.789608542	-5.018345736	-3.24681E-06	-8.10772E-07	-1.40177E-06	50.21549193	50.32260996	50.14978609	0.740430582	1	0.900273638	7.627533201	-99.04458599	-153.7664836	19.08944887	44.58242592
0	20120515	1334.5	1328.25	1347	1325.5	-0.4300	-0.004310345	-30.25	1357.403171	1368.307132	-10.90396035	-5.212478904	-5.691481447	-3.96357E-06	-1.5147E-06	-1.44939E-06	50.0580173	50.39034288	50.23139651	0.116658364	1	1	7.975439127	-96.8115942	-151.1801957	19.26163109	44.74173396
0	20120516	1328.75	1322.5	1339.75	1320.75	-0.4300	-0.004329004	-28.5	1352.033453	1364.914011	-12.88055815	-6.746094754	-6.1344634	-4.14616E-06	-1.54148E-06	-1.28748E-06	50.23114257	50.40503845	50.30334205	0.802424261	1	1	8.29849463	-98.07692308	-149.259093	19.24294316	36.82841861
0	20120517	1323	1301.25	1330.75	1300.5	-1.6100	-0.016068053	-56.25	1344.220614	1360.198158	-15.97754437	-8.592384677	-7.385159695	-4.8163E-06	-2.02376E-06	-1.66495E-06	50.42822092	50.39229028	50.39413921	1	0.957375226	1	8.59847474	-99.3258427	-175.3479125	20.0291615	29.05586743
1	20120518	1302	1290.75	1310.5	1289.75	-0.8100	-0.008069164	-59.25	1335.994366	1355.05385	-19.05948464	-10.68580467	-8.373679968	-4.16703E-06	-2.43041E-06	-1.88688E-06	50.5962818	50.56544567	50.46017373	1	1	1	8.877027699	-99.18032787	-183.0721371	20.08064997	23.96272956
0	20120521	1291.75	1315.75	1316	1287.25	1.9400	0.019368584	-18.25	1332.879848	1352.142454	-19.2626061	-12.40116496	-6.861441146	-2.79709E-06	-1.3028E-06	-1.08245E-06	50.13303328	50.04632459	50.38255927	0.139366378	0	0.836702851	8.37661639	-75.74468085	-134.7698856	20.69988925	32.24872758
1	20120522	1315.25	1314.75	1326.5	1307.5	-0.0800	-0.000760023	-13.5	1330.09064	1349.372642	-19.28200205	-13.77733238	-5.504669677	-2.45326E-06	-1.53502E-06	-7.70642E-07	50.2360762	50.18666516	50.42592692	0.330801864	0.270342659	0.927946325	10.09092355	-76.19047619	-97.34762696	20.57846859	33.38665013
1	20120523	1315.5	1315.75	1319	1294	0.0800	0.000760601	-6.75	1327.884388	1346.882076	-18.99768831	-14.82140356	-4.176284752	-1.974E-06	-1.98343E-06	-8.81472E-07	50.17835482	50.13740444	50.35272154	0.223565776	0.175450108	0.773925695	11.6827802	-71.99017199	-101.0583552	20.89429226	40.48593519
0	20120524	1315.75	1322.5	1323.5	1306	0.5100	0.005130154	21.25	1327.056021	1345.075997	-18.01997598	-15.46111805	-2.55885793	-1.93981E-06	-2.03826E-06	-1.1542E-06	49.95803438	50.14194797	50.25604857	0	0.18420247	0.570530362	14.06750346	-57.53012048	-74.59398335	20.65184282	46.74024882
1	20120525	1322.5	1315	1329.75	1312	-0.5700	-0.005671078	24.25	1325.201248	1342.848145	-17.64689678	-15.89827379	-1.748622988	-1.96199E-06	-2.31316E-06	-9.20465E-07	50.0528957	50.02401605	50.30747035	0.14862781	0	0.678719345	15.29494013	-65.63467492	-63.71530392	20.44456833	46.20069007
0	20120529	1322	1333.5	1334.25	1317.5	1.4100	0.014068441	17.75	1326.477979	1342.15569	-15.67771055	-15.85416114	0.176450591	9.00737E-09	-1.61951E-06	-5.37715E-07	50.18587361	50.1120724	50.27831574	0.356976331	0.16263674	0.617379418	16.84125703	-39.54248366	-35.30397643	20.35924202	56.19533583
1	20120530	1333.5	1308.5	1334.25	1308	-1.8700	-0.018747657	-6.25	1323.712136	1339.662676	-15.95053946	-15.87343681	-0.077102651	-1.09417E-06	-2.55878E-06	-1.38976E-06	50.24866954	50.20146059	50.28828792	0.455364402	0.327733346	0.57947467	18.27712272	-72.22222222	-59.76090869	20.78001045	53.56725392
0	20120531	1309	1309.25	1319	1297.25	0.0600	0.000573175	-6.5	1321.487192	1337.409885	-15.92269271	-15.88328799	-0.039404721	-7.19115E-07	-2.45362E-06	-1.27776E-06	50.25329474	50.01927196	50.24955595	0.462611118	0	0.459072208	19.61042658	-71.05263158	-79.2039801	20.84929542	49.96260352
0	20120601	1306.25	1274	1307.5	1273.5	-2.6900	-0.026923811	-48.5	1314.18147	1332.712856	-18.53138608	-16.41290761	-2.118478473	-1.59111E-06	-3.25521E-06	-1.9084E-06	50.35783126	50.1799211	50.35755648	0.626397946	0.294135615	0.736449017	20.84849445	-99.35483871	-147.6703738	21.91363146	43.2026692
1	20120604	1275	1273	1281.5	1262	-0.0800	-0.000784929	-42	1307.84586	1328.289682	-20.44382235	-17.21909056	-3.224731798	-1.02015E-06	-2.62264E-06	-1.98292E-06	50.42615808	50.30961162	50.39822849	1	0.531588502	0.840906579	21.9981289	-87.05882353	-173.70742	21.74122921	41.06455746
1	20120605	1273.25	1285	1286.75	1267.5	0.9400	0.009426551	-48.5	1304.331112	1325.083039	-20.75192687	-17.92565782	-2.826269054	-1.78432E-06	-2.32417E-06	-1.48409E-06	50.30935734	50.26125426	50.32820248	0.750491719	0.443050068	0.661059403	23.54795128	-70.41800643	-137.4087963	21.56328427	43.42956218
1	20120606	1285.25	1315.5	1315.75	1283	2.3700	0.023735409	7	1306.049402	1324.373184	-18.32378167	-18.00528259	-0.318499084	1.19107E-07	-1.16638E-06	-9.83063E-07	50.40208477	50.32832636	50.25048446	0.948574886	0.565853667	0.461456897	22.62593889	-25.95155709	-44.85655413	22.36233539	53.94762942
1	20120607	1315.25	1316.75	1329.5	1312	0.1000	0.000950209	7.5	1307.695648	1323.808504	-16.11285559	-17.62679719	1.513941602	1.33394E-07	-9.19552E-07	-1.27682E-06	50.40525634	50.34958337	50.14958863	0.95534997	0.60477355	0.202327028	22.53671438	-24.22145329	18.30051831	22.01502572	47.73640887
0	20120608	1316.25	1328.75	1329.5	1305.5	0.9100	0.009113347	54.75	1310.934779	1324.174541	-13.2397613	-16.74939001	3.509628714	4.31959E-07	-7.49362E-07	-1.20846E-06	50.42506951	50.35996462	50.05188217	0.997083642	1	0	22.45386306	-7.612456747	36.5260205	22.1568096	57.41303468
1	20120611	1342	1307	1349	1306.25	-1.6400	-0.016368768	34	1310.329429	1322.902352	-12.57292376	-15.91409676	3.341173	-3.79344E-07	-1.17667E-06	-1.67799E-06	50.46377739	50.32828685	49.98095695	1	0.907019518	0	20.91936455	-48.27586207	45.99014195	23.62775177	46.85857838
0	20120612	1307.5	1326.75	1327.25	1303.75	1.5100	0.015110941	41.75	1312.85567	1323.187363	-10.33169294	-14.797616	4.465923055	-2.95122E-07	-1.43034E-07	-1.18354E-06	50.44237877	50.41306497	50.04398219	0.90052143	1	0.131517167	19.49447309	-25.57471264	46.66575877	23.61862664	56.46221584
1	20120613	1326.25	1315.5	1327.75	1310.25	-0.8500	-0.008479367	0	1313.26249	1322.617929	-9.355438677	-13.70918053	4.353741856	4.82916E-07	-3.02715E-07	-1.5358E-06	50.40850588	50.3519893	49.94670445	0.737405858	0.844904112	0	18.51190006	-38.50574713	45.5850682	23.18158188	55.32941787
1	20120614	1315.75	1333	1334.5	1311.75	1.3300	0.013302927	16.25	1316.29903	1323.386971	-7.08794102	-12.38493263	5.296991611	1.43155E-06	3.62622E-07	-1.12942E-06	50.48371648	50.37688542	50.03718558	1	0.90812546	0.17621528	17.30216793	-18.3908046	95.65008411	23.15075461	56.43441723
1	20120615	1332.25	1336.47	1339.75	1331.25	0.2600	0.002603151	7.72	1319.402256	1324.356085	-4.953828144	-10.89871173	5.94488359	3.63715E-06	1.06021E-06	-8.56319E-07	50.41654575	50.47688781	50.1269666	0.61475647	1	0.351067061	17.23861623	-14.40229885	131.3406134	22.10427213	53.07094164
1	20120618	1345.25	1341	1347.5	1327.25	0.3400	0.003389526	34	1322.724986	1325.588967	-2.863980982	-9.291765583	6.427784601	3.93616E-06	1.48387E-06	-3.47715E-07	50.2211812	50.49265758	50.20079592	0	1	0.494852328	16.59375089	-9.195402299	134.4503445	21.97182412	56.05422228
1	20120619	1340.75	1350.5	1357	1336.5	0.7100	0.007084265	23.75	1326.998065	1327.434229	-0.436163622	-7.520645191	7.084481569	3.73503E-06	1.01863E-06	-2.29288E-07	50.37542481	50.60997328	50.18163367	0.587515771	1	0.457533146	15.47973947	-6.842105263	165.7767453	21.86669383	55.80978464
0	20120620	1350	1350.75	1355.5	1338.75	0.0200	0.000185117	35.25	1330.652209	1329.161323	1.490886032	-5.718338946	7.209224978	1.99085E-06	1.05342E-06	-9.36778E-08	50.45803881	50.68818104	50.26830312	0.902193464	1	0.626325042	14.45603771	-6.578947368	148.4942887	21.5012157	67.19897082
1	20120621	1350.75	1318.25	1353.25	1317.5	-2.4100	-0.024060707	-14.75	1328.744177	1328.353077	0.391100022	-4.496451153	4.887551175	1.42646E-07	1.37944E-07	-5.64788E-07	50.4636727	50.47512533	50.3128737	0.923653028	0.50095493	0.713127853	13.5054575	-40.78947368	56.02056253	22.51898601	51.57864291
0	20120622	1318.5	1326.75	1331.75	1318.25	0.6400	0.006447942	-9.72	1328.43738	1328.23433	0.203050014	-3.556550919	3.759600934	-5.91651E-08	1.86723E-07	-5.2005E-07	50.45833482	50.27838918	50.27665305	0.903320983	0.04013549	0.642586825	12.68028974	-33.79888268	34.12543232	21.87477272	52.53754305
1	20120625	1325.5	1306.5	1326.5	1302.5	-1.5300	-0.01526286	-34.5	1325.062399	1326.62438	-1.561981188	-3.157636973	1.595655785	2.45645E-08	-1.77463E-07	-7.7656E-07	50.46150674	50.39345841	50.33597657	0.915402856	0.280799226	0.758121538	11.91406254	-68.24324324	-27.65305395	22.04443181	44.69487514
1	20120626	1306.75	1315.5	1318	1303.25	0.6900	0.006888634	-35	1323.591261	1325.800352	-2.209091319	-2.967927842	0.758836523	-6.00636E-07	-4.49141E-07	-2.96384E-07	50.43145976	50.39345841	50.36343083	0.800953538	0.280799226	0.811589696	11.26810587	-76.14678899	-22.21418742	21.52340097	45.99967537
0	20120627	1315.75	1325.5	1328.5	1312	0.7600	0.007601672	-25.25	1323.884913	1325.778104	-1.893190809	-2.752980436	0.859789627	6.171E-07	5.48187E-07	5.41245E-09	50.42606949	50.40986697	50.39990938	0.780421964	0.320840435	0.882632997	11.16675615	-57.79816514	21.01647673	21.16458661	50.06060595
1	20120628	1325.75	1322.5	1327.75	1306.75	-0.2300	-0.002263297	4.25	1323.671849	1325.535281	-1.863431824	-2.575070713	0.711638889	-5.5853E-07	4.42191E-07	5.74904E-08	50.36703685	50.37905284	50.39990938	0.601487672	0.245645827	0.882632997	11.07264569	-63.30275229	5.25986008	21.15283043	50.28852369
1	20120629	1322	1356.5	1359.5	1316	2.5700	0.025708885	29.75	1328.722334	1327.828964	0.893370022	-1.881382566	2.774752589	1.1588E-06	2.37113E-06	1.08264E-06	50.42055257	50.38809982	50.42657957	0.822178806	0.267722846	0.934574161	12.93295208	-5.263157895	117.6043081	22.74905682	58.10186238
1	20120702	1358.75	1357.5	1362.25	1349.5	0.0700	0.000737191	51	1333.149667	1330.026818	3.122848734	-0.880536306	4.00338504	9.62567E-07	2.42544E-06	1.29808E-06	50.46455031	50.44555918	50.42998335	1	0.407938817	1	12.15525352	-7.949790795	164.1421144	22.03483848	65.28341833
0	20120703	1358.25	1368	1369.5	1355.25	0.7700	0.007734807	52.5	1338.511257	1332.839647	5.671610132	0.429892981	5.24171715	1.00273E-06	2.34499E-06	1.00464E-06	50.51112932	50.49294127	50.47910658	1	0.523563582	1	11.82674077	-2.23880597	178.1350471	21.47877859	67.12617118
0	20120705	1366.5	1361.5	1375	1357	-0.4800	-0.004751462	36	1342.047987	1334.962636	7.085350713	1.760984528	5.324366185	6.44936E-07	1.31003E-06	9.11715E-07	50.27048547	50.29324527	50.38974818	0	0.036252793	0.832159946	11.81185513	-18.62068966	151.538153	21.2302944	67.99507809
0	20120706	1361.5	1351.75	1364	1342.25	-0.7200	-0.007161219	29.25	1343.540604	1336.206144	7.334459707	2.875679563	4.458780143	1.89978E-06	1.01945E-06	7.22944E-07	50.11322517	50.21407007	50.33257361	0	0	0.724770133	11.79803274	-32.06896552	84.84980156	21.26741623	64.37625787
0	20120709	1349.25	1349.25	1350.25	1341	-0.1800	-0.001849454	-7.25	1344.418973	1337.172356	7.246616785	3.749867008	3.496749777	1.28834E-06	6.1508E-07	5.51852E-07	50.11741027	50.16642817	50.28611444	0.010517856	0	0.637506827	11.78519767	-35.51724138	52.61380638	20.51617222	63.72765971
1	20120710	1349	1335.5	1356.5	1330.5	-1.0200	-0.010190847	-22	1343.046823	1337.048478	5.998345359	4.199562678	1.798782681	1.68139E-06	8.52709E-07	4.44723E-07	50.00929817	50.14736674	50.25370534	0	0	0.576633477	12.14389233	-54.48275862	21.67751401	20.9078742	59.46883339
0	20120711	1335	1336.25	1342.5	1327.75	0.0600	0.000561587	-31.75	1342.001158	1336.989331	5.011826773	4.362015497	0.649811276	1.20695E-06	3.0782E-07	1.07539E-07	50.08633975	50.10877544	50.25657244	0.153520917	0	0.582018684	12.47696594	-53.44827586	-7.528790569	20.46802604	52.28786174
1	20120712	1336.5	1329.25	1339.5	1319.75	-0.5200	-0.005238541	-32.25	1340.039441	1336.416047	3.623393958	4.214291189	-0.590897231	2.47331E-07	4.31345E-07	4.4687E-07	50.23992211	50.07936614	50.22381064	0.459564816	0	0.520482864	12.78624858	-63.10344828	-42.04638366	20.41673847	52.87759116
0	20120713	1329.25	1351.75	1353.25	1328.75	1.6900	0.016926838	0	1341.841066	1337.551896	4.289170026	4.229266957	0.05990307	1.66287E-06	5.58211E-07	8.42704E-07	50.15836559	50.1458658	50.26807862	0.297046965	0.160792225	0.603630506	13.89885758	-32.06896552	32.29574622	20.70840001	55.95267879
1	20120716	1351.25	1347.5	1352.5	1343	-0.3100	-0.003144072	-1.75	1342.711671	1338.288792	4.422878683	4.267989302	0.154889381	-4.73111E-07	3.46716E-07	1.4336E-06	50.14047546	50.03655311	50.15237439	0.26139725	0	0.386305622	13.7013575	-38.32752613	44.62386595	19.90780001	57.16892015
1	20120717	1347.25	1358.5	1360.5	1339.25	0.8200	0.008163265	23	1345.140645	1339.785919	5.35472588	4.485336618	0.869389262	7.73575E-08	5.19608E-07	1.64156E-06	50.14509308	50.15052052	50.08453207	0.270598792	0.249715974	0.258878788	13.99439753	-24.17582418	64.80554165	20.00367143	61.93648182
1	20120718	1358.5	1367.25	1370.5	1352.5	0.6400	0.006440927	31	1348.542084	1341.820295	6.721788773	4.932627049	1.789161724	-1.77712E-08	4.92756E-07	1.55826E-06	50.14162994	50.26067856	50.16541678	0.506654686	0.491085152	0.410802874	13.27300115	-11.35531136	109.2964824	19.86055205	61.79389352
0	20120719	1367.25	1372	1376	1366	0.3500	0.003474127	42.75	1352.150994	1344.055829	8.095165242	5.565134687	2.530030555	5.81823E-07	6.10912E-07	1.06061E-06	50.26853841	50.23439095	50.2208272	1	0.433485918	0.51487914	12.89786627	-6.666666667	132.1061684	19.1562269	66.91043854
0	20120720	1371.5	1358.25	1372	1357	-1.0000	-0.010021866	6.5	1353.089303	1345.107249	7.982053755	6.048518501	1.933535254	3.771E-07	1.1339E-06	8.02078E-07	50.2443449	50.20652705	50.20598216	0.906675314	0.372432838	0.486996	12.54952674	-31.55555556	84.42277864	18.85935355	62.11929738
0	20120723	1355.5	1343.75	1356.75	1332	-1.0700	-0.010675502	-3.75	1351.652487	1345.006712	6.645774911	6.167969783	0.477805128	-2.75653E-07	5.08979E-07	3.19847E-07	50.26481481	50.21922311	50.20861977	0.985636507	0.400251413	0.491950174	12.22606861	-57.33333333	-0.616933839	19.38725687	61.19258884
1	20120724	1343.75	1329.5	1346.5	1323.75	-1.0600	-0.010604651	-29	1348.244412	1343.858067	4.386345334	5.811644893	-1.425299559	-3.09732E-07	6.89621E-07	4.67794E-07	50.28716467	50.22223958	50.17621397	1	0.72338193	0.43108303	11.92571463	-82.66666667	-62.8213437	19.62745281	53.05860022
1	20120725	1331	1335	1340	1321.25	0.4100	0.004136894	-32.25	1346.20681	1343.201914	3.004896573	5.250295229	-2.245398656	-4.06427E-08	5.83718E-07	1.91858E-07	50.28255915	50.19218215	50.18522903	0.968603596	0.694383605	0.448015825	11.6468145	-72.88888889	-80.19662921	19.56477761	55.01321692
1	20120726	1334.75	1354.75	1358.75	1327.75	1.4800	0.014794007	-17.25	1347.521147	1344.057327	3.463819663	4.893000116	-1.429180453	1.43864E-06	8.40658E-07	7.61697E-07	50.21825978	50.21861833	50.1621782	0.530266183	0.812336234	0.282839289	11.68853336	-37.77777778	-3.299944135	20.3815792	58.5877097
0	20120727	1354.75	1382.5	1385	1352.75	2.0500	0.020483484	24.25	1352.902509	1346.904933	5.997576275	5.113915348	0.883660928	1.66702E-06	1.64645E-06	9.19538E-07	50.31252887	50.30811287	50.21318378	1	1	0.326051741	13.1088405	-3.831417625	142.2701592	21.22932355	62.53161897
0	20120730	1379.25	1380.5	1387.5	1375.75	-0.1400	-0.001446655	36.75	1357.148277	1349.393456	7.754820615	5.642096401	2.112724214	1.7924E-06	6.65297E-07	8.23084E-07	50.15962672	50.16864575	50.16579008	0.105306562	0.486422009	0.205938306	12.80986297	-10.33210332	160.7978785	20.55222901	61.66064377
0	20120731	1380	1374.5	1386.5	1371	-0.4300	-0.004346251	45	1359.817773	1351.2532	8.564572499	6.226591621	2.337980878	8.90107E-07	4.83282E-07	6.39075E-07	50.09192528	50.154069	50.13173986	0	0.432744138	0.119642275	12.53224098	-19.18819188	121.6904491	20.19135551	60.51016142
0	20120801	1372	1370.5	1381.5	1367.75	-0.2900	-0.002910149	35.5	1361.461192	1352.678889	8.782303205	6.737733938	2.044569267	2.10393E-07	9.6332E-08	3.97856E-07	50.02871649	50.04533211	50.09829985	0	0.032328054	0.034892717	12.27444912	-25.66037736	94.90881152	19.73125869	59.82456457
1	20120802	1370	1362	1383	1349.25	-0.6200	-0.006202116	7.25	1361.544086	1353.369342	8.174744035	7.025135957	1.149608078	-4.98737E-07	4.36787E-08	2.44019E-07	49.9550933	50.06165795	50.07862963	0	0.092446832	0	12.12503022	-38.49056604	53.54257554	20.73259735	58.17310805
1	20120803	1362.25	1389	1390.5	1360	1.9800	0.019823789	6.5	1365.768073	1356.00865	9.759422817	7.571993329	2.187429487	1.65967E-06	1.01421E-06	1.29242E-06	50.09516821	50.10483279	50.09131406	0.391888559	0.226427098	0.031673314	11.29057852	-2.166064982	109.0475535	21.43026897	62.30779125
1	20120806	1390.25	1390	1395.75	1387.25	0.0700	0.000719942	9.5	1369.496061	1358.526528	10.96953385	8.251501434	2.718032419	2.47829E-06	1.10591E-06	1.15413E-06	50.12529036	50.18707972	50.16909894	0.476161525	0.539413989	0.225903918	11.99765433	-7.718120805	136.0389883	20.50667833	58.13381036
1	20120807	1390	1397	1403.25	1387.5	0.5000	0.005035971	22.5	1373.727437	1361.376414	12.35102217	9.071405581	3.279616589	3.58546E-06	1.64535E-06	1.63269E-06	50.05157923	50.2645088	50.15956974	0.269939386	0.834066736	0.202109286	12.15064494	-7.62195122	137.7997472	20.16691559	54.21862443
1	20120808	1396.5	1398.25	1400.25	1390.5	0.0900	0.000894775	27.75	1377.500139	1364.107791	13.39234752	9.935593969	3.456753553	3.35039E-06	1.65579E-06	1.48834E-06	50.24255338	50.33262894	50.25447206	0.804229103	1	0.439082525	12.44263871	-6.097560976	127.385283	19.42285019	56.65077
1	20120809	1398.5	1400.5	1403.75	1393.75	0.1600	0.001609154	38.5	1381.038579	1366.80351	14.23506855	10.79548889	3.439579667	2.40357E-06	1.8976E-06	1.34332E-06	50.37978117	50.37851149	50.34017456	1	1	0.653083609	12.46635214	-3.939393939	125.9971168	18.74978946	60.26502345
0	20120810	1400.25	1402.5	1402.75	1392	0.1400	0.001428061	13.5	1384.340336	1369.447695	14.89264123	11.61491935	3.277721874	1.04146E-06	1.34236E-06	1.42914E-06	50.43953397	50.36185129	50.33463796	1	0.949996291	0.639258575	12.48837176	-1.515151515	112.9001705	18.17837593	65.17792116
0	20120813	1400.5	1402.5	1404	1394.25	0.0000	0	12.5	1387.13413	1371.896014	15.23811679	12.33955884	2.898557946	1.14461E-06	1.45445E-06	8.18111E-07	50.49197619	50.20693549	50.35183617	1	0.485034158	0.682202897	12.64423585	-1.812688822	107.3618906	17.57634908	71.32706183
1	20120814	1402	1401.5	1409.5	1397.25	-0.0700	-0.000713012	4.5	1389.344264	1374.088902	15.25536269	12.92271961	2.332643078	1.40467E-06	1.13881E-06	7.84203E-07	50.3281717	50.20802371	50.30667143	0.694897169	0.488300319	0.569425526	12.34568113	-9.785932722	105.56461	17.19589557	61.63072125
1	20120815	1401.25	1403.5	1405.75	1397	0.1400	0.001427042	5.25	1391.52207	1376.267501	15.25456831	13.38908935	1.865478957	1.71169E-06	9.58569E-07	6.33276E-07	50.27887729	50.31743492	50.34970823	0.603081231	0.816685616	0.871303244	12.06845174	-9.958506224	92.5663677	16.59261732	64.98007716
1	20120816	1403.5	1413	1415.5	1401.75	0.6800	0.006768792	12.5	1394.826367	1378.988427	15.83793945	13.87885937	1.959080082	2.61815E-06	1.06871E-06	9.00786E-07	49.95927385	50.38564288	50.39843956	0	1	1	11.37754696	-3.773584906	107.7235772	16.38957322	68.81998147
0	20120817	1413.75	1415.25	1416.75	1410.75	0.1600	0.001592357	12.75	1397.968464	1381.67447	16.29399446	14.36188639	1.93210807	1.32578E-06	1.47733E-06	1.10553E-06	50.01783167	50.42969629	50.43069639	0.10992597	1	1	11.05583228	-2.222222222	109.7636177	15.64746085	69.90006564
0	20120820	1415	1414.75	1418	1409.5	-0.0400	-0.000353294	12.25	1400.550239	1384.124509	16.42572992	14.77465509	1.651074829	1.25039E-06	1.84266E-06	1.14117E-06	49.93174386	50.24769676	50.3303328	0	0.526491956	0.714930242	10.65511616	-4.727272727	100.5052747	15.13692793	71.46010119
0	20120821	1414.75	1412.5	1424.75	1408	-0.1600	-0.001590387	11	1402.388664	1386.226397	16.16226649	15.05217737	1.110089114	7.83256E-07	2.16469E-06	1.34595E-06	49.92747402	50.05917953	50.21285777	0	0	0.381257641	10.04800537	-16.22516556	99.31293913	15.25214737	60.41503761
0	20120822	1412.75	1412.25	1414.25	1404.25	-0.0200	-0.000176991	8.75	1403.905792	1388.154071	15.75172087	15.19208607	0.559634799	7.07504E-07	2.01234E-06	1.32875E-06	49.94143121	49.83548244	50.2016925	0.024724767	0	0.349544139	9.484259629	-19.30501931	78.91058884	14.87699398	60.86195334
1	20120823	1412.25	1400	1418	1398	-0.8700	-0.008674102	-13	1403.304901	1389.031548	14.27335356	15.00833957	-0.734986014	-2.08238E-08	1.1918E-06	1.25858E-06	50.00643469	49.89860177	50.10272635	0.139876643	0.106223265	0.068443626	9.270987512	-66	53.11137535	15.24292298	53.81086305
0	20120824	1399.75	1409.75	1412	1395.25	0.7000	0.006964286	-5.5	1404.296455	1390.566248	13.73020704	14.75271306	-1.022506021	3.7203E-07	7.04069E-07	1.01431E-06	50.03858333	49.94256921	50.16815985	0.196827061	0.180215884	0.254298999	9.072949117	-40.26845638	50.62530063	15.35057134	56.76130214
0	20120827	1410	1408.25	1416	1407	-0.1100	-0.001064018	-6.5	1404.904693	1391.876155	13.02853719	14.40787789	-1.379340701	2.9687E-07	7.18404E-07	1.06463E-06	50.03843538	49.9626696	50.08349311	0.276920399	0.214042743	0.013814086	9.017259197	-48.17518248	73.06454666	14.8969591	50.64793303
0	20120828	1408.25	1407.75	1412	1403.25	-0.0400	-0.000355051	-4.75	1405.342432	1393.051996	12.29043645	13.9843896	-1.693953151	3.22403E-07	8.60417E-07	8.63306E-07	50.01994946	49.98710398	50.08445489	0.263160435	0.255163253	0.016545907	8.965547129	-51.90839695	52.25089366	14.4578906	48.82673049
0	20120829	1407.25	1407.25	1412.5	1404.75	-0.0400	-0.000355177	-5	1405.635904	1394.1037	11.5322044	13.49395256	-1.961748159	1.95872E-07	9.51502E-07	7.02634E-07	50.06560711	50.01364565	50.08401804	1	0.299830129	0.015305102	9.049515961	-53.4351145	50.52063247	13.97875555	46.4826295
1	20120830	1407	1397	1407.75	1395.25	-0.7300	-0.007283709	-3	1404.307304	1394.318241	9.989063004	12.79297465	-2.803911646	-8.08596E-07	9.19772E-07	4.51101E-07	50.08920755	50.06335136	50.09629209	1	0.383479658	0.050167952	9.127487019	-90.98360656	-33.51932217	13.87313016	45.21895671
1	20120831	1397	1405	1412.25	1395.5	0.5700	0.005726557	-4.75	1404.413872	1395.109482	9.304390251	12.09525777	-2.790867519	-5.09743E-07	4.12854E-07	8.2216E-07	49.99833472	50.0442889	50.07980163	0.438132398	0.351399525	0.003328914	8.684488849	-66.94915254	-4.242424242	14.07862086	44.52133804
0	20120904	1406.25	1406	1409.5	1394.5	0.0700	0.000711744	-2.25	1404.657892	1395.916187	8.741704871	11.42454719	-2.682842319	-4.33631E-07	4.12269E-07	1.09154E-06	50.00867464	50.0227477	50.03883795	0.502064231	0.315147927	0	8.273133406	-61.98347107	-25.71103527	14.14443366	52.02959279
1	20120905	1406.25	1403.5	1408.25	1397.25	-0.1800	-0.001778094	-4.25	1404.479755	1396.477951	8.001803735	10.7399985	-2.738194764	-4.47777E-07	1.70251E-07	1.30312E-06	50.03153933	50.04920823	49.94404021	0.609760144	0.359678243	0	8.198825932	-70.24793388	-37.64375705	13.91983125	47.89714318
1	20120906	1403.5	1431	1432.25	1403.25	1.9600	0.019593872	23.75	1408.559792	1399.03514	9.52465266	10.49692933	-0.972276672	9.42439E-07	8.20336E-07	1.63813E-06	50.15938052	50.11296553	50.05859883	1	0.46697513	0.235399504	9.350732817	-3.311258278	202.4193326	14.99698616	59.81741182
0	20120907	1431	1438.25	1438.75	1430.5	0.5100	0.005066387	41.25	1413.127517	1401.939944	11.18757244	10.63505795	0.552514489	1.89305E-06	9.3639E-07	1.40442E-06	50.2347002	50.19419671	50.15781542	1	0.870213042	0.439273606	9.295278227	-1.129943503	288.785461	14.51505858	63.39737384
1	20120910	1436.75	1426.5	1438	1425.75	-0.8200	-0.008169651	21.5	1415.184822	1403.759208	11.42561418	10.7931692	0.632444982	8.47729E-07	6.07695E-07	7.46444E-07	50.206607	50.17101073	50.15126764	0.881145087	0.93536365	0.425818961	9.243784679	-27.68361582	188.2906388	14.37112582	59.18975044
1	20120911	1425.5	1430.5	1437.5	1421.5	0.2800	0.002804066	24.5	1417.541003	1405.740007	11.80099601	10.99473456	0.806261448	1.11576E-06	7.04006E-07	8.43407E-07	50.24288566	50.21696049	50.155925	1	1	0.435389098	9.195969241	-18.6440678	152.2728865	14.48747398	63.64635191
1	20120912	1430.5	1439.5	1440.25	1428.5	0.6300	0.006291506	36	1420.91931	1408.240747	12.67856301	11.33150025	1.347062762	1.57051E-06	9.42902E-07	1.08446E-06	50.29078103	50.27700307	50.15530525	1	1	0.434115611	9.662625824	-1.639344262	167.4967718	14.29194012	66.66539925
1	20120913	1438.25	1457.25	1464.25	1435	1.2300	0.01233067	26.25	1426.508647	1411.871062	14.63758488	11.99271718	2.644867701	2.42191E-06	1.30553E-06	1.41987E-06	50.36360434	50.33117692	50.15741878	1	1	0.438458563	9.70205176	-10.03584229	218.2041451	15.36037297	68.15043013
0	20120914	1456.5	1465.75	1474.75	1456.5	0.5800	0.005832904	27.5	1432.545778	1415.862095	16.68368366	12.93091047	3.752773187	3.30274E-06	1.26604E-06	1.68533E-06	50.33617409	50.45349106	50.14032073	0.924904098	1	0.403324836	9.679285903	-11.21495327	221.9598583	15.5667749	66.95376977
0	20120917	1465.75	1460.75	1465.75	1457.5	-0.3400	-0.003411223	34.25	1436.884889	1419.187125	17.69776466	13.88428131	3.81348335	2.68849E-06	1.0991E-06	1.1609E-06	50.14068725	50.29865959	50.09109487	0.371940163	0.6680194	0.302173628	9.715286956	-17.44548287	162.8787879	15.04414812	61.50934133
1	20120918	1460.5	1459.25	1463.25	1455.75	-0.1000	-0.00102687	28.75	1440.325676	1422.154745	18.17093052	14.74161115	3.429319366	2.57211E-06	1.07715E-06	1.12219E-06	50.10773836	50.14769784	50.05840478	0.229470223	0.304771155	0.235000758	9.748716505	-19.31464174	130.8198304	14.5052804	60.06911929
1	20120919	1460	1459.5	1465.5	1457.75	0.0200	0.000171321	20	1443.275572	1424.92106	18.3545114	15.4641912	2.890320197	2.70524E-06	1.13732E-06	1.01089E-06	49.95044476	50.13208721	50.12710326	0	0.25383911	0.376165057	9.602537489	-19.00311526	117.1352214	14.02276037	61.77937445
1	20120920	1459.75	1460.5	1461.75	1450	0.0700	0.000685166	3.25	1445.925484	1427.556537	18.36894643	16.04514225	2.323804184	1.40871E-06	1.16606E-06	1.00542E-06	50.02320167	50.031719	50.19533933	0.176098792	0.020827473	0.516379189	9.466799832	-17.75700935	93.86401327	13.86042035	64.41217673
0	20120921	1460.75	1467.17	1469.25	1460.25	0.4600	0.004566929	1.42	1449.193871	1430.490868	18.70300298	16.57671439	2.126288585	1.36827E-06	1.612E-06	1.06804E-06	50.09432305	50.13947074	50.26821366	0.348239023	0.270980475	0.666124198	10.04170013	-9.445482866	106.8880529	13.51324746	63.28655938
0	20120924	1450.25	1451.5	1454.5	1444.75	-1.0700	-0.010680426	-9.25	1449.54866	1432.0471	17.50156007	16.76168353	0.73987654	1.21006E-06	1.0216E-06	8.01506E-07	49.95094127	50.16669153	50.25757881	0.001201743	0.320012973	0.644271295	10.57553611	-30	53.46873687	14.14944407	52.68902393
0	20120925	1451.75	1437.25	1457	1435	-0.9800	-0.00981743	-22	1447.656558	1432.4325	15.22405853	16.45415853	-1.230099999	3.43889E-07	7.27205E-07	5.81763E-07	50.10463674	50.04980273	50.23587727	0.373202001	0.0428756	0.59967812	10.82616398	-52.44755245	26.92756013	14.71019807	44.3869124
1	20120926	1436.75	1427	1439.75	1424	-0.7100	-0.007131675	-32.5	1444.478626	1432.030092	12.44853386	15.6530336	-3.204499732	-5.94298E-07	4.94985E-07	4.36008E-07	50.25581056	50.14837939	50.20596618	0.739098933	0.276595843	0.538215649	11.05888985	-89.6713615	-19.70814717	14.78446963	42.24215095
0	20120927	1427.5	1441	1444.5	1427.5	0.9800	0.009810792	-19.5	1443.943453	1432.69453	11.24892299	14.77221147	-3.523288488	-7.63394E-07	8.42916E-07	6.25706E-07	50.2001766	50.15429597	50.24952805	0.64742768	0.290623736	0.627728279	10.78241146	-63.38028169	0.934394131	14.97843609	46.74994038
1	20120928	1441	1434.25	1443.5	1429	-0.4700	-0.004684247	-32.92	1442.452153	1432.80975	9.642402519	13.74624968	-4.103847164	-1.50027E-06	9.37504E-07	3.62471E-07	50.20748318	50.13193898	50.26427622	0.841739363	0.237616468	0.658033396	10.659218	-76.05633803	-14.76451025	14.94426208	45.84031798
1	20121001	1432.75	1437	1451.5	1427.75	0.1900	0.001917378	-14.5	1441.61336	1433.120139	8.493220929	12.69564393	-4.202423003	-1.12659E-06	8.03171E-07	3.69317E-07	50.19316836	50.14591807	50.29127753	0.794861762	0.270760163	0.898897184	10.05864376	-74.38423645	-9.803578227	15.57324336	41.28374098
1	20121002	1436.5	1441	1446	1432.25	0.2800	0.002783577	3.75	1441.518997	1433.703832	7.815164459	11.71954804	-3.904383579	-8.59029E-07	8.7283E-07	4.40854E-07	50.23417346	50.1491429	50.28435393	0.929143648	0.278406069	0.9800609	9.611041574	-66.50246305	-15.20131018	15.44301169	41.4853943
1	20121003	1440.25	1444.75	1448.75	1435.5	0.2600	0.002602359	17.75	1442.016074	1434.522067	7.49400723	10.87443988	-3.380432646	-6.88533E-07	1.02216E-06	5.36445E-07	50.19178329	50.12225656	50.27712101	0.789984507	0.214659943	0.959231008	9.497427844	-59.11330049	-10.10640666	15.286368	45.31087838
0	20121004	1444	1455.75	1457.75	1444	0.7600	0.007613774	14.75	1444.128986	1436.094506	8.034479405	10.30644778	-2.271968377	-2.07382E-07	6.02964E-07	7.10782E-07	50.17811684	50.1007266	50.27806417	0.745157271	0.258512976	0.961947168	9.140243535	-29.83425414	38.21492298	15.17662743	52.7471351
0	20121005	1455.75	1455.5	1466	1451.25	-0.0200	-0.000171733	21.25	1445.878373	1437.53195	8.346422226	9.914442671	-1.568020444	-5.32987E-07	4.23126E-07	9.05622E-07	50.04852686	50.11586953	50.20325995	0.320089926	0.623464124	0.74652039	9.50882037	-30.38674033	62.41573576	15.14615404	53.53416878
0	20121008	1457.25	1449.75	1457.25	1447.5	-0.4000	-0.003950532	12.75	1446.474008	1438.436991	8.037016491	9.538957435	-1.501940943	-7.08906E-08	5.70316E-07	6.58255E-07	50.05459934	50.14329429	50.21062679	0.02929551	0.826651839	0.767735964	9.851070289	-43.09392265	20.21314007	14.76071447	48.25846927			1806.265
0	20121009	1449.75	1436	1454.5	1435.25	-0.9500	-0.009484394	-5	1444.862622	1438.256473	6.606148562	8.95239566	-2.346247098	-4.83775E-08	1.47906E-07	4.69099E-07	50.05893773	50.13815308	50.17600796	0.050225227	0.788561054	0.66803807	10.16887378	-73.48066298	-49.79613346	15.08137772	42.86467758			#DIV/0!
1	20121010	1437	1426.25	1437.75	1425	-0.6800	-0.006789694	-18.5	1441.999142	1437.367105	4.632036669	8.088323862	-3.456287193	-2.47305E-08	-3.09671E-07	3.2192E-07	50.06154113	50.14010267	50.15295525	0.070102366	0.772528602	0.601649149	10.46397703	-95.02762431	-128.6537058	14.91485074	40.64062163
0	20121011	1425.75	1428.5	1439.25	1421.25	0.1600	0.001577564	-27.25	1439.922351	1436.710282	3.212068243	7.113072738	-3.901004495	-6.01046E-07	-6.8556E-07	3.66512E-07	50.0182181	50.02856337	50.10323539	0	0	0.458462188	10.88790836	-83.79888268	-112.1957332	15.13521854	39.75400883
1	20121012	1428.25	1421.5	1434.5	1420	-0.4900	-0.004900245	-34	1437.088143	1435.583595	1.504548043	5.991367799	-4.486819756	-6.19201E-07	-1.06647E-06	4.24208E-07	50.06251737	50.09376652	50.0704407	0.205131603	0.51858586	0.36401759	11.28155888	-96.73913043	-126.6428915	15.08984579	34.71375438
1	20121015	1423.5	1435.5	1436.5	1416.5	0.9800	0.009848751	-14.25	1436.843813	1435.577403	1.266410587	5.046376357	-3.77996577	-6.06459E-08	-5.94205E-07	5.15791E-07	50.05731356	50.08257279	50.10153302	0.181034916	0.429557847	0.45355958	11.8649726	-61.61616162	-93.24892883	15.44057109	38.46984627
1	20121016	1436	1449.25	1451.5	1434.5	0.9600	0.009578544	13.25	1438.752457	1436.590188	2.162269724	4.46955503	-2.307285306	4.0879E-07	-2.22674E-07	7.14838E-07	50.08592109	50.07616739	50.14555662	0.390072419	0.378613165	0.580342034	11.85726273	-33.83838384	12.89965735	15.55195887	44.50910005
0	20121017	1449.25	1457	1457.75	1446.25	0.5300	0.005347594	30.75	1441.559772	1438.102025	3.457746032	4.267193231	-0.809447199	5.95033E-07	-4.38554E-08	8.74057E-07	50.12833854	50.11082706	50.10672071	0.688688576	0.682235984	0.207477827	12.82809615	-18.18181818	79.17087411	15.26253324	49.65085979
0	20121018	1457	1451.5	1459.75	1447.75	-0.3800	-0.00377488	23	1443.089037	1439.094468	3.994569395	4.212668463	-0.218099069	-1.87325E-07	-1.97657E-07	3.40712E-07	50.04300158	50.06086702	50.10785824	0.225058002	0.267903275	0.212362607	13.48177398	-29.29292929	77.78906828	15.02949515	52.63238084
1	20121019	1451.25	1424	1453.5	1423.5	-1.8900	-0.018945918	2.5	1440.152262	1437.976359	2.175903148	3.8053154	-1.629412253	-1.50935E-06	-1.02707E-06	-2.14794E-07	50.13430837	50.11709312	50.13933584	1	0.734202137	0.3475334	14.08876054	-84.84848485	-61.03383136	16.09881692	44.8583443
0	20121022	1424.5	1430	1431.25	1416.75	0.4200	0.004213483	-5.5	1438.590376	1437.385518	1.204858046	3.28522393	-2.080365883	-9.32112E-07	-5.01991E-07	7.47579E-08	50.14276263	50.08988235	50.10281137	1	0.534459049	0.190690355	14.65239091	-72.72727273	-111.8396718	15.98461572	48.71762424
0	20121023	1430.75	1406.75	1433.25	1402	-1.6300	-0.016258741	-42.5	1433.691857	1435.11622	-1.424363706	2.343306402	-3.767670108	-1.42908E-06	-7.3923E-07	-3.75705E-07	50.24511087	50.15227176	50.16329848	1	1	0.450433535	14.88486046	-92.578125	-175.4906367	17.07500031	44.90815978
1	20121024	1406.5	1405.25	1415	1401.75	-0.1100	-0.001066288	-51.75	1429.316186	1432.903908	-3.587721333	1.157100855	-4.744822188	-1.02332E-06	-5.24208E-07	-5.50637E-07	50.3188497	50.16246113	50.21191679	1	1	0.659209848	15.10072505	-94.55252918	-190.7721731	16.801786	39.4000532
0	20121025	1406.25	1408.25	1416.75	1399.5	0.2100	0.002134851	-43.25	1426.075235	1431.077692	-5.002457692	-0.074810854	-4.927646838	-9.81562E-07	-7.95626E-07	-7.908E-07	50.24844286	50.12445958	50.15548002	0.744762303	0.716189843	0.416859585	15.0251734	-85.47717842	-154.8236393	16.83380129	37.9495997
0	20121026	1409.75	1407.5	1412.5	1394.5	-0.0500	-0.000532576	-16.5	1423.217506	1429.331197	-6.113690364	-1.282586756	-4.831103608	-6.71771E-07	-6.48566E-07	-9.41972E-07	50.29772329	50.21711311	50.16181174	0.923412916	1	0.444049192	14.95501829	-80.07662835	-146.0130313	16.91710119	39.3557998
0	20121029	1406.25	1407.5	1407.5	1397	0.0000	0	-22.5	1420.799428	1427.714071	-6.914642568	-2.408997919	-4.505644649	-1.3715E-06	-7.16679E-07	-8.61186E-07	50.2998993	50.251426	50.19218035	0.931301356	1	0.574457805	15.2060697	-80.07662835	-129.6570021	16.45873682	43.59040427
0	20121030	1399.25	1407.5	1412.25	1393	0.0000	0	0.75	1418.753362	1426.216732	-7.463369878	-3.41987231	-4.043497567	-2.05204E-06	-8.15562E-07	-8.36867E-07	50.22362536	50.26861314	50.22506054	0.654794327	1	0.700154232	14.63249244	-78.27715356	-113.6745717	16.65811276	53.47353667
1	20121031	1412.5	1406.75	1418.25	1400.5	-0.0500	-0.00053286	1.5	1416.906691	1424.774752	-7.868060848	-4.309510018	-3.55855083	-2.47115E-06	-9.27432E-07	-8.53999E-07	50.03819822	50.32227381	50.23258916	0	1	0.734245538	15.02473619	-79.40074906	-86.17399373	16.73610471	47.83784788
0	20121101	1402	1423.25	1425	1398.5	1.1700	0.011729163	15	1417.882585	1424.661808	-6.779222596	-4.803452534	-1.975770063	-1.35316E-06	-7.72103E-07	-5.85441E-07	50.1845931	50.29669687	50.182889	0.521625195	0.902156553	0.509191768	14.36708943	-54.68164794	-50.24862128	17.4335258	59.40122816
1	20121102	1423.25	1405.5	1431.5	1405	-1.2500	-0.012471456	-2	1415.977572	1423.242414	-7.264842511	-5.295730529	-1.969111982	-9.096E-07	-1.21941E-06	-9.96923E-07	50.25027858	50.31992619	50.16949153	0.755671634	0.991019256	0.448524935	13.75641744	-81.27340824	-50.78410974	18.0811311	52.15530086
1	20121105	1402.75	1412	1415.5	1402.5	0.4600	0.004624689	4.5	1415.365638	1422.409643	-7.044005209	-5.645385465	-1.398619743	-8.7629E-07	-9.10142E-07	-6.31023E-07	50.14446	50.18966865	50.16279014	0.378625423	0.492724881	0.418179497	13.18936488	-71.53558052	-62.1713827	17.71819317	54.41382657
0	20121106	1411	1425.25	1429.25	1409.75	0.9400	0.009383853	17.75	1416.886309	1422.62004	-5.733730909	-5.663054554	-0.070676355	9.31021E-07	-2.39753E-07	-1.76083E-07	50.1936912	50.07810335	50.1635619	0.554042985	0.0659368	0.421674243	13.58937095	-51.68539326	-2.418588581	17.84546508	57.61179382
0	20121107	1425	1389	1431.75	1384	-2.5400	-0.025434134	-17.75	1412.596107	1420.129666	-7.533558955	-6.037155434	-1.496403521	-7.99026E-07	-9.17156E-07	-6.19902E-07	50.2660164	50.23631401	50.21120776	0.870528242	0.647951661	0.637425641	14.21342733	-92.8057554	-94.70112242	19.98150329	44.74793311
1	20121108	1390.25	1375.25	1397.5	1372.5	-0.9900	-0.009899208	-48	1406.850552	1416.805247	-9.954694216	-6.82066319	-3.134031025	-1.68206E-06	-1.34359E-06	-1.10383E-06	50.41474872	50.360414	50.25880691	1	1	0.852965576	14.79290825	-95.47325103	-169.3861694	20.33996734	39.99495644
1	20121109	1375.75	1375.75	1388	1363.5	0.0400	0.00036357	-29.75	1402.065852	1413.764117	-11.69826521	-7.796183595	-3.902081618	-1.61631E-06	-1.15179E-06	-9.81126E-07	50.26643776	50.16863106	50.20403046	0.606132611	0.320667012	0.604925197	15.33099768	-82.43727599	-173.5383499	20.63711253	41.46424698
0	20121112	1375.25	1378.25	1381.75	1372.5	0.1800	0.001817191	-33.75	1398.401875	1411.133442	-12.7315671	-8.783260296	-3.948306806	-1.48153E-06	-1.44107E-06	-9.81769E-07	50.1568631	50.09963122	50.13057125	0.31513668	0.076255951	0.281097847	14.39987727	-78.38827839	-148.5102786	19.82374735	37.22518903
0	20121113	1378.25	1371	1386.25	1365.75	-0.5300	-0.005260294	-54.25	1394.186202	1408.160594	-13.97439261	-9.821486758	-4.152905847	-1.87305E-06	-1.98986E-06	-1.18253E-06	50.23993697	50.20190431	50.16637718	0.535754831	0.43852741	0.462069559	14.10075449	-89.01098901	-150.0142328	19.87205111	38.36042864
0	20121114	1373.25	1353	1381.75	1349.5	-1.3100	-0.013129103	-36	1387.849863	1404.074624	-16.22476139	-11.10214168	-5.122619704	-2.82895E-06	-2.69914E-06	-1.58583E-06	50.43409487	50.28753143	50.2063299	1	0.741835557	0.654498269	13.82299762	-95.74468085	-182.9669606	20.75619032	32.40970013
1	20121115	1354	1351.25	1359	1345.25	-0.1300	-0.001293422	-24	1382.219115	1400.161689	-17.94257441	-12.47022823	-5.472346178	-3.79636E-06	-2.61081E-06	-1.80762E-06	50.42651535	50.43279983	50.21722617	0.973830772	1	0.779255826	13.56508053	-93.06358382	-181.4785035	20.25574815	29.19216076
1	20121116	1351.5	1359.75	1360.5	1340.25	0.6300	0.006290472	-16	1378.762328	1397.168231	-18.40590285	-13.65736315	-4.748539695	-2.39282E-06	-1.66651E-06	-1.6379E-06	50.4042638	50.30432012	50.18107545	0.897004573	0.637775631	0.587338584	13.53487694	-78.68852459	-144.9971069	20.25533757	39.15445272
1	20121119	1360.75	1382.5	1385.75	1360.25	1.6700	0.016731017	4.25	1379.337354	1396.081695	-16.74434077	-14.27475868	-2.469582092	-1.47776E-06	-1.18638E-06	-1.1123E-06	50.29794346	50.27050004	50.18968336	0.5088896	0.542426267	0.633036329	15.81287137	-53.82513661	-58.82773819	20.6656706	47.01684707
1	20121120	1380	1386.25	1387.5	1374	0.2700	0.002712477	15.25	1380.400838	1395.353422	-14.95258312	-14.41032356	-0.542259553	-1.95502E-06	-4.98902E-07	-8.16005E-07	50.1566827	50.33805659	50.19951202	0	0.732889248	0.685214818	16.06910932	-49.72677596	-31.95967895	20.15383699	51.38150046
1	20121121	1386	1388.25	1389.75	1377	0.1400	0.001442741	35.25	1381.608402	1394.827242	-13.21884042	-14.17202693	0.953186514	-1.61757E-08	-4.07817E-07	-6.1716E-07	50.28881525	50.2594112	50.20946742	0.476304082	0.511163364	0.738066091	15.9628815	-47.54098361	-20.07457122	19.62499149	53.31551132
0	20121123	1389	1405.25	1407.5	1387.25	1.2200	0.012245633	54	1385.245571	1395.599298	-10.35372759	-13.40836707	3.054639475	1.55988E-06	-4.31328E-08	-3.56641E-07	50.43545494	50.40716071	50.18195711	1	0.927715319	0.592019179	17.11217459	-28.96174863	35.86459286	19.66963495	58.82933985
0	20121126	1403.25	1403.25	1405	1395	-0.1400	-0.001423234	43.5	1388.015483	1396.166017	-8.150534035	-12.35680046	4.206266425	1.43477E-06	-7.49298E-08	-2.74555E-07	50.24972757	50.25103829	50.20708184	0.333766632	0.487557532	0.671114696	17.3518176	-31.14754098	40.93675372	18.99680388	70.91137747
1	20121127	1404	1397.5	1407.75	1395.5	-0.4100	-0.004097631	15	1389.474639	1396.26483	-6.790191117	-11.24347859	4.453287475	1.01744E-06	-2.21844E-07	-6.08336E-07	50.16669082	50.09253867	50.1701569	0.035900725	0	0.431714469	17.7586284	-37.43169399	38.95375993	18.51488932	70.16361045
1	20121128	1397.5	1407	1408.75	1383	0.6800	0.006797853	20.75	1392.170849	1397.060028	-4.88917953	-9.972618779	5.083439249	1.86758E-06	2.12266E-08	-6.70106E-07	50.21553673	50.18413983	50.11643115	0.2111187	0.269208386	0.087308775	18.20533192	-2.554744526	37.82931062	19.03168294	71.96610992
0	20121129	1406.75	1415.75	1418.5	1404.5	0.6200	0.006218905	27.5	1395.79841	1398.444471	-2.646060144	-8.507307052	5.861246908	3.22266E-06	2.59547E-07	-6.45449E-07	50.14601639	50.24512021	50.06386512	0	0.44842479	0	17.18348621	-3.514376997	86.3909013	18.67227702	71.86596356
0	20121130	1411.5	1414.5	1419.5	1409.75	-0.0900	-0.000882924	9.25	1398.675578	1399.633769	-0.958190994	-6.997483841	6.039292846	3.25453E-06	-1.86038E-07	-5.77869E-07	49.76804957	50.15556658	50.11123044	0	0.185233927	0.242971608	16.61820898	-6.309148265	93.07085384	18.03497152	70.14146021
0	20121203	1413.25	1407	1424	1404.5	-0.5300	-0.005302227	3.75	1399.956258	1400.179416	-0.223157432	-5.642618559	5.419461127	2.44795E-06	6.77407E-08	-2.57716E-07	49.85618408	50.12151371	50.13302295	0.132055443	0.085155318	0.354761424	15.71046283	-20.29850746	83.67523383	18.13961641	64.26449361
1	20121204	1406	1405.5	1411.75	1401.5	-0.1100	-0.001066098	8	1400.809142	1400.573533	0.235608549	-4.466973137	4.702581686	1.18431E-06	-1.34634E-07	-3.83204E-07	49.91001586	50.03273133	50.07584535	0.212713731	0	0.061455421	14.8675557	-22.08955224	63.9974579	17.57607238	60.08932767
1	20121205	1402.75	1408.25	1414.75	1396.75	0.2000	0.001956599	1.25	1401.953889	1401.14216	0.811728807	-3.411232748	4.222961555	1.12832E-06	-3.98076E-07	4.87025E-08	49.98843602	49.95744681	50.10686495	0.330213772	0	0.220577819	13.81365422	-18.80597015	71.11332338	17.60635292	58.64490125
1	20121206	1406.5	1413	1413.5	1404	0.3400	0.003372981	-2.75	1403.653291	1402.020519	1.632771985	-2.402431802	4.035203787	1.26114E-06	6.22622E-07	1.53263E-07	50.0763657	49.8335379	50.14230682	0.461962319	0	0.402385234	13.45460758	-13.13432836	81.58214026	17.02732771	62.82678345
1	20121207	1412.25	1416	1422.25	1408.5	0.2100	0.002123142	1.5	1405.552785	1403.056036	2.496748584	-1.422595724	3.919344309	5.43599E-07	1.04582E-06	1.52663E-07	50.11446115	49.9451967	50.15153617	0.719176658	0.194655436	0.449729376	12.65400756	-12.54901961	91.86065403	16.79323288	56.49199272
1	20121210	1416	1420.25	1421	1410.75	0.3000	0.003001412	13.25	1407.813895	1404.329663	3.484231691	-0.441230241	3.925461932	8.53513E-07	1.13556E-06	2.35149E-07	50.1285689	50.01985385	50.19864781	0.805652889	0.324805689	0.691399684	11.78922072	-7.5	89.86867943	16.3258591	56.61961436
0	20121211	1417.5	1431.5	1434.25	1415	0.7900	0.007921141	26	1411.457911	1406.34228	5.115630345	0.670141876	4.445488469	1.6864E-06	1.33983E-06	4.17749E-07	50.12326325	50.10905061	50.23059148	0.793796363	0.480302916	0.855262272	11.96859349	-4.80349345	114.8692252	16.53472631	60.52354631
0	20121212	1431.25	1427.25	1438.75	1425.75	-0.3000	-0.002968914	19	1413.887463	1407.891	5.996462562	1.735406013	4.261056549	1.00711E-06	1.4241E-06	3.49655E-07	50.06880616	50.09664901	50.17905063	0.795722194	0.458683135	0.590871305	11.20216292	-20.62780269	120.7459207	16.28224586	60.46092247
0	20121213	1425.75	1418	1431.5	1415.75	-0.6500	-0.006480995	5	1414.520161	1408.639815	5.880345781	2.564393967	3.315951814	1.18062E-07	1.6678E-06	2.12111E-07	50.05914026	50.09792896	50.16352276	0.807420486	0.633271408	0.511217399	10.49047738	-37.21973094	84.97645293	16.2442283	57.37242335
1	20121214	1416.75	1415	1425.5	1411.5	-0.2100	-0.002115656	-1	1414.593982	1409.11094	5.483042367	3.148123647	2.334918721	3.11933E-08	1.64229E-06	-1.13584E-07	50.05737285	50.06819387	50.11349162	0.738619631	0.57013134	0.254570845	9.829626525	-42.60089686	62.07174526	16.08392627	51.45355229
1	20121217	1421.25	1432.5	1434.25	1415	1.2400	0.012367491	12.25	1417.348754	1410.843463	6.505291347	3.819557187	2.68573416	1.2643E-06	1.83434E-06	4.6579E-07	50.06719986	50.06159741	50.16011256	0.719203004	0.554104269	0.493724016	9.950219991	-11.21076233	109.3778017	16.3100744	53.97156921
0	20121218	1433.75	1445.75	1448.25	1430.5	0.9200	0.009249564	14.25	1421.718177	1413.429132	8.28904435	4.713454619	3.57558973	1.96623E-06	1.55878E-06	5.68153E-07	50.06697531	50.14684719	50.19545336	0.560463011	0.761231191	0.675012982	9.736388666	-4.854368932	179.5053707	16.41292623	58.65366491
1	20121219	1445	1437.25	1450.5	1432.75	-0.5900	-0.005879301	10	1424.107688	1415.193641	8.914046909	5.553573077	3.360473832	1.43266E-06	1.26911E-06	2.17523E-07	50.03726926	50.10745661	50.1185544	0	0.850603464	0.280541603	9.537831007	-24.65116279	157.04154	16.5084315	54.64754556
0	20121220	1433.5	1445.5	1446.25	1431.75	0.5700	0.005740129	27.5	1427.398813	1417.438557	9.960256357	6.434909733	3.525346624	1.58824E-06	1.41051E-06	9.35162E-07	50.1320185	50.145178	50.15018055	1	0.994672397	0.442775411	9.353456038	-9.302325581	145.9709881	16.3649721	55.88588855
0	20121221	1445.5	1433.59	1446.5	1393	-0.8200	-0.008239364	18.59	1428.351303	1418.63496	9.716343459	7.091196479	2.625146981	8.78599E-07	7.07764E-07	9.81526E-07	50.15520819	50.06718617	50.07006518	1	0.745743189	0.037187081	9.156839622	-29.40869565	37.46871626	19.0174741	63.82828533
0	20121224	1424.25	1419.75	1424.5	1417.5	-0.9700	-0.009654085	-12.75	1427.028026	1418.717555	8.310470465	7.335051276	0.97541919	-4.22542E-09	4.24794E-07	7.55896E-07	50.23869984	50.02548888	50.08247006	1	0.612656522	0.111589698	10.70767951	-53.47826087	8.301210607	18.8083688	62.33931825
0	20121226	1424	1413.5	1425.5	1410.75	-0.4400	-0.004402183	-32.25	1424.946791	1418.33107	6.615721305	7.191185282	-0.575463976	-8.76075E-07	4.15899E-07	6.12572E-07	50.31020157	50.10055667	50.1067618	1	0.85225295	0.257287952	12.04218961	-64.34782609	-25.60124174	18.51848532	61.50894928
0	20121227	1413.25	1410.7	1418.5	1396	-0.2000	-0.001980898	-26.55	1422.754977	1417.765805	4.989171721	6.75078257	-1.761610849	-8.07776E-07	1.05576E-07	6.91277E-07	50.35175734	50.17584761	50.05969543	1	1	0	13.28137756	-69.2173913	-91.37145869	18.80287922	59.61442012
1	20121228	1413.25	1384	1416.75	1382.25	-1.8900	-0.018926774	-61.5	1416.792673	1415.264635	1.528038323	5.70623372	-4.178195397	-1.72262E-06	-8.0083E-07	5.64977E-07	50.43734446	50.30547296	50.02300479	1	1	0	14.43205209	-97.43589744	-173.5309347	19.92410214	48.46123906
1	20121231	1388.25	1420	1425.75	1383.5	2.6000	0.026011561	-13.59	1417.286108	1415.615402	1.670705452	4.899128067	-3.228422615	3.01841E-07	1.66462E-07	1.19162E-06	50.34133507	50.30460196	49.96019749	0.76002164	0.996889101	0	14.45954239	-44.68864469	-64.80946326	21.51880913	56.67225801
0	20130102	1443	1457	1458	1438.25	2.6100	0.026056338	37.25	1423.395937	1418.680928	4.715009266	4.862304306	-0.147295041	1.2337E-06	1.23837E-06	1.61356E-06	50.44773926	50.39328719	50.06765082	1	1	0.397395427	17.06851139	-1.320132013	176.2718168	22.69603705	61.60959801
1	20130103	1456	1453.5	1460.5	1450	-0.2400	-0.002402196	40	1428.027332	1421.260119	6.767213003	5.243286046	1.523926957	4.35034E-07	1.19539E-06	1.17866E-06	50.33322315	50.34190869	50.06108264	0.721012233	0.860307946	0.373104279	19.80399063	-8.945686901	166.6587914	21.82489154	58.1954571
0	20130104	1454	1457.75	1463	1451.25	0.2900	0.002923977	47.05	1432.60005	1423.963073	8.636977036	5.922024244	2.714952792	1.03766E-06	1.22509E-06	1.18006E-06	50.45193846	50.38708319	50.14489236	1	0.983132057	0.683058347	22.12140577	-6.501547988	154.6623016	21.10525643	59.59272853
0	20130107	1460.25	1455.75	1460.75	1450.75	-0.1400	-0.001371977	71.75	1436.161581	1426.31766	9.843920629	6.706403521	3.137517108	5.50534E-07	1.0638E-06	1.11723E-06	50.35754341	50.29762648	50.14618597	0.681882643	0.739909868	0.687842493	24.27329125	-8.978328173	126.2277996	20.31202383	60.65912015
1	20130108	1456.75	1452.25	1457	1446	-0.2400	-0.002404259	32.25	1438.636722	1428.238574	10.398148	7.444752416	2.953395579	9.53658E-07	9.10484E-07	7.83666E-07	50.31080257	50.28319768	50.14028099	0.338131648	0.70067968	0.666004075	26.27147063	-13.3126935	94.67329937	19.64687927	60.89983456				0
1	20130109	1451.5	1455.75	1459.5	1451.25	0.2400	0.002410053	-1.25	1441.269534	1430.276457	10.99307658	8.154417249	2.838659332	1.78009E-06	8.87984E-07	8.69556E-07	50.33627057	50.3177698	50.15539256	0.183925297	0.794677175	0.721891288	28.29745461	-8.978328173	97.80776904	18.83281647	68.22468284
1	20130110	1456.5	1467	1470.25	1454.75	0.7700	0.007727975	13.5	1445.228067	1432.99672	12.23134739	8.969803277	3.261544115	2.59331E-06	8.7459E-07	1.13159E-06	50.35140179	50.39292936	50.1697691	0.287660527	0.999027082	0.775060168	29.08190937	-3.693181818	116.2137575	18.59475815	65.28103857
0	20130111	1469.75	1467.25	1471.5	1462.25	0.0200	0.000170416	9.5	1448.616057	1435.534	13.08205703	9.792254028	3.289803004	2.73949E-06	9.81421E-07	9.80833E-07	50.3070403	50.45532537	50.23975083	0	1	1	30.11145565	-4.761904762	112.4105284	17.92727542	57.53311451
1	20130114	1466.75	1464.25	1471.25	1460.25	-0.2000	-0.002044641	8.5	1451.021279	1437.661111	13.36016792	10.50583681	2.854331116	3.89805E-06	1.13492E-06	7.94725E-07	49.960274	50.38831882	50.2209394	0	0.844111521	0.932708982	31.06746292	-8.1232493	96.52426794	17.43247003	58.32192127
1	20130115	1465	1465.25	1468.25	1456.5	0.0700	0.000682943	13	1453.210313	1439.704732	13.50558053	11.10578555	2.399794975	2.16677E-06	1.22965E-06	8.29805E-07	50.0895987	50.38580495	50.23890675	0.263034461	0.804040147	0.996980629	31.95518396	-7.00280112	83.46394459	17.02657932	60.18782043
1	20130116	1467	1465.5	1469	1460	0.0200	0.000170619	9.75	1455.101034	1441.615493	13.48554105	11.58173665	1.903804398	4.00062E-07	8.13302E-07	9.54145E-07	50.11381719	50.34896463	50.24197723	0.312292639	0.619430371	1	32.93647025	-6.722689076	81.19585527	16.45325222	63.93920805
1	20130117	1465	1475.75	1480.5	1460.5	0.7000	0.0069942	8.75	1458.277798	1444.143975	14.13382304	12.09215393	2.041669113	1.034E-06	7.31239E-07	1.12958E-06	50.12791579	50.2943452	50.24649636	0.340967874	0.064763066	1	32.58873728	-4.834605598	96.46528586	16.70659135	65.38420725
1	20130118	1475.5	1479	1481	1470.5	0.2200	0.00220227	11.75	1461.465829	1446.725903	14.73992634	12.62170841	2.118217925	9.82934E-07	1.00284E-06	1.13263E-06	50.17966947	50.0786214	50.31845484	0.552258657	0	1	32.78867465	-2.051282051	101.1288241	16.2632634	65.13174906
1	20130122	1478	1489.5	1491.5	1475	0.7100	0.007099391	25.25	1465.778778	1449.894354	15.88442406	13.27425154	2.610172517	1.54474E-06	1.0414E-06	1.20804E-06	50.21125859	50.19726184	50.39602769	0.641694592	0.314943427	1	31.97641243	-3.755868545	116.652132	16.28017315	67.63127477
1	20130123	1490.5	1490.25	1491.25	1484.5	0.0500	0.000503525	25	1469.543582	1452.883661	16.65992029	13.95138529	2.708534999	1.73909E-06	1.33421E-06	1.17121E-06	50.14564851	50.25382228	50.47108768	0.473948713	0.465089003	1	31.73497705	-2.747252747	121.2361203	15.5994465	69.73683778
1	20130124	1483.25	1491.75	1497.75	1482.75	0.1000	0.001006543	26.25	1472.959954	1455.76265	17.19730428	14.60056909	2.596735196	1.64325E-06	1.69019E-06	1.12545E-06	50.21345322	50.26858927	50.54315328	0.647305624	0.504289534	1	30.93144429	-11.5942029	122.6439145	15.55662889	71.36640063
1	20130125	1487.75	1495.75	1499.25	1486.75	0.2700	0.002681414	20	1476.466115	1458.724675	17.74143927	15.22874313	2.512696149	1.30147E-06	1.92246E-06	1.00568E-06	50.26747049	50.32714334	50.60773287	0.885889111	0.659727427	1	30.41318381	-6.572769953	125.2855043	15.33829826	71.75749698
1	20130128	1495.75	1497	1500	1491.25	0.0800	0.000835701	18	1479.625174	1461.559885	18.06528932	15.79605236	2.269236954	1.34482E-06	2.01493E-06	1.08955E-06	50.32324337	50.34159838	50.634838	1	0.698099835	1	30.18466227	-5.555555556	127.6462664	14.86770553	72.37363859
0	20130129	1495.5	1505	1505.75	1491	0.5300	0.005344021	15.5	1483.528993	1464.777671	18.75132238	16.38710637	2.364216013	1.82861E-06	2.81056E-06	1.34567E-06	49.85693788	50.27364159	50.65054942	0	0.517701432	1	29.42758865	-1.376146789	136.0243877	14.85929799	74.62463659				1485.475	1631.846327
0	20130130	1505	1495.25	1506	1493.5	-0.6500	-0.006478405	5	1485.332225	1467.034881	18.29734461	16.76915402	1.528190594	1.3616E-06	1.74245E-06	1.25718E-06	49.87382085	50.0450121	50.52342526	0.036205815	0	0.815856003	28.88145718	-20.97560976	114.3889448	14.6907767	67.77078203
1	20130131	1494.25	1493.25	1500	1491.25	-0.1300	-0.001337569	1.5	1486.550344	1468.976741	17.57360311	16.93004383	0.643559278	1.26242E-06	8.27524E-07	9.52932E-07	49.93718067	49.9927256	50.47786712	0.172082011	0	0.749863377	28.37433511	-25.75757576	87.87404171	14.26643551	62.5944524
0	20130201	1496	1506.75	1510.5	1495.75	0.9000	0.009040683	11	1489.657984	1471.77476	17.88322327	17.12067972	0.76254355	1.38693E-06	1.19983E-06	9.39773E-07	50.00209126	50.05315366	50.53540569	0.311283879	0.15275301	0.833210092	26.88213391	-6.944444444	114.8227874	14.47954726	63.66290289
1	20130204	1508	1493.5	1508.5	1490.25	-0.8800	-0.008793761	-3.5	1490.249063	1473.384037	16.8650257	17.06954892	-0.204523221	6.62976E-07	8.18184E-07	8.83063E-07	50.04299226	49.88946654	50.45432041	0.398996763	0	0.715755106	25.4965185	-31.48148148	76.86857953	14.74886531	56.86949209
1	20130205	1492.5	1506	1511	1492.25	0.8400	0.008369602	1	1492.672284	1475.800035	16.87224952	17.03008904	-0.157839514	7.41816E-07	1.13482E-06	9.33934E-07	50.08233694	49.95165404	50.51125737	0.483372086	0.135337884	0.798230369	23.96878665	-9.803921569	92.23911715	15.03466065	57.89146873
0	20130206	1507.25	1506.75	1510.25	1499	0.0500	0.000498008	11.5	1494.838087	1478.092625	16.74546193	16.97316362	-0.227701686	7.41081E-07	1.23056E-06	1.12676E-06	50.12161969	50.01444757	50.51569188	0.567614611	0.276426071	0.804653925	23.12326143	-8.415841584	95.65928631	14.76432774	58.26669892
1	20130207	1507.25	1505.25	1511	1494.5	-0.1000	-0.00099552	12	1496.439919	1480.104282	16.33563733	16.84565836	-0.510021032	6.08814E-07	1.11867E-06	1.31963E-06	50.10105219	49.99937366	50.3819285	0.523507269	0.243086438	0.610892771	22.25873837	-14.19753086	82.69751415	14.88830433	55.26244198
1	20130208	1505	1512.5	1515	1503.75	0.4800	0.004816476	5.75	1498.910701	1482.503965	16.40673614	16.75787392	-0.351137772	7.47057E-07	1.01706E-06	1.51647E-06	50.1474476	50.05526475	50.33666571	0.623002995	0.366703232	0.545327972	22.19539342	-6.25	109.8582474	14.62842545	60.35345163
1	20130211	1513.5	1513	1517	1509.75	0.0300	0.000330579	19.5	1501.078286	1484.76293	16.31535503	16.66937014	-0.354015107	7.13424E-07	1.02201E-06	1.56689E-06	50.1916851	50.09439742	50.26769492	1	0.45325469	0.445421259	22.55869755	-11.67883212	117.3046788	14.10139506	61.00468064
1	20130212	1512.5	1516.25	1519	1508.5	0.2100	0.00214805	10.25	1503.412395	1487.095306	16.31708943	16.598914	-0.281824566	5.01114E-07	1.15808E-06	2.02684E-06	50.22274261	50.13762175	50.11899918	1	0.548855846	0.23003005	22.65719894	-7.586206897	119.8090001	13.84415256	59.52231007
1	20130213	1517.5	1517.25	1522	1513	0.0700	0.000659522	10.5	1505.541258	1489.328987	16.21227064	16.52158533	-0.30931469	9.71235E-07	1.15654E-06	1.46853E-06	50.23069192	50.17994217	50.19337281	1	0.642457798	0.224423451	23.07382523	-13.4751773	131.2641958	13.49814166	63.65331707
0	20130214	1516.25	1518.5	1520.75	1510	0.0800	0.000823859	13.25	1507.53491	1491.489803	16.04510752	16.42628977	-0.38118224	1.11278E-06	1.1771E-06	9.13434E-07	50.21168853	50.21763803	50.24029164	0.916870797	0.725831413	0.304018828	23.4606925	-11.02362205	118.1506849	13.30184583	63.22290672
1	20130215	1518.75	1517	1521.75	1511.25	-0.1000	-0.000987817	4.5	1508.991078	1493.379447	15.61163093	16.263358	-0.65172707	4.52801E-07	9.1518E-07	9.45416E-07	50.12661523	50.17401553	50.10626739	0.445514776	0.740675342	0	23.91654678	-15.7480315	111.6796102	13.10171398	63.08489587
0	20130219	1516	1528	1529	1515.25	0.7300	0.007251154	15	1511.915528	1495.943932	15.97159507	16.20500541	-0.233410346	1.4996E-06	1.0738E-06	1.03301E-06	50.06041578	50.21625237	50.15975477	0	0.995777634	0.098271442	23.35982932	-2.580645161	152.7386541	13.14802013	67.67212113
0	20130220	1528.75	1507	1530	1506.5	-1.3700	-0.013743455	-9.25	1511.159293	1496.7629	14.3963921	15.84328275	-1.446890653	5.31423E-08	3.97233E-07	7.73757E-07	50.10386912	50.17713911	50.05210628	0.255193371	0.876592195	0	22.7146996	-57.86163522	72.20333495	13.88744726	52.83583253
1	20130221	1507.75	1501	1509.75	1495	-0.4000	-0.00398142	-16.25	1509.596324	1497.07676	12.51956479	15.17853916	-2.658974369	-2.45075E-07	2.49422E-07	7.41826E-07	50.16562562	50.15137433	49.95013686	0.617877783	0.798082086	0	22.11565058	-72.95597484	-32.80105074	13.94905817	52.82346104
0	20130222	1502.25	1514.5	1515	1502	0.9000	0.008994004	-4	1510.350736	1498.36737	11.98336602	14.53950453	-2.556138512	4.16702E-07	5.10899E-07	8.80122E-07	50.14558905	50.16559033	49.9947809	0.50020669	0.841400894	0.063739633	22.24153164	-38.99371069	31.89897442	13.95269687	55.8974067
1	20130225	1515.5	1487.25	1524.5	1481.75	-1.8000	-0.017992737	-29.75	1506.796777	1497.543861	9.252915513	13.48218672	-4.229271212	-1.10931E-06	-1.74787E-07	3.19777E-07	50.2458502	50.18636627	50.03664567	1	0.882429906	0.123511215	21.11879742	-88.60103627	-82.68415252	16.0096471	44.69888491
1	20130226	1485.5	1492.5	1497.75	1482.75	0.3500	0.003530005	-35.5	1504.597273	1497.170242	7.427030755	12.27115553	-4.844124776	-8.91044E-07	-8.39103E-08	3.93685E-07	50.18951554	50.16159775	50.05670181	0.696201724	0.743245826	0.152145968	20.18063854	-77.72020725	-137.4510657	15.93752945	44.42482441
0	20130227	1493.25	1515.75	1519.25	1490	1.5600	0.015577889	8.75	1506.313077	1498.54652	7.766556591	11.37023574	-3.603679152	8.64282E-09	2.54961E-07	7.75189E-07	50.18813993	50.17811283	50.00293556	0.688783415	0.818911342	0.075382277	20.21874022	-29.53367876	10.28229576	16.8884202	50.60033401
1	20130228	1516.25	1513.25	1524.5	1508.75	-0.1600	-0.001649349	12.25	1507.380296	1499.635667	7.744628894	10.64511437	-2.900485479	-1.4392E-07	4.14941E-07	7.25095E-07	50.14491794	50.15152268	50.00594606	0.455698313	0.592818757	0.07968046	19.01725493	-34.71502591	67.927969	16.80710447	46.49489538
1	20130301	1512.5	1516.5	1519	1499.5	0.2100	0.002147695	2	1508.783327	1500.884877	7.898450455	10.09578159	-2.197331134	-5.63159E-08	5.28964E-07	7.66998E-07	50.13831144	50.15885923	50.04634177	0.420071194	0.523056551	0.137354633	17.90159002	-27.97927461	27.53317624	16.99945415	54.11544635
1	20130304	1514.75	1525.75	1527.5	1507	0.6100	0.006099571	38.5	1511.393585	1502.726738	8.66684683	9.809994637	-1.143147808	4.08544E-07	4.29374E-07	7.42803E-07	50.22161468	50.18223008	50.08588209	0.869304089	0.557490716	0.193807532	17.08209771	-8.808290155	100.6205674	17.24949314	58.74763299
1	20130305	1526.75	1537	1542.75	1524.5	0.7400	0.007373423	44.5	1515.333033	1505.265498	10.06753519	9.861502749	0.206032445	4.13509E-07	9.52165E-07	8.49514E-07	50.24634621	50.22021818	50.13167052	1	1	0.259181036	16.72583368	-9.426229508	215.1148193	17.32095792	57.4618846
1	20130306	1539	1539	1544.75	1537	0.1300	0.001301236	23.25	1518.974105	1507.76435	11.20975502	10.1311532	1.078601817	1.39053E-06	7.21286E-07	7.22827E-07	50.32514365	50.25997488	50.17068218	1	1	0.314879152	17.1363844	-9.126984127	223.1341991	16.63731807	64.75508363
1	20130307	1539.75	1542.75	1545.5	1537.5	0.2400	0.002436647	29.5	1522.631935	1510.35588	12.2760554	10.56013364	1.715921755	1.80317E-06	7.82363E-07	7.62838E-07	50.37573778	50.30422652	50.21199154	1	1	0.373857764	17.45137403	-4.31372549	197.6909304	16.02036678	64.41976987
1	20130308	1542.75	1549.5	1553.5	1540.25	0.4400	0.004375304	33	1526.765483	1513.255444	13.51003939	11.15011479	2.3599246	1.49724E-06	9.52263E-07	8.31985E-07	50.44744692	50.39626847	50.2573528	1	1	0.438621394	17.04918002	-5.574912892	193.9423026	15.82248343	63.54319822
0	20130311	1547.25	1556	1557.25	1545.5	0.4200	0.004194902	30.25	1531.263101	1516.421707	14.84139392	11.88837062	2.953023306	2.91692E-06	9.28312E-07	8.60932E-07	50.28382127	50.44209102	50.30458973	0.470699235	1	0.506062979	17.01282836	-1.655629139	178.1755042	15.53159176	69.33106063
1	20130312	1556.75	1552.5	1557	1547.5	-0.2200	-0.002249357	15.5	1534.530317	1519.094174	15.43614299	12.59792509	2.838217894	2.55124E-06	8.47315E-07	7.96634E-07	50.03921329	50.25349844	50.23844029	0	0.35128396	0.411619443	17.10716158	-6.291390728	143.293126	15.10076378	65.9014349
1	20130313	1553	1556	1557	1548	0.2300	0.002254428	17	1537.833345	1521.827938	16.00540629	13.27942133	2.72598496	1.68924E-06	8.48827E-07	7.28656E-07	50.12100628	50.22498292	50.28031831	0.200358296	0.252815699	0.56415349	17.22830698	-1.655629139	125.9035307	14.66499494	67.83307276
0	20130314	1556.5	1562.25	1563.5	1555	0.4000	0.00401671	19.5	1541.589753	1524.822165	16.76758801	13.97705467	2.790533344	2.04516E-06	9.52879E-07	9.49672E-07	49.84250061	50.29574641	50.28978871	0	0.496350465	0.580334766	17.8035937	-1.529051988	129.0603068	14.22463816	69.30675581
0	20130315	1561.25	1557.08	1565	1557.08	-0.3300	-0.003309329	7.58	1543.972868	1527.211634	16.76123366	14.53389047	2.22734319	1.70149E-06	8.2332E-07	9.10615E-07	49.85876725	49.91523206	50.17247302	0.026889408	0	0.37988723	18.47067241	-9.629179331	110.0271782	13.77430686	65.70299074
0	20130318	1544	1546.75	1552.5	1529.5	-0.6600	-0.006634213	-9.25	1544.400119	1528.658921	15.74119838	14.77535205	0.96584633	8.89591E-07	6.46294E-07	5.78893E-07	49.94870382	49.96196201	50.13516041	0.175558083	0.088695376	0.327153938	19.09010265	-24.33333333	47.12855308	14.7604278	65.81709158
1	20130319	1547.25	1542.25	1551.25	1531.75	-0.2900	-0.002909326	-10.25	1544.069332	1529.665667	14.4036642	14.70101448	-0.297350275	2.2545E-07	3.18775E-07	7.07765E-07	50.02050704	50.00622343	50.05500586	0.294251617	0.172705364	0.185426696	19.82292273	-34.73282443	39.5444832	15.09896867	62.86440897
0	20130320	1539.25	1549	1555.75	1536.5	0.4400	0.004376722	-7	1544.827896	1531.09784	13.73005579	14.50682274	-0.776766954	4.23014E-07	9.02286E-07	6.18757E-07	50.04735843	49.89864275	50.09019718	0.338638025	0	0.247651082	20.82853564	-24.42748092	52.63542744	15.39547091	60.38854973
1	20130321	1549.5	1539	1550.75	1536.5	-0.6500	-0.006455778	-23.25	1543.931297	1531.683185	12.24811123	14.05508044	-1.806969206	-1.52043E-07	8.2776E-07	4.72165E-07	50.11337605	49.9813359	50.08489452	0.447767745	0.152163783	0.312089563	21.76231905	-44.82758621	31.29585948	15.31365156	55.87305754
0	20130322	1538.5	1552	1554	1535	0.8400	0.008447044	-5.08	1545.172636	1533.188135	11.98450099	13.64096455	-1.656463563	1.11585E-07	8.03205E-07	6.71015E-07	50.12141563	50.02844519	50.07183494	0.632000815	0.238849668	0.314848641	22.16420146	-32.09876543	45.62400241	15.57696216	59.29170409
1	20130325	1550	1547	1560.5	1539	-0.3200	-0.003221649	0.25	1545.453769	1534.211236	11.24253283	13.1612782	-1.918745373	-3.67469E-07	1.28321E-06	4.99985E-07	50.11898651	50.0545874	50.05668264	0.991290821	0.286953986	0.300592217	21.67453153	-50.70422535	49.30695606	16.00003629	55.20100219
0	20130326	1548.25	1557.25	1558.75	1546.75	0.6600	0.006625727	15	1547.268573	1535.917811	11.35076254	12.79917507	-1.448412535	2.0487E-07	1.37416E-06	6.31443E-07	50.14321105	50.09133538	50.09466718	1	0.354573993	0.407756096	21.87645794	-21.83098592	75.05678161	15.71431941	59.24811755
1	20130327	1558.25	1556.75	1560.5	1545.75	-0.0300	-0.000321079	7.75	1548.727254	1537.460936	11.26631843	12.49260374	-1.226285313	3.94943E-08	8.63958E-07	5.78777E-07	50.11256967	50.09360904	50.0718153	0.898103382	0.358757762	0.343285243	21.83526592	-23.23943662	72.42383095	15.64543945	59.66200869
0	20130328	1556.75	1562.75	1564.5	1549.75	0.3900	0.003854183	23.75	1550.8846	1539.3342	11.5503999	12.30416298	-0.753763072	2.89427E-08	1.03673E-06	6.44697E-07	50.11457906	50.12403055	50.11295106	0.899340453	0.414736437	0.459339487	21.79701619	-6.338028169	99.49134594	15.58147949	63.19022895
1	20130401	1563	1556	1565	1552.5	-0.4300	-0.004319309	4	1551.671585	1540.568704	11.10288083	12.06390655	-0.961025716	-3.58405E-08	8.33414E-07	5.37314E-07	50.11748594	50.11067219	50.09918559	0.867742122	0.533939775	0.420503648	22.01316801	-25.35211268	89.43508185	15.36137382	59.48920431
0	20130402	1556.25	1564.5	1568	1554.25	0.5500	0.005462725	17.5	1553.645187	1542.341392	11.3037946	11.91188416	-0.60808956	7.37569E-07	8.08533E-07	6.71831E-07	50.14330338	50.13545712	50.10144182	1	0.59635403	0.426869045	21.76836683	-9.090909091	123.0844216	15.24627569	64.2079212
1	20130403	1566	1548.5	1567.75	1544	-1.0200	-0.01022691	-8.75	1552.85362	1542.797585	10.05603422	11.54071417	-1.484679951	2.7263E-07	2.48585E-07	3.02536E-07	50.12312694	50.14148263	50.09455115	0.789708136	0.611527683	0.407428747	21.54105145	-50.64935065	27.45894949	15.85368457	55.39664674
0	20130404	1548.5	1554.5	1557.5	1546	0.3900	0.003874717	-2.25	1553.106909	1543.664431	9.442477975	11.12106693	-1.678588955	2.39284E-07	3.30401E-07	6.79157E-07	50.14078162	50.12074727	50.06902479	0.917947924	0.914613009	0.335412516	21.54628491	-35.06493506	13.32177629	15.5427071	58.60066346
1	20130405	1554.75	1546	1555.25	1533.25	-0.5500	-0.005467996	-16.75	1552.013538	1543.837436	8.176102253	10.53207399	-2.355971741	3.04492E-07	7.65691E-08	6.50839E-07	50.11820331	50.14310784	50.00811466	0.183304841	1	0.043038664	21.55114456	-57.14285714	-89.10865557	16.0039423	57.480427
1	20130408	1545.5	1559.25	1562.75	1543	0.8600	0.008570505	3.25	1553.12684	1544.979108	8.147732644	10.05520572	-1.90747308	3.09823E-07	2.10445E-07	6.36255E-07	50.14145636	50.14665455	50.04840112	0.939902249	1	0.150720803	22.52855344	-24.13793103	38.38529246	16.27151785	59.2708354
1	20130409	1560.75	1563.25	1569	1555.5	0.2600	0.002565336	-1.25	1554.684249	1546.332507	8.351742408	9.714513061	-1.362770653	6.7922E-07	1.57785E-07	1.07299E-06	50.13556122	50.14384292	49.98560232	0.748088979	0.988663316	0	24.33124643	-16.08391608	123.6288434	16.07355229	57.61126548
1	20130410	1563.75	1582.75	1584.5	1561	1.2500	0.012474012	34.25	1559.002057	1549.030099	9.971958121	9.766002073	0.205956048	1.04035E-06	6.20961E-07	1.24813E-06	50.20356591	50.21145366	50.06234392	1	1	0.240578756	23.83797775	-3.414634146	234.0819254	16.60401284	63.78182006
0	20130411	1583.5	1587.75	1593	1580.75	0.3200	0.003159059	33.25	1563.424818	1551.89824	11.52657775	10.11811721	1.408460539	1.25626E-06	6.47493E-07	9.83481E-07	50.28311144	50.22528988	50.12339845	1	1	0.431979831	24.67647814	-8.786610879	260.1683375	16.29301193	63.27789373
0	20130412	1588.25	1582	1589.75	1575	-0.3600	-0.003621477	36	1566.282538	1554.128	12.15453811	10.52540139	1.629136719	7.88285E-07	4.08438E-07	9.45502E-07	50.16857002	50.16746507	50.02252973	0.308431272	0.661253849	0.11576445	25.45508565	-18.41004184	181.3528302	16.18279679	66.18149083
1	20130415	1582.25	1543.5	1583	1538.75	-2.4300	-0.024336283	-15.75	1562.777532	1553.340741	9.436791515	10.30767941	-0.870887898	-4.88909E-07	-2.6252E-07	3.9714E-07	50.21876	50.17683879	50.06727937	0.609774031	0.638301891	0.256051017	26.17807833	-82.84518828	-8.878525627	18.18759702	52.25572306
0	20130416	1542.5	1568.75	1570.75	1542.25	1.6400	0.016358925	5.5	1563.696373	1554.482167	9.214206106	10.08898475	-0.874778646	2.13539E-07	4.74555E-07	6.08742E-07	50.23004601	50.19976921	50.10564095	0.678212167	0.806193023	0.376311499	27.06293076	-40.58577406	24.99845879	18.92419723	57.20341972
0	20130417	1569.25	1546	1569.5	1538	-1.4500	-0.014501992	-36.75	1560.973854	1553.853859	7.119995815	9.495186964	-2.375191149	-5.98444E-08	1.06613E-07	1.46043E-07	50.24009604	50.22858173	50.13221684	0.739155368	1	0.459624766	27.88457945	-78.66108787	-50.24769993	19.82246886	51.11573472
1	20130418	1544.5	1534	1553.5	1530.75	-0.7800	-0.007761966	-53.75	1556.824031	1552.383202	4.440828256	8.484315223	-4.043486967	-8.18897E-07	-2.88208E-07	-4.97549E-08	50.35306551	50.28564232	50.17210966	1	1	0.584685581	28.64753894	-94.77911647	-133.2712022	20.03157822	46.63263429
1	20130419	1537	1547.5	1550.75	1535.25	0.8800	0.008800522	-34.5	1555.389564	1552.021484	3.368080701	7.461068318	-4.092987617	1.10284E-07	2.0724E-07	8.77578E-08	50.26980099	50.25723827	50.17686519	0.617182171	0.827744689	0.599593786	29.66027171	-73.09236948	-97.32428868	19.79717978	46.22638699
1	20130422	1548.5	1556	1561	1542.75	0.5500	0.00549273	12.5	1555.483478	1552.316189	3.167288962	6.602312447	-3.435023485	-8.81192E-08	1.11175E-07	1.11216E-07	50.26116462	50.24027127	50.18337129	0.577475515	0.724848924	0.619989878	29.11768761	-59.437751	-34.71010277	19.68666694	47.67641113
1	20130423	1557.25	1573.5	1577	1548.75	1.1200	0.011246787	4.75	1558.25525	1553.88536	4.369890432	6.155828044	-1.785937612	4.64589E-07	5.69692E-07	2.59368E-07	50.28839221	50.25057094	50.20087926	0.649458675	0.787310877	0.707713902	27.17402678	-31.3253012	59.52380952	20.29833359	52.32736244
1	20130424	1573.5	1574	1579	1570.75	0.0300	0.000317763	28	1560.677519	1555.375333	5.30218628	5.985099691	-0.682913411	-3.07874E-07	3.69131E-07	3.13651E-07	50.26515101	50.28513706	50.2152169	0.523487006	0.996455176	0.754848296	26.73666872	-30.52208835	105.0552923	19.43773833	57.54562733
0	20130425	1573	1581.75	1588.25	1570.75	0.4900	0.004923761	47.75	1563.91944	1557.329012	6.590427342	6.106165221	0.484262121	-1.94799E-07	5.33115E-07	3.68367E-07	50.24920162	50.28958689	50.23943221	0.437038334	1	0.834455108	25.53019638	-18.07228916	123.6344258	19.29932845	54.26067234
1	20130426	1581.5	1576.5	1582.5	1572.5	-0.3300	-0.003319109	29	1565.85491	1558.749085	7.105825014	6.30609718	0.799727834	-1.76268E-07	3.07383E-07	2.14486E-07	50.27136861	50.2267894	50.2107176	0.391708472	0.569124602	0.886874594	24.52909763	-26.5060241	91.0552217	18.6350907	56.5381182
1	20130429	1576.25	1588.25	1592.25	1573.75	0.7500	0.007453219	32.25	1569.300309	1560.934338	8.365970483	6.718071841	1.647898643	1.82658E-06	6.75723E-07	4.38777E-07	50.28502358	50.27096495	50.23977047	0.446901313	0.8475134	1	22.80329767	-7.630522088	116.6756781	18.62544137	63.8549433
0	20130430	1588.5	1592.25	1594.25	1581.25	0.2500	0.002518495	18.75	1572.83103	1563.254017	9.577013566	7.289860186	2.287153381	9.52753E-07	5.8157E-07	6.29285E-07	50.33842333	50.2877311	50.25716385	0.870388224	0.984803821	1	21.74500099	-3.149606299	120.1356207	18.22362413	64.55035058
1	20130501	1593.75	1577.25	1595.5	1576	-0.9400	-0.009420631	3.25	1573.510872	1564.290756	9.220115542	7.675911257	1.544204285	1.28398E-06	6.12661E-07	4.97661E-07	50.17121208	50.20549858	50.21021021	0	0.311439121	0.827097599	20.65785628	-28.18532819	80.07492852	18.31479383	59.22115661
1	20130502	1579.25	1592.25	1594.25	1578.75	0.9500	0.009510223	10.5	1576.393815	1566.361811	10.03200324	8.147129653	1.884873585	2.35665E-06	7.83856E-07	6.00441E-07	49.98116611	50.31093269	50.24850188	0	1	0.968103088	19.85589776	-5.019305019	94.86590038	18.22087999	56.95709683
1	20130503	1592.25	1608.5	1614.25	1589.5	1.0200	0.010205684	32	1581.333228	1569.483159	11.85006906	8.887717535	2.962351525	2.4202E-06	1.26315E-06	9.39654E-07	50.10185313	50.31621483	50.25835994	0.337815482	1	1	19.29434616	-6.886227545	149.449441	18.6872457	62.11933364
1	20130506	1608.25	1613.5	1615.25	1607.25	0.3100	0.003108486	25.25	1586.281962	1572.743666	13.53829648	9.817833324	3.720463157	2.26493E-06	1.08998E-06	8.26453E-07	50.21508347	50.38699536	50.30978399	0.65475893	1	1	18.32040637	-2.071005917	164.3662173	17.92387101	64.44838646
1	20130507	1612.5	1620.5	1621.75	1609.25	0.4300	0.004338395	28.25	1591.546276	1576.281172	15.26510376	10.90728741	4.357816348	1.82884E-06	1.13998E-06	9.78391E-07	50.30725597	50.37472602	50.3316356	0.912759316	0.932399126	1	17.04927042	-1.373626374	164.1793545	17.53645165	67.43673338
0	20130508	1620.75	1628.75	1629.5	1617	0.5100	0.005091021	51.5	1597.269925	1580.167752	17.10217381	12.14626469	4.955909116	2.11264E-06	9.07555E-07	9.42027E-07	50.41419769	50.20296453	50.3882269	1	0	1	15.86892988	-0.795755968	165.2614831	17.1767051	68.55171719
1	20130509	1628.25	1624.5	1632.25	1620	-0.2600	-0.002609363	32.25	1601.459168	1583.451622	18.00754579	13.31852091	4.689024883	1.65444E-06	7.32385E-07	8.97538E-07	50.21155929	50.01283898	50.27966051	0.532047044	0	0.730353292	14.91607528	-8.659217877	146.3027093	16.8247976	63.89319361
1	20130510	1626	1629.5	1631	1620.25	0.3100	0.00307787	21	1605.773142	1586.862613	18.91052902	14.43692253	4.47360649	2.04194E-06	9.35702E-07	8.78904E-07	50.12947567	50.11744441	50.33237763	0.34249132	0.279576751	0.861286977	14.05020908	-3.293413174	129.2490772	16.39088348	72.61426323
1	20130513	1625.5	1630.75	1633.25	1621.5	0.0800	0.000767106	17.25	1609.615735	1590.11353	19.50220501	15.44997903	4.052225983	1.63037E-06	1.70467E-06	9.82199E-07	50.21187264	50.19861996	50.35402844	0.532770678	0.496532973	0.915061169	13.05768925	-4	117.5645342	16.05939181	72.30650779
1	20130514	1630.75	1648	1648.75	1626.5	1.0600	0.010577955	27.5	1615.521007	1594.401417	21.11958985	16.58390119	4.535688654	2.10235E-06	1.51144E-06	1.07538E-06	50.31954614	50.30315494	50.41660063	0.781421122	0.775921433	1	13.25848713	-0.961538462	131.702012	16.50157811	76.71770496
0	20130515	1647.5	1654.25	1659.75	1642.75	0.3800	0.003792476	25.5	1621.479314	1598.834645	22.64466811	17.79605458	4.848613533	2.89315E-06	2.05868E-06	1.35381E-06	50.00940283	50.40514624	50.43063414	0.065207068	1	1	12.4442219	-6.303724928	138.8816432	16.53717967	75.24421414
1	20130516	1655.25	1648	1658.75	1646	-0.3800	-0.003778147	23.5	1625.559419	1602.476524	23.0828956	18.85342278	4.22947282	2.09778E-06	2.18736E-06	1.20415E-06	49.89233935	50.03383544	50.31508569	0	0.053520436	0.740359122	11.91175436	-13.6627907	122.1521906	16.26666684	68.13074137
1	20130517	1649.5	1663	1665.75	1648.25	0.9100	0.009101942	33.5	1631.319509	1606.959744	24.35976448	19.95469112	4.405073362	2.01249E-06	2.17669E-06	1.48533E-06	49.99665753	50.13856306	50.30520707	0.19989751	0.32047348	0.718161572	11.22120241	-3.064066852	129.0639376	16.3726192	70.40280535
1	20130520	1662.5	1664.5	1670.75	1659.75	0.0900	0.000901984	33.75	1636.4242	1611.221985	25.2022143	21.00419576	4.198018541	1.87812E-06	2.03683E-06	1.33043E-06	50.09388374	50.23937169	50.37991974	0.386205167	0.577436941	0.886043201	11.05291486	-6.596306069	131.4942529	15.98886069	69.81655028
0	20130521	1663.5	1665.5	1673.25	1660	0.0600	0.000600781	17.5	1640.8974	1615.242579	25.65482068	21.93432074	3.720499942	1.65257E-06	1.716E-06	1.29031E-06	50.17935812	49.97961991	50.45228801	0.549993636	0	1	10.70375166	-8.201058201	122.4947589	15.79322778	65.8641137
0	20130522	1665.75	1655.5	1685.75	1646.5	-0.6000	-0.006004203	1.25	1643.143954	1618.22461	24.9193434	22.53132527	2.388018127	9.92353E-07	1.53543E-06	9.26045E-07	50.12326044	49.94101391	50.3365578	0.540537032	0	0.730708606	10.39241934	-31.42857143	103.5196687	17.46871151	54.85311906
1	20130523	1657.5	1650	1659	1632.75	-0.3300	-0.003322259	2	1644.19873	1620.578343	23.6203872	22.74913766	0.871249541	9.52455E-07	1.29066E-06	7.98196E-07	49.99423141	49.95930104	50.25477757	0.238507586	0.039400679	0.540415048	10.10332504	-45.54140127	59.23576193	18.09594641	52.55894304
1	20130524	1651.25	1650.5	1655.25	1634.5	0.0300	0.00030303	-12.5	1645.168156	1622.794762	22.37339431	22.67398899	-0.300594678	7.84045E-07	1.4E-06	8.77213E-07	50.03962308	50.01557739	50.26424059	0.344759805	0.160651328	0.511576117	9.692278737	-46.07843137	51.61730635	18.28552166	53.41822136
1	20130527	1651.95	1652.45	1653.95	1644.45	0.1200	0.00118146	-12.05	1646.28844	1624.991446	21.29699368	22.39858993	-1.101596248	8.08195E-07	1.20858E-06	1.39092E-06	50.08644131	50.06407103	50.19200725	0.454351306	0.26513369	0.249147637	9.457790938	-48.43636364	55.02825285	17.6579844	57.65861664
0	20130528	1650	1654.5	1672.75	1644.25	0.1200	0.001240582	-11	1647.551757	1627.177265	20.37449183	21.99377031	-1.619278476	2.42831E-07	1.16846E-06	1.08461E-06	50.10044813	50.1030859	50.25231386	0.725070296	0.349193491	0.375219734	9.642412427	-47.52851711	69.41468666	18.43241409	52.44897401
1	20130529	1654.25	1647	1656.75	1638	-0.4500	-0.004533092	-8.5	1647.466871	1628.645616	18.82125544	21.35926733	-2.538011898	-2.61562E-07	1.32216E-06	1.29131E-06	50.12518135	50.01771965	50.05600405	0.81124312	0.165266949	0	9.813846666	-59.16030534	31.46235099	18.45509879	51.97397115
0	20130530	1646.5	1653.5	1660.75	1641	0.3900	0.00394657	3.5	1648.395045	1630.486681	17.90836361	20.66908659	-2.76072298	2.0664E-07	1.14872E-06	1.52227E-06	50.10387979	50.05402837	49.90344337	0.592288271	0.243496189	0	10.23083492	-50.19455253	42.79430081	18.54759174	52.35645699
1	20130531	1653.75	1629	1658	1626.25	-1.4800	-0.014817055	-21.5	1645.411192	1630.376557	15.0346351	19.54219629	-4.507561191	-1.25858E-06	3.9796E-07	1.06189E-06	50.17336927	50.15663222	49.94709972	0.967650007	0.464562141	0.079542268	10.6180383	-95.37815126	-28.71178045	19.4906209	48.8609756
0	20130603	1629.5	1636.25	1639	1620.75	0.4500	0.004450583	-16.2	1644.001778	1630.811626	13.19015111	18.27178726	-5.081636144	-1.03613E-06	4.37208E-07	1.03595E-06	50.10222417	50.13691806	50.00324086	0.583345096	0.422086828	0.181831954	10.9775843	-76.15384615	-68.37886769	19.40200512	51.12270332
0	20130604	1635.75	1631.25	1645.75	1621.5	-0.3100	-0.003055768	-23.25	1642.039966	1630.844099	11.19586706	16.85660322	-5.660736155	-1.26346E-06	2.11907E-07	7.46866E-07	50.10464795	50.17533311	50.03275545	0.616377466	0.785363126	0.235607809	11.79102711	-83.84615385	-73.78495323	19.74829047	47.01477276
1	20130605	1629.25	1608	1632.25	1605.5	-1.4300	-0.014252874	-39	1636.803048	1629.151943	7.65110472	15.01550352	-7.364398798	-1.7947E-06	-3.86518E-07	4.5562E-07	50.24965803	50.2769494	50.10322861	1	1	0.364010551	12.54636686	-96.8847352	-166.1655755	20.24841258	41.2214748
1	20130606	1608.5	1622.75	1624.25	1596.5	0.9200	0.009172886	-30.75	1634.641041	1628.677725	5.963315367	13.20506589	-7.241750521	-1.00839E-06	-1.99714E-08	5.38761E-07	50.2471004	50.2008358	50.13462301	0.987822838	0.773427903	0.421211444	13.24775376	-70.58823529	-158.3874344	20.78424025	48.39147891
1	20130607	1622	1638.5	1644	1618	0.9700	0.009705746	9.5	1635.234727	1629.405301	5.829425527	11.72993782	-5.900512288	-4.24837E-07	1.82475E-07	7.98558E-07	50.21668728	50.15154524	50.05601424	0.797993999	0.626701652	0.277985535	12.80604644	-52.94117647	-60.95405551	21.15679452	52.93233215
0	20130610	1636.5	1642	1648.5	1634.5	0.2100	0.0021361	5.75	1636.275538	1630.338242	5.93729616	10.57140948	-4.634113324	-3.65793E-07	2.23773E-07	6.88916E-07	50.19017221	50.10691014	50.09515081	0.601327884	0.493833565	0.34929272	13.49660524	-49.01960784	-21.0702636	20.64559491	52.15419836
0	20130611	1642	1627	1642.5	1621.5	-0.9100	-0.009135201	-4.25	1634.848532	1630.090965	4.757567498	9.408641087	-4.651073589	-1.00689E-06	-3.79977E-07	4.56511E-07	50.15533891	50.17956547	50.1334441	0.360261516	0.6934222	0.419063447	14.1378384	-60	-79.97349201	20.67090956	53.64656135
1	20130612	1627.5	1610	1638.25	1609.5	-1.0400	-0.010448679	2	1631.025681	1628.602745	2.42293601	8.011500071	-5.588564062	-1.38495E-06	-8.26261E-07	4.40046E-07	50.26920068	50.28189398	50.08325698	1	1	0.327622055	14.7332692	-82.29508197	-121.6614621	21.24798745	44.35048772
0	20130613	1610.75	1636.75	1639.5	1597.5	1.6600	0.016614907	14	1631.906345	1629.206245	2.700100103	6.949220078	-4.249119975	-5.88322E-07	-1.89783E-07	5.77545E-07	50.21803888	50.25574127	50.11718311	0.693598813	0.901002081	0.389435788	15.15103878	-47.21311475	-84.25681618	22.73027406	53.65059636
1	20130614	1637.75	1624.25	1640.75	1623.25	-0.7600	-0.007637086	-14.25	1630.728446	1628.839116	1.88933009	5.93724208	-4.04791199	-1.50801E-07	-7.06529E-07	2.15816E-07	50.23269387	50.23566593	50.15520632	0.781365615	0.825009333	0.458714421	16.98676449	-63.60655738	-54.28547607	22.35668306	53.77559926
1	20130617	1624.5	1639.75	1646.75	1624	0.9500	0.009542866	-2.25	1632.116377	1629.64733	2.469047827	5.24360323	-2.774555402	1.61177E-07	-4.36368E-07	3.44576E-07	50.24339307	50.20353672	50.17622723	0.843165091	0.703388091	0.497014712	18.08581871	-32.6848249	-11.14686174	22.38477712	51.36744877
0	20130618	1640.75	1651	1654.5	1638	0.6900	0.006860802	24	1635.02155	1631.229009	3.792541237	4.953390831	-1.160849595	7.60719E-07	-2.43812E-07	3.93155E-07	50.32474388	50.28327979	50.20062927	1	1	0.541475448	19.74096764	-15.17509728	59.38118137	21.9644359	52.39850031
0	20130619	1652.5	1629.5	1655	1626.25	-1.3000	-0.013022411	19.5	1634.172081	1631.100934	3.071146714	4.576942008	-1.505795294	8.46268E-07	-4.62378E-07	2.78104E-08	50.24179896	50.23657233	50.21814303	0.510374899	0.73517294	0.57338568	21.22716538	-46.34146341	1.770116698	22.44911905	46.51008813
1	20130620	1627.25	1590.5	1628.75	1583.75	-2.3900	-0.023933722	-46.25	1627.453299	1628.093458	-0.640158359	3.533521934	-4.173680293	-1.2145E-06	-1.12167E-06	-4.18419E-07	50.38906027	50.32144816	50.26158252	1	1	0.652532842	22.60720615	-90.52631579	-200.6821146	24.11346769	42.11830094
0	20130621	1590.5	1599.93	1604.25	1589.5	0.5900	0.005928953	-24.32	1623.218946	1626.007276	-2.788330045	2.269151538	-5.057481583	-1.44341E-06	-9.39242E-07	-3.56552E-07	50.27131172	50.24214129	50.23662422	0.496201167	0.630336511	0.607058578	24.15552421	-77.29122807	-184.3546598	23.44464857	47.88767624
1	20130624	1583.75	1566.25	1586.25	1553.25	-2.1100	-0.021050921	-73.5	1614.454492	1621.580811	-7.126318345	0.390057562	-7.516375907	-2.95486E-06	-1.66917E-06	-8.28556E-07	50.36948306	50.38609409	50.32343383	0.916236958	1	0.765226502	25.59324813	-87.22358722	-257.0029067	25.10431653	37.19399179
1	20130625	1566.5	1581.5	1587.75	1558.25	0.9700	0.009736632	-69.5	1609.38457	1618.611862	-9.227291305	-1.533412212	-7.693879094	-1.73308E-06	-1.38447E-06	-8.38299E-07	50.27412624	50.2876207	50.2639331	0.327955241	0.647281354	0.656815623	27.16545317	-72.23587224	-183.6562408	25.41829392	42.70325479
1	20130626	1580.25	1595.5	1601.25	1573	0.8900	0.008852355	-34	1607.248483	1616.899872	-9.651389308	-3.157007631	-6.494381677	-5.08156E-07	-9.52846E-07	-7.25232E-07	50.22950097	50.23521245	50.21124796	0.067021376	0.459561922	0.5608228	29.22114151	-58.47665848	-111.6896186	25.62055864	44.71409236
0	20130627	1596.75	1606.5	1614.25	1594.75	0.6900	0.00689439	16	1607.133332	1616.129511	-8.996179603	-4.324842025	-4.671337578	-1.10975E-06	-8.54575E-07	-4.98821E-07	50.15145208	50.17352757	50.21481328	0	0.238614826	0.567318854	31.76497065	-47.66584767	-49.50182616	25.18337588	44.66718531
1	20130628	1606.25	1599.25	1614.5	1594.25	-0.4500	-0.004512916	-0.68	1605.920511	1614.879177	-8.958665679	-5.251606756	-3.707058923	-9.19429E-07	-5.36294E-07	-7.84859E-07	50.24913738	50.14225754	50.21825725	0.411119256	0	0.573593795	34.09776219	-54.79115479	-52.23123717	24.83099189	46.82217688
1	20130701	1600.25	1606.75	1620.5	1593.25	0.4700	0.004689698	40.5	1606.048125	1614.277016	-8.228890773	-5.847063559	-2.381827214	-1.21719E-06	-5.26349E-07	-7.02616E-07	50.16371453	50.17741342	50.16625441	0.051607875	0.144178049	0.478844144	35.55336338	-47.42014742	-32.65483434	25.00377818	50.01374305
1	20130702	1606.75	1607.25	1618.5	1600.25	0.0300	0.000311187	25.75	1606.233029	1613.756496	-7.523467235	-6.182344294	-1.34112294	-1.62431E-06	-4.21443E-07	-7.08403E-07	50.05001126	50.18550587	50.11369116	0	0.177366088	0.485432415	37.13470784	-46.92874693	-21.90460449	24.52136545	48.79579886
1	20130703	1607	1609	1613	1594	0.1100	0.001088816	13.5	1606.658717	1613.404163	-6.745446317	-6.294964699	-0.450481618	-7.45527E-07	5.57615E-08	-5.60688E-07	50.24457009	50.13769798	50.14244283	0.573836877	0	0.569059242	38.60309912	-45.20884521	-32.12255152	24.12698221	54.52678741
1	20130704	1609.95	1622.45	1624.15	1609.15	0.8400	0.008359229	15.95	1609.088145	1614.074225	-4.986080113	-6.033187782	1.047107669	1.25104E-06	3.02243E-08	-3.16043E-07	50.32733276	50.24292952	50.18430279	0.868062524	0.423644056	0.668728083	40.42176057	-31.99017199	16.96558893	23.48576919	54.24759317
1	20130705	1609	1627.25	1630.75	1608.25	0.3000	0.002958489	28	1611.882276	1615.050208	-3.167931889	-5.460136603	2.292204714	1.0648E-06	-1.77186E-07	-2.60715E-07	50.38051273	50.22353612	50.16548942	1	0.345569566	0.623933328	41.33709474	-27.27272727	33.23109765	23.41535711	56.1978904
1	20130708	1628.5	1635.5	1639.5	1626	0.5100	0.005069903	28.75	1615.515772	1616.565008	-1.049235339	-4.57795635	3.528721011	2.65654E-06	-8.66006E-08	-1.80149E-07	50.17041747	50.1994673	50.15176491	0.364313669	0.248672634	0.591255177	42.72307125	-19.16461916	81.34515511	22.70711731	58.86564516
1	20130709	1636.75	1645.5	1649	1635.75	0.6100	0.006114338	38.25	1620.12873	1618.70834	1.420389996	-3.378287081	4.798677077	2.42027E-06	3.77297E-07	-8.03256E-08	50.28058012	50.42424531	50.14447448	0.697633393	1	0.573896629	44.25317087	-3.65535248	112.8929951	22.04946608	62.93627501
1	20130710	1647	1648.5	1658.75	1641.25	0.1800	0.001823154	39.5	1624.493541	1620.91513	3.578411099	-1.986947445	5.565358544	1.98946E-06	7.48822E-07	4.83465E-08	50.37144054	50.51152165	50.21327348	0.972550225	1	0.7377075	44.67276499	-9.71563981	119.926731	21.72450421	64.71853287
1	20130711	1658.25	1670	1671.75	1657.5	1.3000	0.01304216	47.55	1631.494535	1624.551046	6.943488475	-0.200860261	7.144348736	2.33198E-06	6.32213E-07	2.29273E-07	50.47986527	50.60171085	50.22595993	1	1	0.740991065	45.53582617	-1.476793249	154.8147681	21.8334682	70.16244993
1	20130712	1669	1670.25	1674.25	1666.25	0.0100	0.000149701	43	1637.456914	1627.936154	9.520760055	1.743463802	7.777296253	2.61079E-06	8.65221E-07	5.27931E-07	49.44025025	50.40044183	50.28841953	0	0.566242596	0.890646245	46.55825841	-3.448275862	145.8371849	20.84536333	68.25364446
0	20130715	1670	1677.5	1679.5	1669.75	0.4300	0.004340668	42	1643.617389	1631.60755	12.00983881	3.796738805	8.213100009	2.5787E-06	7.06423E-07	5.23466E-07	49.54823596	50.51377933	50.31856003	0.103870865	0.810497669	0.983232999	47.00309387	-1.877934272	142.5120218	20.05283738	67.98547672
1	20130716	1677.75	1671.25	1679.5	1666.5	-0.3700	-0.003725782	25.75	1647.86856	1634.544028	13.32453199	5.702297441	7.622234545	2.34679E-06	3.92339E-07	5.1206E-07	49.60582567	50.00439497	50.24962523	0.159266093	0	0.723997021	47.41615537	-9.565217391	124.1378681	19.54906328	64.06876208
1	20130717	1671.75	1675.5	1680.5	1665.75	0.2500	0.002543007	27	1652.119551	1637.577804	14.54174707	7.470187366	7.071559702	2.42763E-06	8.55844E-07	8.44907E-07	49.71785503	50.09213232	50.26957002	0.267026519	0.146886021	0.798579417	47.69420578	-5.730659026	113.8330032	19.20627304	64.31599292
1	20130718	1676.75	1680.5	1688.5	1671.75	0.3000	0.002984184	10.5	1656.485774	1640.757225	15.72854809	9.121859512	6.606688582	2.10055E-06	1.65419E-06	7.19638E-07	49.81524269	49.59364023	50.30974147	0.360703174	0	0.94879821	47.12141578	-8.398950131	111.5157076	19.03082497	62.86833838
1	20130719	1680	1689.5	1690.5	1675.25	0.5400	0.005355549	19.25	1661.564885	1644.367801	17.19708396	10.7369044	6.460179559	2.23124E-06	1.62841E-06	6.29977E-07	49.91925817	49.69022773	50.34516363	0.460755102	0.095814218	1	46.74017603	-1.03626943	107.9618655	18.76076604	68.19776273
0	20130722	1690	1690.25	1694.25	1685.5	0.0400	0.000443918	12.75	1665.97798	1647.766483	18.21149715	12.23182295	5.979674195	1.95657E-06	2.26353E-06	5.96326E-07	50.01038594	49.78673591	50.37862931	0.548410403	0.191549753	1	46.79911404	-3.990024938	107.0306038	18.04571133	63.5416399
0	20130723	1690.5	1688.25	1695.5	1686	-0.1200	-0.001183257	17	1669.404445	1650.765262	18.63918272	13.5132949	5.125887816	1.52663E-06	1.9428E-06	7.54038E-07	49.93293592	49.72025233	50.26037817	0.473911647	0.125598445	0.59965398	46.71814237	-8.309455587	98.18116334	17.43530337	59.94889825
1	20130724	1689.5	1683.75	1695.25	1677.25	-0.2700	-0.002665482	8.25	1671.611453	1653.208576	18.40287731	14.49121139	3.911665928	1.26412E-06	1.60597E-06	9.10138E-07	49.97006232	49.75318482	50.1187287	0.509623332	0.158267275	0.01901405	46.64295438	-13.46704871	81.18854491	17.47563885	55.41580751
1	20130725	1684	1684	1686.5	1671.75	0.0100	0.000148478	3.5	1673.517383	1655.489422	18.02796137	15.19856138	2.829399988	4.98277E-07	1.40543E-06	5.84064E-07	49.99982296	49.83054756	50.15145891	0.981472863	0.235010648	0.142553096	46.57313697	-16.54676259	64.46547738	17.28095036	59.53159728
0	20130726	1685.75	1686.5	1689	1670.5	0.1500	0.001484561	-3	1675.514709	1657.786502	17.72820716	15.70449054	2.023716618	5.76688E-07	1.58116E-06	7.63485E-07	50.03432219	49.89986882	50.16507385	1	0.303776925	0.193942237	46.18412441	-15.06276151	62.19029255	17.36802533	63.20178581
1	20130729	1686.5	1682.5	1688	1676.5	-0.2400	-0.002371776	-7.75	1676.589369	1659.617131	16.97223782	15.95803999	1.014197823	1.79102E-07	1.37507E-06	5.2925E-07	50.04363731	49.93766166	50.0724851	1	0.341267192	0	46.13630493	-23.96313364	58.84192985	16.94888067	62.49136706
0	20130730	1682.25	1684.75	1688.5	1677.25	0.1300	0.001337296	-3.5	1677.844851	1661.478825	16.36602551	16.0396371	0.326388414	4.79387E-07	1.40368E-06	4.19259E-07	49.99399331	49.99163522	50.09580754	0.847616039	0.394808639	0.076181219	46.13055834	-28.28947368	58.97585292	16.54181776	60.76184284
1	20130731	1684	1680.5	1694	1680.25	-0.2500	-0.002522629	-3.25	1678.253335	1662.887801	15.3655341	15.9048165	-0.5392824	1.79163E-07	1.29978E-06	6.28586E-07	50.03214957	50.0123885	49.99875156	0.949702234	0.455092357	0	45.36636879	-50.42016807	61.71679198	16.34240221	54.36227339
1	20130801	1685.5	1700.25	1703.75	1684.5	1.1800	0.011752455	16.25	1681.637438	1665.655371	15.98206608	15.92026641	0.061799663	6.92787E-07	1.38447E-06	1.32091E-06	50.08091314	50.06188119	49.91646417	1	0.508880621	0	43.47722007	-9.210526316	106.4734516	16.83580205	61.80274676
0	20130802	1702.25	1704	1705	1695.75	0.2200	0.002205558	17.5	1685.077832	1668.495714	16.58211744	16.05263662	0.529480825	5.06404E-07	1.35933E-06	1.24517E-06	50.11665371	50.10551828	49.98502747	1	1	0.14835239	42.48505332	-2.547770701	133.841733	16.29395905	66.03706839
0	20130805	1702.75	1702.5	1705	1698.75	-0.0900	-0.000880282	20	1687.758165	1671.01455	16.74361504	16.1908323	0.552782737	4.2907E-07	1.18578E-06	1.64119E-06	50.06510031	50.01275395	49.6923917	0.719388134	0.818776504	0	41.74688388	-6.369426752	139.0902242	15.5765334	64.52316095
0	20130806	1701.25	1694	1703.5	1688.75	-0.5000	-0.004992658	9.25	1688.718448	1672.717176	16.00127139	16.15292012	-0.15164873	2.06347E-07	8.63897E-07	1.35959E-06	50.0480691	50.02050311	49.7009118	0.532137554	0.833915198	0.012415664	41.06144082	-31.88405797	96.24846248	15.5174953	57.5860268
1	20130807	1692.75	1688.25	1693.5	1680.5	-0.3400	-0.003394333	7.75	1688.646379	1673.867756	14.77862299	15.87806069	-1.099437706	1.63878E-07	7.12316E-07	1.12242E-06	50.03474841	50.04121053	49.72235424	0.332259597	0.845149995	0.043662041	40.42495799	-48.55072464	27.85463937	15.37338849	58.24981877
0	20130808	1688.75	1693.75	1697	1684.5	0.3300	0.003257811	-6.5	1689.431551	1675.340515	14.09103666	15.52065589	-1.429619231	3.46923E-07	4.21166E-07	1.0472E-06	50.06354555	50.0501833	49.7849149	0.567030896	0.856372004	0.134826769	40.11099842	-32.60869565	59.13850547	15.16814646	59.96155574
1	20130809	1694	1686.25	1696.25	1682.5	-0.4400	-0.004428044	-17.75	1688.942082	1676.148625	12.7934572	14.97521615	-2.181758947	-2.17064E-09	2.87301E-07	1.05354E-06	50.09879051	50.05854729	49.64120083	0.854368665	0.878081649	0	39.81946454	-54.34782609	19.4941818	15.06685028	62.06839549
1	20130812	1685	1687	1688.5	1675.25	0.0400	0.000444774	-15.5	1688.6433	1676.95243	11.6908698	14.31834688	-2.62747708	1.64786E-07	1.71706E-07	9.69196E-07	50.05392628	50.04755262	49.6986033	0.488608923	0.835480706	0.077841406	39.5487545	-52.17391304	-35.55676806	14.93707526	60.91832348
0	20130813	1688	1690.75	1694.5	1679.25	0.2200	0.002222881	-3.25	1688.967408	1677.974472	10.99293528	13.65326456	-2.660329277	2.16799E-07	3.47243E-07	1.00474E-06	50.07163006	50.03512924	49.75819172	0.467201919	0.744012604	0.158647107	38.35739986	-41.30434783	6.544403013	14.95942703	60.17884401
0	20130814	1691.5	1682	1693.25	1681	-0.5200	-0.005175218	-6.25	1687.895499	1678.27266	9.622839179	12.84717948	-3.224340305	6.02226E-08	1.19613E-07	8.85823E-07	50.06719338	50.06550311	49.81036644	0.396127942	0.805420488	0.229399341	37.41361514	-66.66666667	-37.45381256	14.76589653	54.98800784
0	20130815	1680.5	1655.75	1682	1654.25	-1.5600	-0.015606421	-38	1682.950037	1676.604314	6.34572298	11.54688818	-5.201165203	-1.59118E-06	-4.39886E-07	4.17394E-07	50.13442186	50.13987028	49.89094263	1	1	0.338665793	36.53724361	-97.04433498	-273.9873109	15.69333249	46.29815744
0	20130816	1654.75	1651	1662	1649.5	-0.2900	-0.002868791	-35.25	1678.034647	1674.707699	3.326948489	9.902900244	-6.575951756	-1.90311E-06	-6.90223E-07	3.00943E-07	50.1562947	50.19839371	49.97105668	1	1	0.447305549	35.72347005	-97.2972973	-291.8057954	15.46523731	43.21544865
1	20130819	1651	1645	1657	1642.25	-0.3600	-0.003634161	-42	1672.952394	1672.507128	0.445265357	8.011373267	-7.56610791	-2.07746E-06	-8.16694E-07	1.25667E-07	50.27883114	50.28195613	50.04940675	1	1	0.553553234	34.96782317	-95.61752988	-259.6299666	15.41414893	37.05907076
0	20130820	1644.25	1650.5	1656.75	1641	0.3300	0.003343465	-40.25	1669.498179	1670.876971	-1.378791402	6.133340333	-7.512131735	-1.56547E-06	-6.76841E-07	6.92878E-08	50.18602626	50.18009954	50.05378028	0.619781033	0.621635366	0.55948402	34.26615107	-85.15625	-191.9544498	15.43813829	39.16267917
1	20130821	1651	1636.5	1654.75	1634	-0.8500	-0.008482278	-45.5	1664.421536	1668.330528	-3.908992095	4.124873848	-8.033865942	-1.88976E-06	-8.60352E-07	-1.40027E-07	50.31562664	50.20780885	50.12828182	1	0.724566566	0.660512858	33.6145984	-96.47887324	-179.5861796	15.81755699	32.0721863
1	20130822	1635	1654.75	1657.75	1631.5	1.1200	0.011151848	-1	1662.933608	1667.324563	-4.390955691	2.42170794	-6.812663631	-1.39187E-06	-5.18385E-07	-1.76562E-07	50.17016165	50.0612562	50.11412345	0.44415444	0.180170357	0.641313205	32.35616383	-68.36734694	-123.0560842	16.56273149	38.2466341
0	20130823	1655.5	1661.5	1662.75	1650.5	0.4100	0.004079166	10.5	1662.713053	1666.893114	-4.180061577	1.101354037	-5.281415614	-8.74194E-07	-4.38199E-07	-9.70106E-08	50.22344603	50.08528831	50.10599616	0.647762798	0.247789071	0.630292088	33.18388574	-58.33333333	-71.01881229	16.25467924	43.4197816
0	20130826	1660.75	1654.25	1667.5	1653.25	-0.4400	-0.004363527	9.25	1661.411045	1665.956587	-4.545542695	-0.02802531	-4.517517385	-1.16869E-06	-5.0032E-07	-2.72826E-07	50.15506699	50.15990006	50.1308725	0.353711112	0.50549932	0.664025983	33.10723584	-65.26717557	-62.8965349	16.11148786	44.23210851
1	20130827	1654.5	1628.25	1655.5	1626.25	-1.5700	-0.015717092	-22.25	1656.309345	1663.163507	-6.854161318	-1.393252512	-5.460908807	-2.28915E-06	-1.03201E-06	-5.22667E-07	50.07850142	50.27294353	50.17373452	0.045517381	0.963486178	0.722149616	33.03606092	-97.17314488	-121.7502466	17.04995302	39.75687597
1	20130828	1628.25	1632.25	1639.25	1624.75	0.2500	0.002456625	-4.25	1652.607908	1660.873617	-8.265709683	-2.767743946	-5.497965737	-1.81597E-06	-8.76956E-07	-5.23151E-07	50.07018476	50.11931076	50.13084838	0	0.34105491	0.663993269	32.96996993	-89.51048951	-119.4563107	16.86781352	41.00160459
0	20130829	1630.5	1636.75	1644.75	1627.75	0.2800	0.002756931	-18	1650.16823	1659.086683	-8.918453164	-3.997885789	-4.920567374	-6.89037E-07	-1.14934E-06	-5.2634E-07	50.06306703	50.13111747	50.08739126	0	0.388888862	0.60506265	31.90591447	-82.79569892	-96.15000997	16.87725541	40.16580469
1	20130830	1639	1631.25	1645	1625.5	-0.3400	-0.003360318	-30.25	1647.257733	1657.024706	-9.766973518	-5.151703335	-4.615270183	-7.21492E-07	-1.32382E-06	-7.06217E-07	50.12324265	50.09715108	50.1102845	0.238263035	0.251276667	0.636107339	30.87422277	-90.68100358	-96.53952548	17.06459431	42.04594134
0	20130902	1640.15	1645.55	1648.45	1639.95	0.8800	0.008766284	-8.7	1646.995005	1656.174728	-9.179723385	-5.957307345	-3.22241604	3.83522E-08	-1.01921E-06	-5.31497E-07	50.14189355	49.98305453	50.06259883	0.312110534	0	0.68057723	31.35250581	-69.6350365	-57.25681124	17.07426614	42.24258716
1	20130903	1640.25	1639	1650	1630.75	-0.4000	-0.003980432	10.75	1645.765004	1654.902526	-9.137522018	-6.59335028	-2.544171738	-4.08346E-07	-9.92399E-07	-5.90509E-07	50.12652215	50.06472598	50.10877282	0.251248077	0.273238594	0.878013904	31.52765403	-75.10917031	-69.24903933	17.2296757	40.10673581
0	20130904	1638	1653.5	1655.25	1635	0.8800	0.008846858	21.25	1646.955003	1654.798635	-7.843631807	-6.843406585	-1.000225221	6.43262E-07	-6.13536E-07	-3.5325E-07	50.1399427	50.10762357	50.10875041	0.479337508	0.416756019	0.87797183	30.8226619	-32.74853801	-34.73844625	17.44541315	48.23255627
1	20130905	1654.75	1653	1658.25	1650.5	-0.0300	-0.000302389	16.25	1647.885003	1654.665403	-6.780400082	-6.830805284	0.050405203	-4.94794E-08	-7.21411E-07	-3.62449E-07	50.07240513	50.10327056	50.10505609	0.05822517	0.402192659	0.87103457	31.42141763	-33.91812865	-3.402091183	16.75288364	53.10379966
1	20130906	1652	1653.5	1664	1638.75	0.0300	0.00030248	22.25	1648.748848	1654.579077	-5.830228217	-6.630689871	0.800461654	-2.7787E-07	-5.78147E-07	-3.86169E-07	50.04809068	50.12409117	50.06974742	0	0.486519448	0.804731411	31.16073482	-32.74853801	-4.078465342	17.35982053	54.9253926
1	20130909	1652	1669	1671.75	1652	0.9400	0.009374055	23.45	1651.86441	1655.647293	-3.782882987	-6.061128494	2.278245507	5.47813E-07	-3.05274E-07	-1.47995E-07	50.16051486	50.15913528	50.0903989	1	0.607407466	0.843511075	31.79218225	-5.85106383	73.85312891	17.53054763	57.81852043
1	20130910	1671	1682.5	1683.25	1669	0.8100	0.008088676	43.5	1656.577578	1657.636383	-1.058804724	-5.06066374	4.001859016	1.95832E-06	-1.28506E-07	-1.30501E-08	50.18530859	50.20052496	50.0881504	1	0.750185147	0.83928882	33.19103616	-1.282051282	168.5546819	17.2962228	63.06106064
0	20130911	1682.25	1688.75	1690.5	1677.75	0.3700	0.00371471	35.25	1661.527181	1659.941095	1.586086276	-3.731313737	5.317400013	2.02557E-06	1.3518E-07	1.10114E-07	50.30705941	50.25754665	50.12792765	1	0.94688696	0.913983143	34.82025074	-2.661596958	214.7129749	16.9714926	64.46352705
1	20130912	1689.75	1685	1690	1681.25	-0.2200	-0.002220577	32	1665.138384	1661.79731	3.341073968	-2.316836196	5.657910164	1.73468E-06	5.32686E-07	-1.66061E-07	50.20202033	50.14014145	50.07214227	0.594394734	0.541886441	0.809228499	36.45677085	-8.365019011	185.2835634	16.38424313	67.98014904
1	20130913	1684.75	1688.5	1690.5	1680.5	0.2100	0.002077151	35	1668.732479	1663.775287	4.957191688	-0.862030619	5.819222307	2.05311E-06	6.78042E-07	-1.68252E-07	50.14660239	50.20922891	50.05664	0.380400014	0.780210273	0.780118099	37.90859756	-3.041825095	156.4792864	15.92822576	66.9809718
1	20130916	1698.5	1698	1710.5	1694.75	0.5600	0.005626296	29	1673.235174	1666.310451	6.924723329	0.69532017	6.229403159	1.8567E-06	9.46936E-07	-3.95804E-08	50.2586013	50.19246177	50.13013165	0.812880475	0.762889808	0.91812186	36.95133628	-14.57725948	180.3694743	16.36192392	64.87541363
1	20130917	1696.25	1705	1706.75	1694.75	0.4100	0.004122497	22.5	1678.122071	1669.176344	8.945727056	2.345401547	6.600325508	2.32433E-06	9.65893E-07	1.38786E-07	50.1619029	50.30146646	50.20311995	0.439482467	1	1	36.0624508	-6.470588235	151.9510831	16.05035793	68.96936333
0	20130918	1706	1724.5	1729.75	1700	1.1400	0.01143695	35.75	1685.257137	1673.274392	11.98274448	4.272870134	7.709874347	2.44824E-06	1.53251E-06	4.23895E-07	50.29363314	50.43231319	50.28818895	0.948154859	1	1	33.6518475	-5.035971223	169.4677223	17.02890379	69.63939146
0	20130919	1725	1724.25	1733.25	1720.5	-0.0100	-0.00014497	39.25	1691.256039	1677.050363	14.20567558	6.259431223	7.946244354	2.45772E-06	1.20514E-06	3.58174E-07	49.76562572	50.08294369	50.18842568	0	0.222342203	0.845803546	32.3350564	-8.780487805	159.3295656	16.7232678	64.84430778
0	20130920	1724	1723.89	1727.25	1721.25	-0.0200	-0.000208786	35.39	1696.276648	1680.519966	15.75668227	8.158881432	7.597800836	2.42858E-06	1.08103E-06	4.39833E-07	49.7459956	49.99669947	50.1448418	0	0	0.756867989	31.15293042	-9.131707317	130.8231843	15.9573201	61.57328467
0	20130923	1706.5	1692.75	1707.5	1689.5	-1.8100	-0.018063798	-5.25	1695.734087	1681.425894	14.30819256	9.388743657	4.9194489	8.5235E-07	6.96238E-07	8.34562E-08	49.87372764	49.83771375	50.09797297	0.227660447	0	0.641100046	30.05524201	-41.22137405	57.64119109	17.2739401	51.62493472
0	20130924	1693.25	1692.5	1701	1687.5	-0.0100	-0.000147689	-12.5	1695.236535	1682.246199	12.9903366	10.10906225	2.881274354	3.65837E-07	1.15629E-06	3.67808E-08	49.95993689	49.90376755	50.05012097	0.381313643	0.111089577	0.501764825	29.03595992	-43.12169312	45.57808615	17.00437295	49.45594474
1	20130925	1692.25	1685.75	1695	1684.5	-0.4000	-0.003988183	-38.75	1693.777068	1682.505739	11.27132881	10.34151556	0.92981325	-8.96401E-08	9.69769E-07	6.04E-08	50.04860942	49.82340209	50.04637041	0.552580486	0	0.391262981	28.08948369	-50.26455026	27.8463689	16.53977488	46.40956656
0	20130926	1686.5	1692.5	1697.5	1685.75	0.4000	0.004004152	-31.75	1693.580596	1683.246055	10.33454118	10.34012068	-0.005579503	2.78501E-07	1.00275E-06	4.46384E-07	49.96875668	49.89546764	50.05619574	0.406767367	0.118351508	0.26846545	26.96922551	-50.15384615	32.30716078	16.1976481	44.09375663
0	20130927	1694.5	1686.5	1695.5	1680	-0.3500	-0.003545052	-37.39	1692.491274	1683.487088	9.00418573	10.07293369	-1.068747962	-5.38738E-08	1.00084E-06	4.34606E-07	50.05960175	49.97709335	50.01820369	0.57265277	0.252403446	0	25.92898577	-72.76264591	12.93898362	16.1478161	36.36146428
1	20130930	1675	1674.25	1681	1666.75	-0.7300	-0.007263564	-18.5	1689.684924	1682.802859	6.882064672	9.434759888	-2.552695216	-8.24157E-07	5.29443E-07	3.65527E-07	50.14989439	50.05788276	49.98694368	0.737529405	0.38508195	0	24.96304887	-88.72180451	-39.42522594	16.40511495	37.26627208
0	20131001	1678.5	1689.5	1692.25	1675.25	0.9100	0.009108556	-3	1689.656474	1683.298944	6.357530342	8.819313978	-2.461783637	-5.21597E-07	9.12026E-07	4.75971E-07	50.07412604	50.05972142	50.02338336	0.599174484	0.388101538	0.120963494	23.42532332	-65.78947368	-6.274327625	16.51903531	41.86160419
0	20131002	1691.5	1683	1691.75	1673.25	-0.3800	-0.003847292	-2.75	1688.632401	1683.2768	5.35560139	8.126571461	-2.770970071	-1.43177E-06	5.3842E-07	5.69609E-07	49.93560566	50.06340768	49.9737683	0.469449437	0.394155382	0	21.99743531	-75.56390977	-29.11191469	16.66053278	48.56154514
1	20131003	1683	1669.75	1684.75	1663.25	-0.7900	-0.007872846	-22.75	1685.727416	1682.274815	3.452601768	7.191777522	-3.739175754	-1.90594E-06	3.15998E-07	1.94338E-07	50.03626594	50.13823358	49.99792018	0.718670974	0.51704016	0.076813906	20.67153931	-90.71428571	-85.10682062	17.00620901	46.32646965
0	20131004	1668	1684.75	1686	1667.5	0.9000	0.008983381	-1.75	1685.577045	1682.458162	3.118882956	6.377198609	-3.258315653	-1.34336E-06	5.70817E-07	2.89639E-07	50.08030838	50.09927638	50.02104721	0.748029027	0.453061695	0.150368344	19.41028798	-69.28571429	-63.23981515	17.11290837	52.31423261
0	20131007	1676.75	1667.75	1679.5	1666.5	-1.0100	-0.010090518	-6.5	1682.834422	1681.368668	1.465754167	5.394909721	-3.929155554	-8.78972E-07	-6.92264E-09	1.78126E-07	50.13340024	50.1147261	50.00761712	0.923028385	0.478434394	0.107654586	18.23912604	-93.57142857	-111.5028183	17.1941292	47.36639303
0	20131008	1667	1650.5	1671.5	1646	-1.0300	-0.010343277	-39	1677.859896	1679.0821	-1.222204334	4.07148691	-5.293691244	-1.50589E-06	-5.6537E-07	2.88517E-07	50.22284842	50.0366201	49.98549808	1	0.677244855	0.037306016	17.15161852	-94.84240688	-176.2638855	17.78740569	43.51380333
1	20131009	1648	1648.75	1658.25	1640	-0.1100	-0.001060285	-34.25	1673.38145	1676.835278	-3.453827612	2.566424005	-6.020251617	-1.3299E-06	-7.10776E-07	2.17721E-07	50.30191288	50.1385745	50.05897082	1	1	0.270982587	16.14179011	-89.9713467	-182.1946741	17.82044814	45.9888397
1	20131010	1648.5	1685	1687.75	1648	2.2000	0.021986353	15.25	1675.168919	1677.440072	-2.271152657	1.598908673	-3.87006133	-2.34098E-07	2.28213E-08	5.93441E-07	50.26488069	50.19011548	50.11022104	0.898904001	1	0.433981474	17.48076521	-33.33333333	-64.07348076	19.3868447	53.01440251
1	20131011	1683	1699	1700.25	1673	0.8300	0.008308605	14.25	1678.83524	1679.037104	-0.201864272	1.238754084	-1.440618356	4.65516E-07	2.06019E-07	8.17488E-07	50.35609838	50.25206392	50.08219297	1	1	0.344839518	16.30212807	-3.278688525	11.21891676	19.94849865	59.12923521
0	20131014	1684	1704.25	1706.75	1680.75	0.3100	0.003090053	36.5	1682.745203	1680.904726	1.840476933	1.359098654	0.481378279	1.0716E-06	1.30975E-07	7.03948E-07	50.42530054	50.32288037	50.14022211	1	1	0.529398467	15.62614692	-3.745318352	41.35785176	20.38074875	64.7920135
1	20131015	1706.25	1692	1709.75	1689.5	-0.7200	-0.007187913	41.5	1684.169018	1681.726598	2.442419736	1.57576287	0.866656866	1.16209E-07	-2.02309E-07	6.45856E-07	50.36623908	50.31119368	50.08764955	0.8793913	0.972657136	0.36219394	15.57098507	-25.44802867	42.47592555	20.37140955	58.67008544
1	20131016	1694.25	1713.25	1717	1691.25	1.2600	0.012559102	64.5	1688.643015	1684.061665	4.581350197	2.176880335	2.404469861	1.07239E-06	-1.6705E-07	7.10071E-07	50.46833185	50.36222246	50.14657866	1	1	0.549615171	14.93483695	-4.87012987	94.40140299	20.75559458	65.0901509
1	20131017	1712	1727.75	1728.75	1706.25	0.8500	0.008463447	42.75	1694.659474	1687.297838	7.361636453	3.213831559	4.147804894	2.00891E-06	8.34741E-08	8.7323E-07	50.55809925	50.4610102	50.14895202	1	1	0.557163544	15.25804446	-1.126760563	163.3422588	20.88019497	71.56754248
1	20131018	1727.5	1736.5	1740.25	1727	0.5100	0.00506439	37.5	1701.096478	1690.942442	10.15403581	4.601872409	5.552163401	1.7731E-06	2.34887E-07	9.60239E-07	50.68442426	50.53910853	50.22538599	1	1	0.800258175	16.53378368	-3.740648379	218.9037381	20.33518104	73.3271428
1	20131021	1738	1738.25	1742.5	1734.75	0.1000	0.001007774	34	1706.812405	1694.446706	12.36569872	6.154637671	6.211061046	2.40979E-06	7.83236E-07	7.98837E-07	50.7563345	50.62828823	50.28897858	1	1	1	18.02345788	-4.146341463	196.9746546	19.43623954	70.84846866
0	20131022	1737.75	1749.5	1754.5	1736	0.6500	0.006472026	57.5	1713.379727	1698.524728	14.8549993	7.894709997	6.960289303	3.35545E-06	9.67388E-07	7.62898E-07	50.7200413	50.733651	50.35035052	0.926151358	1	1	18.46233844	-4.366812227	184.6582275	19.36936529	68.05781261
1	20131023	1749.5	1741.75	1749.5	1734.5	-0.4400	-0.004429837	28.5	1717.744384	1701.7266	16.01778466	9.51932493	6.498459734	3.17692E-06	9.59014E-07	6.10423E-07	50.03365044	50.51849501	50.31190486	0	0.691325026	0.897908998	18.86987039	-11.13537118	139.4058476	19.05726777	64.96939438
1	20131024	1742.75	1748.5	1751.75	1740	0.3900	0.003875413	20.75	1722.476018	1705.191296	17.28472152	11.07240425	6.212317272	2.12886E-06	9.5163E-07	7.24281E-07	50.14880952	50.62150287	50.34485338	0.159349146	0.839105944	0.985402549	19.51188738	-5.240174672	129.4102788	18.53532007	72.41300364
1	20131025	1748	1754	1755.75	1742.75	0.3100	0.003145553	17.5	1727.325861	1708.806756	18.51910542	12.56174448	5.957360939	1.82782E-06	1.13937E-06	7.42314E-07	50.24812548	50.62117723	50.40457467	0.29677566	0.838638758	1	19.77273527	-1.51187905	118.7606381	18.13994006	72.51095118
1	20131028	1753.75	1759	1762.25	1751.5	0.2900	0.002850627	20.75	1732.198805	1712.524774	19.67403178	13.98420194	5.689829837	1.80902E-06	1.42363E-06	6.87604E-07	50.34659774	50.50353025	50.46006393	0.433034736	0.613292144	1	20.45186038	-2.658486708	116.8950279	17.6120872	67.99873649
0	20131029	1759	1767.4	1768.75	1754.5	0.4800	0.004775441	17.9	1737.614374	1716.589605	21.02476859	15.39231527	5.632453319	2.47731E-06	1.29428E-06	6.96651E-07	50.02932748	50.21734981	50.51669839	0	0.050105878	1	20.52959174	-1.118012422	113.4315656	17.37193812	69.43593247
0	20131030	1768.25	1760.5	1773.25	1751.75	-0.3900	-0.00390404	18.75	1741.135239	1719.842227	21.29301232	16.57245468	4.720557638	1.55188E-06	1.29774E-06	4.08915E-07	49.94980332	50.06792424	50.44421642	0	0	0.866498531	20.23080076	-12.71820449	97.59609396	17.66679968	65.21937364
1	20131031	1757.75	1751	1764	1750.25	-0.5400	-0.005396194	2.5	1742.652895	1722.15021	20.50268462	17.35850067	3.144183948	7.68769E-07	1.3755E-06	3.11167E-07	49.99095634	50.05073857	50.41789717	0.051024712	0	0.818022203	19.95335199	-24.05405405	76.64586933	17.38702827	60.39291105
1	20131101	1755.5	1754.75	1761.25	1747	0.2100	0.002141633	0.75	1744.513988	1724.56501	19.94897847	17.87659623	2.072382243	6.00564E-07	1.17761E-06	3.55151E-07	50.02816396	50.12319737	50.47717968	0.097157607	0.106102628	0.92721215	19.69572099	-22.08955224	69.18834701	17.16295483	59.94076253
0	20131104	1754	1763	1764	1753.25	0.4700	0.004701524	4	1747.35799	1727.412046	19.94594399	18.29046578	1.655478208	8.07269E-07	1.59162E-06	7.83916E-07	50.07853524	49.93499908	50.50948107	0.167132654	0	0.986706725	19.8688458	-12.5	75.16336351	16.70488662	60.50088342
1	20131105	1762.75	1756.5	1764	1750.5	-0.3700	-0.003686897	-10.9	1748.764453	1729.566709	19.19774382	18.47192139	0.725822432	2.31894E-07	1.78698E-06	7.19653E-07	50.07602816	49.96327416	50.43687908	0.318111429	0.035403504	0.852984178	20.02960455	-25	64.72171195	16.47596615	56.60551929
0	20131106	1757.25	1765.5	1770	1755.75	0.5100	0.005123826	5	1751.339152	1732.228434	19.11071812	18.59968074	0.511037384	7.71843E-07	1.95301E-06	8.88023E-07	50.04094838	50.01714879	50.45297624	0.229703471	0.102860468	0.882632867	19.55649078	-16.75675676	80.41108591	16.31696857	57.3190393
1	20131107	1763.75	1745.25	1774.5	1742.25	-1.1500	-0.011469839	-5.75	1750.40236	1733.192995	17.20936501	18.32161759	-1.112252579	-9.84596E-08	1.01718E-06	6.02782E-07	50.10381329	50.06479947	50.43163257	0.38813541	0.162524353	0.843320859	18.67577764	-73.125	48.26709591	17.45504224	44.71701647
1	20131108	1744.75	1766	1768	1736.5	1.1900	0.011889414	11.25	1752.801997	1735.623143	17.17885343	18.09306476	-0.914211327	3.9782E-07	1.10661E-06	8.87026E-07	50.13219628	50.10866933	50.43997323	0.459666149	0.217454237	0.858683176	17.85797258	-21.25	54.544265	18.45825351	54.29097513
0	20131111	1767	1767.5	1770.25	1762.75	0.0800	0.000849377	4.5	1755.063228	1737.984392	17.07883606	17.89021902	-0.81138296	2.84257E-07	1.04229E-06	1.03928E-06	50.15228138	50.13708426	50.4267592	1	0.294368622	0.834344804	18.88346641	-17.5	95.19856423	17.67552112	57.46133729
1	20131112	1767.75	1765	1769.75	1758.5	-0.1400	-0.001414427	8.5	1756.591962	1739.985548	16.60641406	17.63345803	-1.027043968	-6.60409E-08	1.20732E-06	8.42013E-07	50.10940608	50.07078192	50.39164228	0.788247195	0.197788909	0.769664435	19.83571067	-25	83.23015746	17.21655532	57.30165491
1	20131113	1764.75	1778.75	1782.25	1754.25	0.7800	0.007790368	13.25	1760.000891	1742.856989	17.14390208	17.53554684	-0.391644761	5.9192E-07	1.06394E-06	1.05359E-06	50.16303994	50.11846228	50.38534091	1	0.267369628	0.752715724	19.49703986	-7.650273224	131.3148444	17.98680137	60.36879913
1	20131114	1779.75	1787.75	1789	1777.25	0.5100	0.005059733	42.5	1764.269985	1746.182397	18.08758753	17.64595498	0.441632558	1.17381E-06	9.63386E-07	1.28942E-06	50.19083454	50.17155201	50.35573716	1	0.416077327	0.696985823	20.42094369	-2.380952381	217.2935865	17.54131556	62.93638277
0	20131115	1787.75	1793.5	1796	1786.5	0.3200	0.003216333	27.5	1768.76691	1749.687405	19.07950534	17.93266505	1.146840294	1.22996E-06	9.08776E-07	1.1781E-06	50.2689414	50.22570484	50.43362285	1	1	0.843607883	21.67100776	-4.201680672	230.7976116	16.96693588	64.19528286
0	20131118	1793.5	1788.75	1799.75	1784.75	-0.2600	-0.002648453	21.25	1771.841232	1752.58093	19.26030129	18.1981923	1.062108991	8.2233E-07	8.08989E-07	1.31991E-06	50.17830032	50.15463173	50.25816158	0.602439246	0.755515307	0.51329695	22.49427608	-17.39130435	190.3996852	16.82644046	70.58247528
0	20131119	1789.5	1785.25	1793.75	1782	-0.2000	-0.001956674	20.25	1773.904119	1755.000861	18.90325764	18.33920537	0.564052274	9.2086E-07	5.7451E-07	1.47909E-06	50.07663713	50.09614563	50.06419285	0.1565344	0.554328733	0.011408595	23.25873952	-22.92490119	139.8966101	16.46383757	62.8993643
1	20131120	1785.5	1779.75	1794.25	1774.5	-0.3100	-0.003080801	1	1774.803485	1756.834131	17.96935441	18.26523517	-0.295880765	4.62707E-07	6.14185E-07	1.44582E-06	50.08306349	50.02837826	49.87705207	0.033417701	0.321215452	0	23.91846182	-31.62055336	98.31776525	16.69856345	57.12546931
1	20131121	1779.5	1793.75	1795.5	1775.75	0.7900	0.007866273	6	1777.718334	1759.56864	18.14969399	18.24212694	-0.092432945	1.53707E-06	7.20635E-07	1.17214E-06	50.02135465	50.0970583	49.95470047	0	0.557468203	0.1213927	24.53106111	-9.486166008	111.5943233	16.91652321	61.51511523
1	20131122	1793.25	1801.25	1803.25	1792	0.4200	0.004181185	7.75	1781.33859	1762.656148	18.68244217	18.33018998	0.352252184	1.10273E-06	7.46382E-07	1.09088E-06	50.10367688	50.16423443	50.02748869	0.332498537	0.765765178	0.235187178	25.89893895	-2.996254682	142.881233	16.51177155	59.33771532
0	20131125	1802	1802.5	1809.25	1798.5	0.0700	0.000693963	13.75	1784.594192	1765.607544	18.98664724	18.46148144	0.525165804	1.09334E-06	6.8604E-07	1.04581E-06	50.18514739	50.1582234	50.09723025	0.661556974	0.676434999	0.344218629	27.43713971	-9.278350515	140.2811596	16.10021644	57.71291619
1	20131126	1801.25	1802	1807	1798.75	-0.0300	-0.000277393	16.75	1787.272008	1768.303282	18.96872646	18.56293044	0.405796017	1.15674E-06	5.4603E-07	1.17393E-06	50.05554618	50.12216935	49.94116389	0.138099228	0.475308973	0.100230107	28.87580255	-9.965635739	117.6470588	15.53948669	53.71621374
1	20131127	1802	1804.25	1807.5	1801.25	0.1200	0.001248613	24.5	1789.884007	1770.966002	18.91800531	18.63394541	0.284059899	7.92727E-07	6.88141E-07	9.63509E-07	50.11473686	50.05893769	50.00558613	0.377169674	0.154867271	0.200945505	30.31948748	-6.872852234	110.2719033	14.87595193	55.58612363
0	20131128	1806.45	1807.65	1809.95	1805.45	0.1900	0.00188444	13.9	1792.617237	1773.683335	18.93390179	18.69393669	0.239965104	6.15577E-07	8.88231E-07	8.40379E-07	50.16083142	50.12354691	50.06201371	0.563345079	0.482290056	0.289162353	31.84006922	-4.129263914	111.9579186	14.22052679	57.99266112
0	20131129	1804.5	1804	1812.5	1802.75	-0.2000	-0.002019196	2.75	1794.368431	1775.929014	18.43941725	18.6430328	-0.203615553	3.26605E-07	7.74705E-07	7.11193E-07	50.13815345	50.12161773	50.04154372	0.713088983	0.472513462	0.25716031	32.91252888	-14.59227468	99.15339801	13.90120345	56.55363543
0	20131202	1806.25	1799.75	1809	1797	-0.2400	-0.002355876	-2.75	1795.196365	1777.693531	17.50283344	18.41499293	-0.912159493	3.43633E-07	5.80469E-07	6.50574E-07	50.10747964	50.04074469	50.035455	0.525816896	0.062669838	0.247641423	33.90838429	-21.88841202	74.94102896	13.7654032	45.28699039
1	20131203	1800.25	1791.5	1801.75	1786.25	-0.4600	-0.00458397	-10.5	1794.627693	1778.716233	15.91146055	17.91428645	-2.002825903	1.98562E-07	5.58105E-07	4.47858E-07	50.09006805	50.07885322	50.0374935	0.419514349	0.255794007	0.25082835	34.83310717	-55.26315789	32.82904456	13.88930297	39.36188191
0	20131204	1792	1791.75	1799.5	1777.75	0.0100	0.000139548	-12.5	1794.184971	1779.681697	14.50327427	17.23208402	-2.728809749	3.78266E-07	4.18937E-07	5.32803E-07	50.01221233	50.08679434	50.01009755	0	0.29603754	0.207998502	35.69177841	-54.60526316	11.6146683	14.45078133	45.17001958
1	20131205	1792.5	1784	1794.25	1782	-0.4300	-0.00432538	-23.65	1792.618053	1780.001571	12.61648132	16.30896348	-3.692482158	-3.03479E-07	6.20994E-07	3.81889E-07	50.07268472	50.11576437	50.02751235	0.349682655	0.64322516	0.235224179	36.73839514	-75	-13.568939	14.29358267	42.67400341
1	20131206	1784.5	1805	1806	1784.25	1.1800	0.0117713	1	1794.522968	1781.853307	12.66966084	15.58110295	-2.911442106	1.20557E-07	6.10498E-07	5.3674E-07	50.08309064	50.11907412	50.06961404	0.409855055	0.667587355	0.301044437	35.95400812	-19.73684211	49.88344988	14.84404105	52.44980922
0	20131209	1806.5	1809	1811.5	1804.75	0.2200	0.002216066	9.25	1796.750203	1783.864173	12.88603044	15.04208845	-2.156058012	2.04431E-07	6.46922E-07	5.2386E-07	50.10111729	50.11672922	50.11082139	0.598206849	0.650327142	0.365466524	36.47213479	-9.210526316	108.7734645	14.26589526	51.46089637
0	20131210	1809.25	1803	1811.5	1801	-0.3300	-0.00331675	11.5	1797.711711	1785.281642	12.43006894	14.51968455	-2.089615604	3.65388E-08	5.96321E-07	3.75998E-07	50.09833388	50.06277317	50.10179654	0.579478362	0.17838307	0.355367113	36.95325242	-25.85034014	78.03060024	13.99690274	50.3927764
0	20131211	1804.25	1780.75	1808	1779.25	-1.2300	-0.012340544	-11	1795.102217	1784.945964	10.15625217	13.64699807	-3.4907459	-7.26119E-07	3.85348E-08	2.22775E-07	50.13227942	50.11196519	50.0814868	0.807884697	0.576732099	0.323253239	37.4000045	-91.36690647	-59.22765562	15.0506954	43.19493938
0	20131212	1780.75	1775	1784	1771.75	-0.3200	-0.003228977	-9	1792.009568	1784.209226	7.800341571	12.47766677	-4.6773252	-1.01655E-06	-1.94825E-07	2.64196E-07	50.14992529	50.15098389	50.0574373	1	0.938375959	0.285226049	37.81484572	-92.02453988	-156.5410507	14.85064573	42.35911416
1	20131213	1773.5	1774.75	1783	1771.75	-0.0100	-0.000140845	-30.25	1789.35425	1783.508543	5.845706866	11.15127479	-5.305567924	-9.10857E-07	-2.89434E-07	2.21363E-07	50.20831537	50.18088499	50.09510494	1	1	0.344786322	38.20005542	-92.63803681	-140.002531	14.59345675	38.33625998
0	20131216	1774.75	1786.5	1792.5	1760.25	0.6600	0.006620651	-22.5	1788.915134	1783.730132	5.185002105	9.958020253	-4.773018148	-4.02401E-07	-2.81099E-08	2.55715E-07	50.18461556	50.16154053	50.11698656	0.879146174	0.861963599	0.416607776	37.16374181	-49.76076555	-104.2914883	15.85463841	48.36392442
1	20131217	1784.75	1779.25	1789	1776.5	-0.4100	-0.004058214	-23.75	1787.428191	1783.398271	4.029920003	8.772400203	-4.7424802	-3.74492E-07	-8.72813E-08	2.49801E-07	50.21322892	50.1669463	50.09572229	1	0.900537624	0.379685779	37.29519116	-63.63636364	-86.76891084	15.61502138	41.97181901
0	20131218	1778.25	1810.75	1812.75	1767.25	1.7700	0.017704089	30	1791.016161	1785.424325	5.591836647	8.136287492	-2.544450845	6.02038E-07	4.88167E-07	4.7704E-07	50.27918354	50.17555593	50.13780214	1	0.961973362	0.463208846	35.03404285	-3.80952381	15.42854707	17.74966271	54.58996462
1	20131219	1810	1808.5	1813	1801.25	-0.1200	-0.001242579	33.5	1793.705983	1787.133634	6.572348699	7.823499733	-1.251151034	7.73248E-07	2.3694E-07	6.66137E-07	50.22199008	50.16856594	50.07877768	0.708334854	0.91209484	0.358354981	34.75490058	-8.530805687	85.18371663	17.32111537	56.80361613
1	20131220	1808.75	1812.89	1813	1808.75	0.2400	0.002427426	38.14	1796.65737	1789.041513	7.615857017	7.78197119	-0.166114173	2.55963E-07	1.87997E-07	4.90548E-07	50.24932761	50.21665322	50.12230809	0.834912979	1	0.440655573	34.79232423	-0.208530806	103.4830324	16.40532142	64.21725815
1	20131223	1817	1822.75	1824.5	1816.75	0.5400	0.00543883	36.25	1800.671621	1791.538438	9.133182828	8.052213518	1.08096931	4.31386E-07	3.17137E-07	5.71824E-07	50.29689737	50.26525331	50.1735022	1	1	0.532636881	33.95211858	-2.723735409	152.4426276	16.06279846	68.26623126
1	20131224	1822.75	1829	1829.5	1820.5	0.3400	0.003428885	49.75	1805.029833	1794.313368	10.7164645	8.585063714	2.131400785	7.98727E-07	4.17373E-07	6.58138E-07	50.39944072	50.33882501	50.17514883	1	1	0.535595418	32.81449929	-0.722021661	160.2257416	15.55831286	70.82615705
0	20131226	1830	1836.5	1837.75	1829.75	0.4100	0.004100601	25.75	1809.871397	1797.438304	12.43309299	9.35466957	3.078423423	1.69071E-06	4.93316E-07	5.8848E-07	50.444673	50.37731638	50.22516378	1	1	0.625458109	32.19704928	-1.612903226	176.3619481	15.0720048	71.26553023
0	20131227	1836.5	1836.5	1840	1833.25	0.0000	0	28	1813.968105	1800.331763	13.63634218	10.21100409	3.425338087	1.86653E-06	4.42011E-07	4.96643E-07	50.40093158	50.3951238	50.24193071	0.831800953	1	0.655583532	31.7842421	-4.388714734	161.0061596	14.47757588	74.92178734
1	20131230	1836	1834.75	1838.5	1833.5	-0.1000	-0.0009529	21.86	1817.16532	1802.881262	14.28405773	11.02561482	3.258442908	1.82405E-06	4.71491E-07	4.21371E-07	50.12277294	50.31417368	50.2135148	0	0.756431597	0.882850515	31.41287705	-6.5830721	135.2617311	13.80060618	70.05253232
1	20131231	1835.5	1841	1846.5	1834.25	0.3400	0.003406459	18.25	1820.832194	1805.704872	15.12732139	11.84595613	3.281365254	1.64327E-06	6.2639E-07	5.29571E-07	50.24747808	50.38407502	50.23984557	0.387403285	0.960980266	0.994285401	30.41075923	-6.376811594	132.827321	13.68984859	69.99427943
0	20140101	1842.95	1842.95	1842.95	1842.95	0.1100	0.001059207	13.95	1824.234933	1808.463771	15.77116247	12.6309974	3.140165072	1.91921E-06	7.78829E-07	5.83559E-07	50.08702514	50.39176942	50.2596777	0	0.986260441	1	29.94320452	-4.115942029	123.4974951	12.85128798	70.14583967
0	20140102	1837.75	1826.5	1840.75	1821.75	-0.8900	-0.008925907	-10	1824.583405	1809.799788	14.78361731	13.06152138	1.722095929	4.78512E-07	5.37679E-07	4.82143E-07	50.10397002	50.24868764	50.20960462	0.047378659	0.373088009	0.842791482	29.50904658	-23.1884058	69.42877414	13.44762455	56.82053528
0	20140103	1827.25	1825.5	1833	1820.5	-0.0500	-0.000547495	-11	1824.72442	1810.962766	13.76165324	13.20154775	0.560105487	5.16851E-07	6.41449E-07	3.28773E-07	50.02639058	50.10848223	50.19860586	0	0	0.808259985	29.10589991	-24.34782609	52.03565976	13.37993708	52.79575295
1	20140106	1824	1820.75	1832.5	1817.25	-0.2600	-0.002602027	-14	1824.11297	1811.687747	12.4252238	13.04628296	-0.621059159	2.41969E-07	2.48413E-07	2.05447E-07	50.10330988	50.16606249	50.19082168	0.183893204	0.200878941	0.783820932	28.73154944	-32.49211356	37.9958198	13.51351301	42.86822428
1	20140107	1819.75	1830.75	1834.75	1819.5	0.5500	0.005492242	-10.25	1825.134052	1813.099765	12.03428651	12.84388367	-0.809597162	2.43565E-07	3.36533E-07	2.91689E-07	50.12510528	50.07015907	50.21860816	0.236000109	0	0.871058839	28.38393829	-19.87381703	50.06999271	13.63754779	46.91361876
1	20140108	1830.75	1832.5	1834.75	1825.5	0.1000	0.000955892	-10.45	1826.267275	1814.53682	11.73045488	12.62119791	-0.890743033	1.08381E-07	4.52791E-07	3.13844E-07	50.13463478	50.10730678	50.23462325	0.258782568	0.114313064	0.90139596	28.45640192	-30.93922652	53.93803721	13.32415152	49.58033802
1	20140109	1831.75	1833	1839	1824.25	0.0300	0.000272851	6.5	1827.303079	1815.904463	11.3986158	12.37668149	-0.978065692	-1.00473E-07	7.96732E-07	2.96014E-07	50.12510528	50.05993491	50.26097205	0.263561785	0	1	28.0381778	-35.7615894	53.52234903	13.42599784	49.67823934
0	20140110	1833.25	1837.75	1842.5	1826.25	0.2600	0.00259138	12.25	1828.910297	1817.522651	11.38764654	12.1788745	-0.791227962	4.07946E-08	9.53028E-07	3.08072E-07	50.12898559	50.09761572	50.28852821	0.464047058	0.112416633	1	27.26001568	-29.41176471	62.75455498	13.62771228	51.29754435
1	20140113	1838.5	1815	1838.75	1809.5	-1.2400	-0.012379268	-5.75	1826.770252	1817.335788	9.434463824	11.62999237	-2.195528542	-5.88246E-07	6.27827E-07	1.21666E-07	50.1966439	50.14933682	50.27762171	0.770072105	0.266720986	0.960828646	26.53743657	-85.13513514	-5.218022354	14.74358997	47.1281667
1	20140114	1815.75	1833	1834.25	1812.75	0.9900	0.009917355	2.25	1827.728674	1818.4961	9.232574645	11.15050882	-1.917934177	-2.27265E-07	7.11588E-07	3.43661E-07	50.17848536	50.15614622	50.28579221	0.893344018	0.287036091	0.990173508	26.13719828	-36.48648649	13.46955341	15.22619069	54.26071105
0	20140115	1833	1841.5	1845.75	1831.5	0.4600	0.004637207	9	1829.84734	1820.200092	9.647247515	10.84985656	-1.202609046	-3.19179E-08	9.444E-07	5.08989E-07	50.17519271	50.16465535	50.28982905	0.874004294	0.31242217	1	27.01541752	-13.51351351	95.4423089	15.15646278	58.47937256
0	20140116	1841.5	1836.25	1843.75	1834.5	-0.2900	-0.002850937	3.25	1830.832364	1821.388974	9.443390104	10.56856327	-1.125173165	2.98826E-07	3.87399E-07	4.56158E-07	50.14176887	50.13783615	50.28069086	0.677685965	0.234759307	0.965163541	27.99244674	-27.7027027	80.33744152	14.73457259	54.62856538
0	20140117	1838	1834.25	1842.75	1829.25	-0.1100	-0.001089176	-3.5	1831.358155	1822.341643	9.016511619	10.25815294	-1.24164132	2.69621E-07	3.92003E-07	5.15466E-07	50.111811	50.13897681	50.22721003	0.09108276	0.238196738	0.730545439	28.89968816	-33.10810811	48.58657166	14.64638883	51.99416164
1	20140120	1834.45	1833.95	1834.65	1830.15	-0.0200	-0.000163555	18.95	1831.7569	1823.201521	8.555378771	9.917598106	-1.362219335	4.02628E-07	3.21428E-07	2.98626E-07	50.06668509	50.11552568	50.22091308	0	0.167525566	0.703449178	29.79558329	-32.55172414	12.65690157	13.92164677	53.59466577
0	20140121	1834	1838.5	1844	1826.25	0.2500	0.002480984	5.5	1832.7943	1824.334742	8.45955812	9.625990108	-1.166431988	2.37842E-07	2.4019E-07	3.0269E-07	50.08427889	50.10686761	50.24781423	0.135379844	0.24864645	0.819206922	29.37757398	-20	48.91436867	14.19510057	54.87731708
0	20140122	1837.5	1838.5	1843.25	1834.75	0.0000	0	-3	1833.6721	1825.38402	8.28807974	9.358408035	-1.070328295	1.85849E-07	1.46938E-07	3.62825E-07	50.09392184	50.10468539	50.23975871	0.209579908	0.421666877	0.784543371	29.57633903	-20	77.07389863	13.78830767	61.58507931
0	20140123	1839	1824.25	1844	1813.75	-0.7800	-0.007750884	-12	1832.222546	1825.300019	6.922527394	8.871231906	-1.948704513	-2.52536E-07	-1.76746E-07	4.49523E-07	50.12201932	50.10753534	50.19361443	0.425782873	0.448520831	0.585980925	29.66498153	-59.31034483	-73.95138003	14.96414284	51.0873127
0	20140124	1824	1782	1828	1780	-2.3200	-0.023160203	-52.25	1824.496001	1822.09261	2.403390628	7.577663651	-5.174273023	-1.70362E-06	-8.30774E-07	8.73563E-08	50.22845611	50.19604472	50.18619683	1	1	0.508971608	29.74729241	-96.9581749	-336.9651656	17.32384692	36.27309012
1	20140127	1781.75	1775.75	1792	1767	-0.3500	-0.003507295	-58.2	1816.996616	1818.659824	-1.663208156	5.729489289	-7.392697445	-1.21E-06	-9.05622E-07	2.44708E-08	50.31842628	50.29514595	50.18513735	1	1	0.503951608	29.82372395	-88.88888889	-343.9519773	17.87214357	36.64725531
0	20140128	1771.25	1788.25	1797	1771	0.7000	0.007039279	-50.25	1812.57406	1816.407244	-3.833184888	3.816954454	-7.650139342	-1.36248E-06	-7.97717E-07	3.2103E-08	50.11467286	50.19452634	50.18673229	0.190623428	0.5722156	0.511508699	29.16576652	-73.01587302	-218.7120069	18.45270474	39.29797444
1	20140129	1796	1771.25	1801.25	1764	-0.9500	-0.009506501	-67.25	1806.216512	1813.062263	-6.845751445	1.684413274	-8.53016472	-2.17407E-06	-1.10363E-06	-7.01207E-08	50.07085428	50.25725981	50.19520936	0.016561448	0.808200824	0.55167463	27.98060981	-91.13149847	-192.0007398	19.79536869	36.22597606
0	20140130	1770	1781.25	1793.75	1767.75	0.5600	0.00564573	-43	1802.37551	1810.705799	-8.33028933	-0.318527247	-8.011762083	-1.68486E-06	-6.88405E-07	-2.95381E-07	49.98740609	50.10222481	50.1683097	0	0	0.424219107	27.25204425	-78.89908257	-144.9329592	20.23855664	34.87209813
0	20140131	1783.5	1776.5	1788.25	1761.25	-0.2700	-0.002666667	-5.5	1798.394662	1808.172037	-9.777374119	-2.210296621	-7.567077498	-1.77817E-06	-7.4989E-07	-3.22891E-07	50.1211787	50.16881745	50.2022468	0.404122197	0.345180619	0.47718634	26.5755191	-81.95266272	-134.3951948	20.72151688	36.36901492
1	20140203	1777.5	1732.75	1783.75	1732.25	-2.4600	-0.024627076	-43	1788.295484	1802.585219	-14.28973543	-4.626184383	-9.663551048	-3.23489E-06	-1.40438E-06	-8.51498E-07	50.35733408	50.22234059	50.29408499	1	0.622615965	1	25.94731717	-99.55947137	-170.9896906	22.91997996	30.0223533
1	20140204	1738.25	1743.75	1753.5	1734	0.6300	0.00634829	-44.5	1781.442332	1798.227055	-16.78472238	-7.057891983	-9.726830398	-2.99271E-06	-1.37097E-06	-8.28741E-07	49.91544929	49.8829568	50.21678512	0	0	0.385412943	25.5610206	-89.70917226	-153.2291118	22.76498139	34.68008341
1	20140205	1744.25	1744	1750.75	1732	0.0100	0.000143369	-27.25	1775.681973	1794.210236	-18.52826233	-9.351966052	-9.176296276	-2.98406E-06	-1.39407E-06	-8.91419E-07	49.81969209	49.82933003	50.13334543	0	0	0	25.20231664	-89.28571429	-133.6684402	22.47819701	36.57234005
1	20140206	1744.75	1766.5	1769.75	1744	1.2900	0.012901376	-14.75	1774.269362	1792.157626	-17.88826357	-11.05922556	-6.829038015	-1.77694E-06	-1.01887E-06	-7.13997E-07	49.95895142	49.88538874	50.06442008	0.259018699	0.120345212	0	24.49213223	-69.19642857	-85.44918488	22.71189722	38.99395961
1	20140207	1768	1793.5	1794	1758.25	1.5300	0.015284461	17	1777.227922	1792.257061	-15.02913903	-11.85320825	-3.175930782	3.93363E-07	-6.49666E-07	-4.19177E-07	50.07752943	50.03246927	50.04826403	0.479570696	0.436093388	0	25.58727675	-45.08928571	-35.57239668	23.64319028	49.05362432
1	20140210	1793	1794.75	1796	1786.25	0.0700	0.000696961	62	1779.923626	1792.441723	-12.51809686	-11.98618597	-0.531910885	6.27342E-07	-2.84922E-07	-3.88242E-07	50.18362657	49.94450387	50.06540959	0.676908595	0.247251839	0.069748171	23.95802167	-43.97321429	-10.46196157	22.65081954	50.77624373
1	20140211	1795.25	1813.5	1819.5	1794.25	1.0400	0.010447137	69.75	1785.089222	1794.001595	-8.91237325	-11.37142343	2.459050178	8.08772E-07	-2.6737E-07	-2.54816E-07	50.23443206	50.01552859	50.0416447	0.77140547	0.399725623	0	23.78685366	-27.23214286	29.85074627	22.83647529	54.95175917
1	20140212	1813.25	1817	1823.25	1811.25	0.1900	0.00192997	73	1789.998573	1795.705181	-5.706608336	-10.23846041	4.531852073	1.43663E-06	-3.41352E-07	-2.38351E-07	50.38395264	50.20914609	50.01919853	1	0.815378022	0	22.49195335	-11.45833333	53.36466524	22.06244134	66.20835587
1	20140213	1816.75	1824.25	1827	1802.25	0.4000	0.003990094	57.75	1795.268023	1797.819612	-2.551589007	-8.701086129	6.149497122	1.34016E-06	-1.52493E-07	-1.39789E-09	50.45924985	50.31841976	50.06014307	1	1	0.148950741	21.49266235	-2.894736842	59.84113529	22.25440982	69.99659155
1	20140214	1823.75	1835	1838.75	1816	0.5900	0.005892833	41.5	1801.380635	1800.573715	0.806920029	-6.799484897	7.606404927	1.79877E-06	3.86459E-08	1.15601E-07	50.84707032	50.43508127	50.11110453	1	1	0.334341663	20.17451554	-3.512880562	91.92920054	22.28980912	73.32144358
1	20140217	1835.25	1836.65	1840.15	1831.95	0.0900	0.000899183	41.9	1806.806691	1803.246032	3.560658789	-4.72745616	8.288114949	3.18698E-06	6.75426E-08	1.7904E-07	49.5452559	50.49641649	50.16024176	0	1	0.513096338	19.76282862	-3.236245955	106.8500063	21.28339418	72.29251595
0	20140218	1833.5	1837.5	1840.25	1831.5	0.0500	0.000462799	24	1811.528739	1805.783363	5.745375382	-2.632889852	8.378265233	2.86521E-06	1.25948E-08	8.77205E-08	49.67534253	50.62395719	50.16514884	0.099927175	1	0.530947609	19.37408141	-2.540415704	107.2122913	20.38815174	68.97480914
1	20140219	1837.25	1825.5	1844.5	1823.25	-0.6500	-0.006530612	8.5	1813.678163	1807.243855	6.434308605	-0.81945016	7.253758765	2.51844E-06	-1.66194E-07	-4.84052E-08	49.8307538	50.31199871	50.11347923	0.219307681	0.607415282	0.342980524	18.72770568	-16.88888889	96.2909557	20.44971233	64.25982699
0	20140220	1826	1836.25	1840.25	1817.25	0.5900	0.005888798	12	1817.150754	1809.392458	7.758295505	0.896098973	6.862196532	2.1218E-06	2.06179E-07	5.38241E-08	49.93738173	50.34093433	50.11597451	0.301214851	0.643829371	0.352058025	18.12749964	-7.333333333	95.42575055	20.63187573	65.98165428
1	20140221	1836	1834.25	1844	1832.75	-0.1100	-0.001089176	-0.75	1819.781407	1811.233758	8.547649395	2.426409057	6.121240338	1.23146E-06	8.0804E-07	-1.3003E-08	49.92457387	49.63779625	50.05382083	0.291376378	0	0.125951277	18.39512204	-9.111111111	96.73386467	19.96174175	63.26053102
1	20140224	1835.25	1846	1856.75	1829.25	0.6400	0.006405888	9.35	1823.815037	1813.809035	10.00600188	3.942327622	6.063674259	1.53288E-06	1.0714E-06	3.26284E-07	50.01220755	49.75562542	50.09802307	0.35869295	0.119482698	0.286753099	17.75214506	-8.617234469	100.0231642	20.50018877	59.15387301
0	20140225	1844.75	1846.25	1851	1837.25	0.0100	0.000135428	8.75	1827.266569	1816.212069	11.05450024	5.364762147	5.689738098	9.74148E-07	8.84287E-07	1.49631E-07	50.06804717	49.87290452	50.10819101	0.401586632	0.238407609	0.32374267	17.57395359	-9.312638581	91.27142642	20.01803243	55.28940765
1	20140226	1847.5	1842	1853.25	1838	-0.2300	-0.002301963	16.5	1829.533251	1818.122286	11.41096477	6.574002672	4.836962101	7.46649E-07	1.08189E-06	2.44035E-08	50.04763421	49.88518663	50.03708889	0.385906244	0.250862078	0.065082738	17.25021114	-14.97461929	82.58614627	19.67745868	52.10427821
1	20140227	1843.75	1854	1855.75	1832.75	0.6500	0.006514658	17.75	1833.297366	1820.779895	12.51747157	7.762696451	4.754775119	8.77985E-07	1.09832E-06	1.92631E-07	50.10539312	49.96039447	50.11053036	0.430274251	0.327125325	0.332252932	16.76801792	-3.90070922	82.34111235	19.91478306	56.27274649
0	20140228	1854.5	1857.5	1866.5	1845.25	0.1900	0.00188781	23.25	1837.020848	1823.499903	13.52094588	8.914346337	4.606599544	6.60717E-07	1.21885E-06	2.45691E-07	50.1489877	50.03816118	50.18777591	1	0.405983358	0.61326185	17.01075942	-12.4567474	94.2408377	20.0101557	60.56444687
1	20140303	1846	1843	1849.5	1832.25	-0.7800	-0.007806191	-3	1837.940718	1824.944354	12.99636369	9.730749809	3.265613885	1.93567E-07	1.68478E-06	1.09396E-07	50.13662825	50.03880712	50.17520853	0.973905684	0.406638364	0.567543422	17.23616224	-36.57587549	59.15277503	20.38443029	55.02187507
1	20140304	1843.75	1871.5	1874.75	1843.5	1.5500	0.015463918	25.25	1843.103684	1828.392921	14.71076382	10.72675261	3.984011207	9.92175E-07	1.90266E-06	3.38969E-07	50.2132419	50.11278494	50.19914143	1	0.481654336	0.654608086	16.29785055	-4.482758621	110.2787106	21.1962567	61.62742025
1	20140305	1870.75	1872.5	1875.5	1867.75	0.0500	0.000534331	30.5	1847.626194	1831.660112	15.96608284	11.77461866	4.191464188	1.36895E-06	1.91209E-06	3.483E-07	50.20444857	50.17809647	50.23862029	0.969538264	0.547882402	0.798226872	16.12557004	-5.042016807	140.7802749	20.23580979	62.56435566
1	20140306	1873.75	1876.25	1881	1871	0.2000	0.00200267	22.25	1852.029857	1834.963066	17.06679054	12.83305303	4.233737507	1.15909E-06	1.61783E-06	5.20885E-07	50.28134622	50.23379731	50.31305177	1	0.604364907	1	15.63620975	-7.450980392	155.876797	19.50468052	61.94954933
0	20140307	1876.25	1878	1887.5	1869.25	0.0900	0.000932712	20.5	1856.025263	1838.150987	17.87427617	13.84129766	4.032978505	1.26567E-06	1.23422E-06	9.48034E-07	50.27326091	50.28950833	50.32076009	0.969958603	0.660857727	1	14.799274	-13.52313167	153.2541888	19.41506049	64.06004603
0	20140310	1875.5	1877.25	1878.75	1865.75	-0.0400	-0.000399361	34.25	1859.290608	1841.04721	18.24339708	14.72171754	3.521679538	9.03663E-07	1.20551E-06	1.0036E-06	50.14868044	50.20794682	50.14517909	0.432353617	0.810865727	0.417760666	14.02211938	-14.59074733	125.3739799	18.95684188	62.95551864
1	20140311	1876.25	1865.25	1882.25	1863	-0.6400	-0.006392329	-6.25	1860.207437	1842.84001	17.36742747	15.25085953	2.116567936	5.5951E-07	7.61867E-07	7.70023E-07	50.15323699	50.10042084	50.08787771	0.45185005	0.657942729	0.227745143	13.08004446	-31.67259786	95.91958879	18.97778175	58.27264263
0	20140312	1864.75	1867.75	1869	1853.75	0.1300	0.001340303	-4.75	1861.367831	1844.685194	16.68263728	15.53721508	1.145422201	7.53769E-07	7.45062E-07	9.62572E-07	50.08553446	50.14742426	50.03315843	0	0.781983379	0.046292032	12.20526061	-33.9055794	58.91298125	18.71151162	63.48054829
0	20140313	1868.75	1846.75	1875	1841.5	-1.1200	-0.011243475	-29.5	1859.118934	1844.838143	14.28079155	15.28593037	-1.00513882	-1.99248E-07	3.41092E-07	6.68673E-07	50.16790054	50.11370632	50.02918512	0.420639114	0.67071055	0.033116267	11.67548351	-69.95708155	13.05215051	19.76783222	50.02580136
1	20140314	1847.25	1840	1853	1839	-0.3700	-0.00365507	-38	1856.17756	1844.479762	11.69779799	14.5683039	-2.870505907	-5.01222E-07	8.28891E-08	6.5322E-07	50.25149893	50.17609333	49.93282693	0.847571552	0.727762945	0	11.18354763	-85.97285068	-40.41938915	19.3558442	46.56820892
1	20140317	1839.5	1857.75	1862.75	1830.5	0.9600	0.009646739	-19.5	1856.419474	1845.462742	10.95673126	13.84598937	-2.889258109	4.43033E-07	3.17531E-07	1.26195E-06	50.17855047	50.19535024	49.77851917	0.475027715	0.767120875	0	11.37335845	-52.19298246	-13.6800068	20.27685533	52.10214535
0	20140318	1858.75	1870.75	1874	1852.5	0.7000	0.006997712	5.5	1858.62417	1847.335873	11.28829743	13.33445098	-2.046153555	-1.26029E-08	4.89985E-07	1.26475E-06	50.17687987	50.17308011	49.85723657	0.466496054	0.64623727	0.145170517	11.09843389	-29.38596491	58.27083872	20.36422281	55.80319016
1	20140319	1871	1859.75	1874.5	1849.5	-0.5900	-0.005879995	-8	1858.797375	1848.255438	10.54193705	12.77594819	-2.234011149	-3.5758E-07	5.10375E-07	1.16427E-06	50.16497224	50.18347803	49.89741635	0.405684402	0.578151968	0.219270016	10.80802866	-48.68421053	29.07164248	20.69534975	52.5497167
0	20140320	1858.5	1873.75	1874.25	1852.5	0.7500	0.007527894	27	1861.097779	1850.143924	10.95385484	12.41152952	-1.457674681	-6.00331E-08	5.503E-07	1.05998E-06	50.15828728	50.21063313	49.96668707	0.38754696	0.685381659	0.347018996	10.72893245	-24.12280702	53.36768495	20.77068191	58.72582274
0	20140321	1864.75	1857.25	1876.75	1855.5	-0.8800	-0.008805871	17.25	1860.505813	1850.6703	9.83551289	11.8963262	-2.060813307	-5.84921E-07	3.47444E-07	6.37031E-07	50.13142442	50.17865175	49.98979025	0.276504688	0.413728622	0.389625844	10.84884551	-53.07017544	26.14849466	20.80491892	51.75400569
1	20140324	1855.5	1849.5	1866	1841.25	-0.4200	-0.004172836	-8.25	1858.812611	1850.583611	8.228999818	11.16286092	-2.933861103	-7.91399E-07	6.29111E-08	5.51933E-07	50.19374202	50.19354221	50.02742243	0.651992305	0.492477675	0.459027075	10.96019335	-66.66666667	-48.43519215	21.08671042	53.75155751
0	20140325	1850.25	1859.25	1864.5	1848	0.5300	0.005271695	-11.5	1858.879901	1851.225566	7.654335732	10.46115588	-2.806820151	-1.59898E-07	2.00709E-07	4.56251E-07	50.20449348	50.1682372	50.0599199	0.716773968	0.358650705	0.518958866	11.51751718	-49.56140351	-20.5537854	20.75908825	57.08016368
0	20140326	1859	1842.5	1868.75	1841.5	-0.9000	-0.009009009	-17.25	1856.359917	1850.579227	5.780689104	9.525062528	-3.744373424	-7.23051E-07	2.05239E-08	2.62498E-07	50.21648421	50.17586569	50.09478758	0.70839169	0.398994396	0.583261795	11.63727658	-78.94736842	-71.10073901	21.2227248	46.27645955
1	20140327	1845	1840.5	1848.5	1834	-0.1100	-0.001085482	-33.25	1853.919929	1849.832618	4.087311386	8.437512299	-4.350200914	-1.71922E-07	-1.85923E-07	1.70859E-07	50.23056986	50.17014526	50.12803519	0.825699297	0.632637421	0.644576992	11.74848174	-80.6763285	-137.2346632	20.74253018	43.67972211
1	20140328	1843.5	1850.5	1859.5	1841.5	0.5400	0.005433306	-6.75	1853.393786	1849.882054	3.511732701	7.45235638	-3.940623678	3.20138E-07	-8.91202E-08	1.61659E-07	50.16835924	50.17644056	50.14030382	0.372531704	0.689757175	0.667202778	10.96443698	-61.352657	-64.63174934	20.61806373	43.88395825
1	20140331	1855	1864.5	1868	1855	0.7600	0.007565523	15	1855.102435	1850.964865	4.137570112	6.789399126	-2.651829014	2.06111E-07	3.2377E-07	2.79625E-07	50.18647422	50.20784819	50.16233261	0.555242927	0.971267645	0.707828248	11.13533525	-26.48648649	12.6594511	20.3953449	43.78606245
1	20140401	1864.5	1877.75	1878.75	1862.25	0.7100	0.007106463	18.5	1858.586675	1852.948949	5.637726828	6.559064667	-0.921337838	2.10448E-07	9.89461E-08	3.95588E-07	50.20524623	50.22700602	50.19413518	0.744580973	1	0.766478508	10.42498789	-2.07253886	85.52378313	20.11710597	51.77720981
0	20140402	1877.75	1883	1886.25	1876.25	0.2800	0.002795899	40.5	1862.342572	1855.174952	7.167619106	6.680775555	0.486843552	6.7061E-07	1.58722E-07	5.59586E-07	50.27838988	50.25443045	50.18420787	1	1	0.748170571	10.68879228	-5.829596413	140.7987792	19.39445555	53.65556129
0	20140403	1882.75	1883	1887.5	1875.5	0.0000	0	42.5	1865.520637	1857.236067	8.284570389	7.001534521	1.283035867	2.70828E-07	1.05545E-07	4.55341E-07	50.26333059	50.23212253	50.20571353	0.89753174	0.741187118	0.787831286	10.83248153	-7.894736842	136.0619943	18.86628015	52.25974887
0	20140404	1884.25	1860	1892.5	1855.75	-1.2200	-0.012214551	9.5	1864.671309	1857.440803	7.230505776	7.047328772	0.183177004	9.09144E-08	-2.46571E-07	2.61592E-07	50.25402914	50.22736946	50.1767304	0.778600377	0.686042766	0.734380639	10.55696485	-55.55555556	55.14142451	20.14368871	49.60040736
1	20140407	1861	1838	1861.75	1834.5	-1.1800	-0.011827957	-26.5	1860.56803	1856.000743	4.567286997	6.551320417	-1.98403342	-3.24489E-07	-5.6042E-07	-6.59599E-08	50.29294902	50.24856505	50.20726065	1	0.931950509	0.790684488	10.30112793	-93.16239316	-106.7505277	20.65128238	43.14379491
1	20140408	1840	1845	1849	1830.75	0.3800	0.003808487	-32.75	1858.172949	1855.185873	2.987075281	5.83847139	-2.851396109	-4.02565E-07	-2.81849E-07	6.50951E-10	50.25475818	50.22709528	50.20621413	0.693467332	0.682861798	0.788754498	10.06356508	-76.92307692	-113.6026381	20.47976221	46.54183762
0	20140409	1845	1864.75	1866.5	1843.75	1.0700	0.010704607	-18.25	1859.184803	1855.894327	3.290475501	5.328872212	-2.038396711	6.58871E-07	-2.77764E-08	2.33143E-07	50.24368332	50.20985324	50.19502465	0.604576753	0.482822459	0.768118873	10.23500877	-44.93927126	-1.463222466	20.64192205	50.16614699
0	20140410	1865.75	1827	1867.5	1823.75	-2.0200	-0.020244001	-56	1854.233295	1853.754007	0.479287918	4.358955353	-3.879667436	-3.76148E-07	-2.7467E-07	-2.50247E-07	50.30469295	50.27815072	50.23080222	1	1	0.834099806	10.46335265	-95.27272727	-115.6184486	22.29249905	38.74974037
1	20140411	1829.5	1811.75	1832	1807.25	-0.8300	-0.008347017	-48.25	1847.697403	1850.642599	-2.945195663	2.89812515	-5.843320814	-1.13992E-06	-4.06469E-07	-4.40658E-07	50.4432699	50.36364251	50.27590844	1	1	0.917284646	10.67538624	-94.72140762	-218.6201164	22.46803483	36.43315598
1	20140414	1806	1824.5	1828	1803.25	0.7000	0.007037395	-13.5	1844.128572	1848.70611	-4.57753812	1.402992496	-5.980530616	-1.1609E-06	-4.75137E-07	-1.66389E-07	50.33592256	50.29695889	50.23567755	0.549005621	0.655376926	0.843090883	10.87227458	-76.19047619	-175.5638226	22.63103234	40.54255214
1	20140415	1825	1839.5	1844	1809.25	0.8200	0.008221431	-5.5	1843.416484	1848.024176	-4.607692032	0.200855591	-4.808547622	-1.09082E-06	-4.38E-07	-2.96272E-07	50.23283578	50.28087129	50.20885179	0	0.572235712	0.793618861	12.17427623	-59.3837535	-102.5892771	23.49667289	49.91792253
1	20140416	1842.75	1852.75	1857	1840.5	0.7200	0.007203044	-12	1844.852409	1848.374237	-3.521827523	-0.543681032	-2.978146491	-8.45152E-07	-8.17968E-08	-1.74175E-07	50.15100608	50.29292813	50.19228083	0	0.622256216	0.76305872	11.76872124	-44.53781513	-11.70626137	23.06833911	54.43406554
1	20140417	1852.5	1858	1863.75	1847.25	0.2800	0.002833626	31	1846.875116	1849.087256	-2.212140772	-0.87737298	-1.334767791	-6.90255E-07	-2.07891E-07	-1.58775E-07	50.17966579	50.30415125	50.17695862	0.098061093	0.618142285	0.734801515	11.39213446	-38.65546218	21.11623144	22.59917203	53.13829976
1	20140421	1859.25	1864.5	1865.5	1856.5	0.3500	0.003498385	52.75	1849.586636	1850.228941	-0.642304818	-0.830359348	0.18805453	1.54894E-07	1.22795E-07	-1.12353E-07	50.33021633	50.30415125	50.16561831	0.613179741	0.613163771	0.778261948	11.61996706	-31.37254902	50.2209888	21.6278026	51.80796849
0	20140422	1864.25	1874	1878.75	1860.75	0.5100	0.0050952	49.5	1853.342538	1851.98976	1.352778107	-0.393731857	1.746509964	1.05716E-06	3.69452E-07	-1.40498E-08	50.45612363	50.29854032	50.21072946	1	0.576679283	0.868957804	10.86828673	-20.72829132	84.07300672	21.36867384	61.37032506
0	20140423	1873	1873	1880.75	1867.5	-0.0500	-0.000533618	33.5	1856.366763	1853.546074	2.82068891	0.249152297	2.571536613	8.25897E-07	2.14675E-07	9.02087E-08	50.22688791	50.14784191	50.20197932	0.248697026	0	0.851365667	10.59877682	-21.8487395	87.20465285	20.78876857	66.84842426
0	20140424	1879	1873	1882.5	1863.75	0.0000	0	20.25	1858.925723	1854.987106	3.938616874	0.987045212	2.951571662	2.54375E-07	4.55172E-07	6.63557E-08	50.2027172	50.14784191	50.19586512	0.169479328	0	0.839073079	10.22113402	-21.8487395	75.91859415	20.64314224	64.80543907
1	20140425	1872.5	1860	1873.75	1853	-0.6900	-0.006940737	2	1859.090996	1855.358431	3.732564801	1.53614913	2.196415671	9.71382E-07	3.00954E-07	1.43929E-07	50.05348437	50.14784191	50.18091225	0	0	0.809010369	9.870465708	-28.39116719	27.25671985	20.65077494	56.81182468
1	20140428	1861.75	1866	1871.75	1844	0.3200	0.003225806	1.5	1860.15392	1856.146696	4.007224119	2.030364128	1.976859992	1.58845E-06	2.40836E-07	2.66383E-07	49.8344196	50.15411142	50.17751646	0	0.029052322	0.80218314	9.544845132	-20.82018927	18.10645724	21.15786244	57.88657586
1	20140429	1866	1871.75	1875.25	1865	0.3100	0.003081458	-2.25	1861.937932	1857.302496	4.635436131	2.551378528	2.084057603	1.37222E-06	1.20313E-07	1.48646E-07	49.92526445	50.19415016	50.18858062	0.146122336	0.214588128	0.791417027	10.59334658	-13.56466877	59.05595899	20.37872941	60.55051097
0	20140430	1870.5	1878	1880.25	1866.25	0.3300	0.003339121	5	1864.40902	1858.835645	5.573375045	3.155777832	2.417597213	1.10768E-06	1.96107E-08	8.32138E-08	49.99904326	50.21395862	50.19430834	0.264794263	0.306378701	0.784407383	11.13467497	-5.678233438	76.07155508	19.92310588	62.53818108
0	20140501	1879.5	1877.75	1882.75	1871.5	-0.0100	-0.00013312	4.75	1866.461478	1860.236708	6.224770205	3.769576306	2.455193898	7.17141E-07	-5.83795E-08	1.85242E-07	49.97938374	50.0424399	50.17217195	0.233172266	0	0.664523552	11.94251099	-6.289308176	88.67268688	19.30359832	60.63729428
1	20140502	1878.75	1874.5	1886	1872	-0.1700	-0.001730795	14.5	1867.698174	1861.293248	6.404925726	4.29664619	2.108279536	4.74884E-07	-1.04648E-07	2.09203E-08	49.99382042	49.8319783	50.13309049	0.256393407	0	0.500842827	12.39845103	-13.89728097	91.41831629	18.92476987	56.90851577
0	20140505	1875.5	1875.75	1880	1860.5	0.0700	0.000666844	9.75	1868.936916	1862.364119	6.572797708	4.751876494	1.820921214	3.23612E-07	2.38789E-07	1.89243E-07	50.0238689	49.90844925	50.15255607	0.304725859	0.161955386	0.503584239	12.82182392	-13.35504886	66.80708576	18.96585773	59.79974002
1	20140506	1877.5	1864.25	1881.5	1861.75	-0.6100	-0.006130881	-7.5	1868.215852	1862.503813	5.712038745	4.943908944	0.768129801	-2.76568E-07	3.9306E-07	1.554E-07	50.03974324	49.96914711	50.13444639	0.523159783	0.290505433	0.345048359	13.06546995	-47.8021978	50.00827952	19.0218679	56.54081654
0	20140507	1864	1874.25	1875.75	1854.5	0.5400	0.005364087	-3.75	1869.144183	1863.373901	5.770281282	5.109183412	0.66109787	3.95777E-08	4.32462E-07	1.56214E-07	50.05377745	50.00509668	50.14629202	0.595599444	0.366641884	0.284365035	13.2917127	-27.97619048	41.78399667	19.18102019	58.22900664
1	20140508	1874.75	1872.25	1884.75	1865	-0.1100	-0.001067094	-5.5	1869.622001	1864.03139	5.590610548	5.205468839	0.385141709	-1.73753E-08	1.18551E-07	2.97778E-07	50.04541933	50.02330164	50.10980553	0.961897323	0.4051976	0	14.25305994	-32.73809524	63.5306534	19.2216616	54.75914613
1	20140509	1870.25	1873.5	1875	1862.5	0.0700	0.000667646	-1	1870.218616	1864.732769	5.485847317	5.261544535	0.224302783	3.88742E-07	6.76562E-07	3.28771E-07	50.01362784	50.04046575	50.09911373	0.816967543	0.446859014	0	15.14573952	-29.76190476	43.4604346	18.74154292	55.59228148
1	20140512	1874	1892.75	1894	1874	1.0300	0.010274887	17	1873.684983	1866.808119	6.87686362	5.584608352	1.292255268	7.57213E-07	1.16161E-06	4.10692E-07	50.0730584	50.07618645	50.13058787	1	0.639321292	0.178026467	14.08654493	-2.5	128.1311268	18.867147	60.41490615
0	20140513	1893.5	1894.25	1898.5	1892	0.0800	0.000792498	30	1876.848832	1868.840851	8.007980511	6.069282784	1.938697727	6.35776E-07	9.9585E-07	2.91181E-07	50.1229374	50.11380975	50.15272632	1	0.737816678	0.303247701	14.35218426	-7.798165138	190.8460894	17.98377935	63.00426802
0	20140514	1894.75	1885.25	1897.25	1882.25	-0.4800	-0.004751221	11	1878.141319	1870.056344	8.084975448	6.472421317	1.612554132	2.09673E-07	6.56548E-07	8.29144E-08	50.09715457	50.07929256	50.10845559	0.820395868	0.647452887	0.052840158	14.59884935	-24.31192661	145.597657	17.77065226	56.53619595
1	20140515	1885.75	1867.25	1888.5	1859	-0.9500	-0.009547805	-5	1876.465731	1869.848466	6.617265209	6.501390095	0.115875114	-2.92507E-07	2.14334E-07	-1.36641E-07	50.12517311	50.06316374	50.08494519	1	0.605228669	0	14.8278955	-57.33944954	-11.86329766	18.60846281	55.48872086
1	20140516	1867	1874.75	1875.75	1861.25	0.4000	0.004016602	1.25	1876.201773	1870.211543	5.990229948	6.399158066	-0.408928118	1.52321E-08	2.45026E-07	-6.46783E-08	50.11490425	50.07771733	50.09217408	0.90793993	0.643329038	0.037854876	15.19710287	-53.97727273	-32.16211192	18.31500118	54.97304195
0	20140519	1876.25	1882.25	1883	1865.75	0.4000	0.004000533	-10.5	1877.132269	1871.10328	6.028988875	6.325124227	-0.296135353	1.92283E-07	2.57389E-07	2.22737E-07	50.12929934	50.09517045	50.10509473	1	0.689020176	0.105515259	14.81414138	-36.93181818	32.48484848	18.23892967	61.23930176
1	20140520	1881.5	1868	1884.5	1864.75	-0.7600	-0.007570727	-26.25	1875.727305	1870.873408	4.853896993	6.030878781	-1.176981788	1.16671E-07	-7.96712E-08	3.00404E-07	50.11678419	50.11083943	50.06844869	0.891804365	0.989460652	0	14.31325321	-69.31818182	-21.74178576	18.34686326	54.72613972
1	20140521	1868.5	1885	1886.5	1866.5	0.9100	0.009100642	-0.25	1877.153873	1871.919822	5.234051251	5.871513275	-0.637462024	3.13844E-07	1.76598E-07	3.91278E-07	50.14057327	50.1284919	50.09818728	1	1	0.14334632	13.64870023	-30.68181818	53.43014056	18.46494446	55.68896568
1	20140522	1883.75	1890.25	1894	1882.75	0.2800	0.002785146	23	1879.168662	1873.277613	5.891049017	5.875420423	0.015628594	5.16768E-07	2.49779E-07	2.50537E-07	50.14872326	50.14821513	50.11712715	1	1	0.234640509	14.28523194	-18.75	134.8892731	17.94959128	58.5969298
1	20140523	1890.25	1897	1899.25	1889.5	0.3600	0.003570956	22.25	1881.911945	1875.034827	6.877117933	6.075759925	0.801358008	6.67976E-07	5.25951E-07	6.68113E-07	50.19321516	50.17955074	50.08882383	1	1	0.098212484	15.29857252	-5.027932961	167.7676298	17.36390619	61.20578564
1	20140526	1897.75	1902.45	1904.65	1897.15	0.2900	0.002872957	20.2	1885.071646	1877.06558	8.00606517	6.461820974	1.544244196	2.76989E-07	5.15171E-07	8.62787E-07	50.21155675	50.17896409	50.02935828	1	0.996637229	0	16.67500319	-4.386839482	182.3428562	16.67005575	67.87315224
0	20140527	1898	1909.25	1910	1897	0.3600	0.003574338	41.25	1888.791392	1879.449611	9.341780924	7.037812964	2.30396796	4.21706E-07	5.26244E-07	7.99253E-07	50.23989346	50.22529899	50.08583778	1	1	0.311402827	17.37330962	-1.470588235	171.5844141	16.40790891	67.97520255
1	20140528	1909.75	1909	1914	1904.5	-0.0100	-0.000130941	24	1891.900409	1881.638529	10.26187981	7.682626333	2.579253476	6.63787E-07	4.35426E-07	6.53516E-07	50.13447748	50.10298156	50.06242657	0.156599347	0.338228207	0.182323817	18.46022341	-9.090909091	161.0809179	15.91448684	62.59411953
1	20140529	1909.75	1918	1918	1907.25	0.4700	0.00471451	27.75	1895.915731	1884.331971	11.58375922	8.462852911	3.120906311	1.40428E-06	5.59755E-07	6.072E-07	50.08416771	50.16176988	50.10805699	0	0.608172166	0.433909702	19.03624965	0	159.5640014	15.54559493	72.91579154
1	20140530	1917	1921.5	1922.25	1914.25	0.1800	0.001824818	24.5	1899.851772	1887.085159	12.76661336	9.323605	3.443008358	1.28765E-06	6.51257E-07	5.88594E-07	50.16114826	50.1996775	50.15238362	0.494334105	0.841974602	0.678307022	19.98769116	-1.185770751	156.9738543	15.00662386	73.12242755
1	20140602	1921.25	1921.75	1924.25	1913.75	0.0100	0.000130107	19.3	1903.22073	1889.652925	13.56780548	10.1724451	3.395360382	1.08608E-06	6.37207E-07	5.30094E-07	50.22600582	50.23588304	50.19227993	0.910819935	1	0.898277527	20.645791	-3.831417625	138.7486401	14.68472216	76.52502918
1	20140603	1921.5	1922	1923.5	1916	0.0100	0.00013009	12.75	1906.109849	1892.049004	14.06084426	10.95012493	3.110719328	1.48661E-06	8.00001E-07	4.43914E-07	49.97991161	50.27464904	50.22568093	0	1	1	21.39884543	-3.448275862	122.980765	14.17152772	76.48418528
1	20140604	1922.75	1925.75	1927	1916	0.2000	0.001951093	16.75	1909.13141	1894.545374	14.58603596	11.67730713	2.908728823	1.11245E-06	7.09828E-07	4.86059E-07	50.0391841	50.20648423	50.24473403	0.227987024	0.653865769	1	21.67723527	-1.901140684	118.5108938	13.94499002	77.64678782
1	20140605	1925.5	1938.5	1940.75	1921	0.6600	0.006620797	20.5	1913.649655	1897.801273	15.84838232	12.51152217	3.336860149	1.303E-06	9.03454E-07	5.96709E-07	50.10918425	50.27613399	50.27281028	0.497237193	1	1	20.50664984	-2.960526316	140.2873355	14.35963359	80.33319487
0	20140606	1938.5	1949.25	1949.75	1937.75	0.5500	0.005545525	27.75	1919.126631	1901.612289	17.51434164	13.51208606	4.002255574	1.39712E-06	1.02359E-06	8.06941E-07	50.18476665	50.34912483	50.27915928	0.787959	1	1	20.59138491	-0.588235294	162.5321823	14.19108834	83.92355449
1	20140609	1942	1942.75	1947.25	1938.5	-0.3300	-0.003334616	21	1922.760996	1904.659527	18.10146827	14.4299625	3.671505761	1.08227E-06	6.76755E-07	6.97078E-07	49.99837731	49.85919221	50.20276121	0.071026872	0	0.694164267	20.71639498	-8.408408408	132.6419753	13.94529631	78.43889376
0	20140610	1941.75	1943.25	1944.25	1935.75	0.0300	0.000257367	21.25	1925.91315	1907.518081	18.39506926	15.22298386	3.172085405	9.11295E-07	6.62812E-07	6.48456E-07	50.0534898	49.92248012	50.247522	0.298983842	0.129176754	0.873350074	20.83247575	-9.701492537	111.7565148	13.55634658	78.66021057
0	20140611	1943.5	1936.75	1943.5	1931.5	-0.3300	-0.003344912	11	1927.580358	1909.683408	17.89694959	15.757777	2.13917259	7.48407E-07	7.01342E-07	5.35594E-07	49.87402287	49.91055667	50.194994	0	0.104839849	0.663070682	20.94026504	-21.57676349	89.89975768	13.44517896	75.22961844
1	20140612	1936.75	1923.25	1940.5	1917.5	-0.7000	-0.00697044	-15.25	1926.914149	1910.688341	16.22580798	15.8513832	0.37442478	1.46098E-07	7.7327E-07	4.2085E-07	49.96720463	49.96408743	50.13487466	0.26473374	0.214101313	0.422401738	21.0403551	-50.23696682	52.64792991	14.12766618	64.88196066
1	20140613	1923.5	1928.25	1929.75	1919	0.2600	0.002599766	-21	1927.119664	1911.989205	15.1304599	15.70719854	-0.57673864	1.85908E-07	7.34526E-07	4.94621E-07	49.97968118	49.99756853	50.12061642	0.300180188	0.282439483	0.365323362	21.25419557	-40.75829384	42.77716928	13.88640431	65.90526236
1	20140616	1928	1929.25	1933.5	1919	0.0500	0.000518605	-13.5	1927.447408	1913.267782	14.17962639	15.40168411	-1.222057719	2.05949E-07	6.43905E-07	4.91803E-07	49.99353671	50.02349205	50.15401489	0.384605746	0.335351915	0.499023657	20.96169828	-45.3038674	43.51114248	13.93023257	62.64977864
1	20140617	1929	1933.75	1935.75	1923.75	0.2300	0.002332513	-9.5	1928.417038	1914.784983	13.63205454	15.04775819	-1.415703658	3.19364E-07	8.9847E-07	6.36548E-07	50.01522829	49.94648066	50.1160681	0.454411084	0.178164197	0.347115589	21.10603614	-37.64705882	54.93537015	13.79235882	62.00779006
1	20140618	1933.5	1949	1950.25	1929.25	0.7900	0.007886231	12.25	1931.583647	1917.319429	14.26421842	14.89105024	-0.626831822	6.21387E-07	8.60285E-07	6.74703E-07	50.0580945	49.98295682	50.16051491	0.592358221	0.252615564	0.525044455	19.60579087	-3.424657534	104.9428673	14.30719033	68.32777119
1	20140619	1948	1950.25	1952.25	1944	0.0600	0.000641355	27	1934.455394	1919.758731	14.69666341	14.85217287	-0.155509461	3.1439E-07	8.04772E-07	7.03471E-07	50.07973012	50.01673802	50.12863791	0.661983479	0.321566285	0.397434874	19.41759324	-5.194805195	127.4459467	13.87453388	67.49126191
0	20140620	1949	1953.25	1956.75	1948.25	0.1500	0.001538264	25	1937.346872	1922.239565	15.10730649	14.9031996	0.204106894	1.08749E-07	7.51502E-07	7.17248E-07	50.08709116	50.05369813	50.17387616	1	0.397005444	0.578532019	18.79947867	-8.588957055	135.3749782	13.4906386	68.21050361
0	20140623	1952.75	1953	1959.75	1950	-0.0100	-0.000127992	23.75	1939.755045	1924.518116	15.23692934	14.96994555	0.266983795	2.72952E-07	6.74769E-07	5.39786E-07	50.04297009	50.01434008	50.10949856	0.792925247	0.316671854	0.320816504	17.93515861	-15.42857143	129.6723796	13.22345013	71.10820484
1	20140624	1951.25	1943.25	1960	1939.75	-0.5000	-0.00499232	9.5	1940.292731	1925.905663	14.38706771	14.85336998	-0.466302271	4.1719E-09	4.57734E-07	4.43265E-07	50.02013693	50.02368824	50.07753331	0.685761661	0.335752345	0.192853615	17.10755676	-39.41176471	84.21818182	13.72534655	60.97599096
0	20140625	1942.25	1949.5	1953.25	1937.25	0.3200	0.003216261	0.5	1941.709234	1927.653392	14.05584201	14.69386438	-0.638022376	3.40715E-07	5.42114E-07	5.78075E-07	50.02652845	50.03942027	50.04751052	0.4948331	0.367862953	0.072666794	16.33906934	-24.70588235	70.89381207	13.8878218	62.40669096
1	20140626	1948.75	1948.75	1952.5	1936.25	-0.0400	-0.000384714	-1.5	1942.792428	1929.216103	13.5763251	14.47035653	-0.894031428	6.78793E-07	4.11489E-07	7.35032E-07	49.91722234	50.00992484	49.91506751	0	0.774951377	0	15.62547387	-26.47058824	59.76899433	14.05654881	62.25436312
1	20140627	1948.25	1952	1954	1942.75	0.1700	0.001667736	-1.25	1944.208978	1930.903799	13.30517852	14.23732092	-0.932142409	6.29915E-07	4.06781E-07	6.93698E-07	49.96086393	50.02789101	49.96070964	0.256913469	0.819708988	0.125358858	15.60725344	-18.82352941	77.5667119	13.85608104	60.66437706
1	20140630	1951.75	1952.5	1956.75	1948	0.0300	0.000256148	-0.5	1945.48452	1932.503518	12.98100181	13.9860571	-1.005055293	6.16312E-07	4.09904E-07	6.29596E-07	50.00351313	50.04111048	50.00214375	0.507984899	0.9120615	0.239160141	16.05769444	-17.64705882	90.58879732	13.49136096	60.51442348
1	20140701	1954.5	1965.75	1971.75	1953.5	0.6800	0.006786172	22.5	1948.602286	1934.96622	13.63606562	13.91605881	-0.279993184	8.3872E-07	5.76443E-07	8.68803E-07	50.06209437	50.05513175	49.91220326	0.8528465	1	0	15.01893301	-11.05990783	161.4960679	13.90269232	61.54032924
1	20140702	1966.25	1967.75	1970	1964.5	0.1000	0.001017423	18.25	1951.548088	1937.394648	14.15343966	13.96353498	0.18990468	4.88799E-07	5.52132E-07	7.30991E-07	50.09635556	49.99951395	49.95876643	1	0.48810639	0.126890331	14.79340283	-7.582938389	174.3666635	13.30250002	62.87396412
0	20140703	1968	1977.5	1978.25	1966	0.5000	0.004954898	28.75	1955.54069	1940.365415	15.1752747	14.20588292	0.96939178	7.0452E-07	5.07289E-07	7.63961E-07	50.14606478	50.05689917	50.00776807	1	1	0.260425778	13.81540267	-1.265822785	193.9393939	13.22732144	71.43811448
0	20140704	1976.65	1975.65	1976.95	1974.65	-0.0900	-0.000935525	23.65	1958.63443	1942.979088	15.65534176	14.49577469	1.159567073	5.79965E-07	3.43741E-07	6.88643E-07	50.07240602	49.9995205	49.96857963	0.678124553	0.480352745	0.153632502	13.59935338	-4.770642202	171.0482867	12.4860842	68.78768184
0	20140707	1975.75	1971	1977.5	1967.25	-0.2400	-0.002353656	18.5	1960.536825	1945.054711	15.48211406	14.69304256	0.789071493	4.68413E-07	3.69436E-07	6.01876E-07	50.01493221	49.98940199	49.9489783	0.42697442	0.087164865	0.100216483	13.34600037	-14.79591837	127.1891546	12.3263639	64.39686791
1	20140708	1970.5	1960.5	1970.75	1952.75	-0.5300	-0.005327245	-5.25	1960.53116	1946.198807	14.33235316	14.62090468	-0.288551525	4.53838E-07	2.28987E-07	4.5375E-07	49.95997681	49.99835131	49.94918134	0.186829295	0.132588056	0.100769795	13.11074401	-42.26190476	61.0697452	12.74948076	58.94692473
0	20140709	1960.5	1967.25	1968.25	1958.25	0.3400	0.003442999	-0.5	1961.564828	1947.758154	13.80667321	14.45805839	-0.651385174	4.63807E-07	4.00724E-07	5.12751E-07	49.99766619	50.02546109	49.91107979	0.351525034	0.534231202	0	13.35321659	-26.19047619	70.92102286	12.55308928	62.82416988
1	20140710	1967.5	1957.75	1968.25	1945.25	-0.4800	-0.004829076	-19.75	1960.977931	1948.498291	12.47963995	14.0623747	-1.582734754	2.39043E-07	4.57358E-07	3.52746E-07	49.96904169	50.04072203	49.91831711	0.048712864	0.760328619	0.019662399	13.57836971	-48.80952381	24.00847938	13.29929719	61.87072329
1	20140711	1957.25	1962.5	1963.5	1953	0.2400	0.002426255	-13.15	1961.212096	1949.535455	11.67664078	13.58522791	-1.908587139	2.77116E-07	4.5183E-07	3.62108E-07	49.9913101	50.03009717	49.94465416	0.168378883	0.602916681	0.09121499	14.41327717	-37.5	32.0445273	13.09934739	64.24782491
0	20140714	1962.75	1971	1974	1962.5	0.4300	0.00433121	0	1962.717927	1951.125421	11.59250592	13.18668352	-1.594177596	4.82671E-07	5.46599E-07	4.31595E-07	50.03049672	50.00166995	49.97625413	0.378960029	0.181755187	0.177065926	14.00048114	-17.26190476	85.47526323	12.98510829	62.34217077
1	20140715	1971.25	1968	1976.25	1958.75	-0.1500	-0.00152207	7.5	1963.530554	1952.37539	11.15516373	12.78037956	-1.625215831	6.12405E-08	4.49501E-07	4.04269E-07	50.03328438	50.0117475	49.9752654	0.393940393	0.331058461	0.174379747	13.38647423	-24.4047619	67.85826278	13.30760055	60.97139137
0	20140716	1968	1974.75	1978	1967	0.3400	0.003429878	7.5	1965.256622	1954.032768	11.22385388	12.46907442	-1.245220545	1.83196E-07	3.35131E-07	4.27849E-07	50.05105177	49.98838662	50.0082925	0.489418826	0	0.264107933	13.52621948	-9.85915493	100.2715221	13.14277194	63.19001104
1	20140717	1971.25	1953.5	1976	1948.5	-1.0800	-0.010760856	-4.25	1963.447911	1953.993304	9.454607083	11.86618095	-2.411573871	-6.19303E-07	4.6936E-08	1.35913E-07	50.05688644	50.03783279	50.01814712	0.861961296	0.721709597	0.290880993	13.65598292	-75	-11.11677715	14.16828823	55.99255234
0	20140718	1949.25	1971.5	1974.25	1942.5	0.9200	0.009214231	9	1964.686694	1955.290096	9.396597691	11.3722643	-1.97566661	-9.88247E-08	2.41181E-07	1.96701E-07	50.09220282	50.06799436	50.03395512	1	1	0.365219705	13.77647754	-18.88111888	13.23892172	15.42412479	61.40321846
1	20140721	1970.25	1966.25	1971.5	1959	-0.2700	-0.002662947	-4.75	1964.927203	1956.101941	8.825261584	10.86286376	-2.037602173	-1.14819E-07	1.77363E-07	2.08613E-07	50.10430977	50.07188264	50.00889743	1	1	0.29074129	15.14543248	-33.56643357	33.39341964	15.21525873	61.34804559
1	20140722	1965.75	1975	1980.5	1965.25	0.4500	0.004450095	7	1966.476864	1957.501797	8.975066497	10.48530431	-1.510237809	3.80745E-07	4.15626E-07	2.78452E-07	50.11392418	50.08502059	50.03143762	1	1	0.423923237	15.38321797	-14.47368421	96.30561592	15.21774025	60.64883743
0	20140723	1973	1980.75	1983.5	1972.75	0.2900	0.002911392	6	1968.672731	1959.223886	9.448844516	10.27801235	-0.829167831	3.52801E-07	4.06723E-07	3.82929E-07	50.14245618	50.09090777	50.02623977	1	1	0.438209944	16.1221375	-6.707317073	135.4609929	14.89861595	61.14776996
0	20140724	1981	1980.75	1985.75	1976.75	0.0000	0	27.25	1970.530772	1960.818413	9.712358982	10.16488167	-0.452522693	5.96602E-07	4.16435E-07	5.00232E-07	50.12705942	50.11421708	49.98385765	0.898133275	1	0.276936332	17.06620486	-11.56069364	142.7991062	14.47728624	61.27770174
1	20140725	1978.75	1971.5	1980.75	1968	-0.4700	-0.004669948	0	1970.679884	1961.609642	9.070242293	9.945953798	-0.875711505	2.39462E-07	2.57656E-07	3.79666E-07	50.12422538	50.11315571	49.99169522	0.837166052	0.991565135	0.306760078	17.94283884	-32.94797688	61.77451634	14.35390865	57.41818186
0	20140728	1970.75	1973	1976	1960.75	0.0800	0.000760842	6.75	1971.036825	1962.453372	8.583452952	9.673453629	-1.090000677	5.83182E-08	2.7025E-07	3.83469E-07	50.12928915	50.10886845	50.02267515	0.879391654	0.957493398	0.42464574	18.7568561	-29.47976879	16.82799702	14.41791517	65.43303824
1	20140729	1972.5	1963	1979.5	1962	-0.5100	-0.005068424	-12	1969.800391	1962.493863	7.306527366	9.200068376	-1.89354101	-1.22045E-07	-3.03241E-08	2.59749E-07	50.14519891	50.11826194	50.04198795	1	1	0.498135331	19.04662591	-52.60115607	-6.982156711	14.63806409	51.9562732
0	20140730	1964.25	1965	1974.25	1956.5	0.1000	0.001018849	-15.75	1969.061869	1962.679503	6.382365983	8.636527898	-2.254161915	-2.44619E-07	-3.02569E-08	1.4299E-07	50.12050335	50.09193657	50.05396353	0.720361565	0.79730277	0.543705172	19.31569788	-47.97687861	-41.0139417	14.86034523	50.62463018
0	20140731	1965	1924.75	1965.5	1923.5	-2.0500	-0.020483461	-56	1962.244658	1959.86991	2.374748192	7.384171956	-5.009423764	-7.54871E-07	-6.91712E-07	-2.19865E-07	50.21218117	50.19291923	50.10147286	1	1	0.72448896	19.56555042	-97.99196787	-283.8437775	16.798892	37.5408501
1	20140801	1926	1918.5	1932.25	1910.25	-0.3200	-0.003247175	-53	1955.514711	1956.805472	-1.290761452	5.649185275	-6.939946727	-1.40687E-06	-7.54212E-07	-3.03727E-07	50.31407456	50.26899492	50.14868677	1	1	1	19.79755635	-89.07284768	-324.0672103	17.17039971	35.79282079
0	20140804	1919.5	1932	1937.5	1914.75	0.7000	0.007036747	-41	1951.897063	1954.96803	-3.070966883	3.905154843	-6.976121726	-8.94984E-07	-5.05919E-07	-1.7799E-07	50.26489367	50.22779147	50.11848378	0.754280341	0.853163816	0.872886796	19.20253391	-71.19205298	-206.0864923	17.56894259	41.16987845
1	20140805	1931	1913	1933.25	1907.5	-0.9800	-0.009834369	-50	1945.912899	1951.859287	-5.94638747	1.934846381	-7.88123385	-1.65058E-06	-6.28746E-07	-2.64128E-07	50.31451579	50.27938658	50.14824867	1	1	0.998156213	18.65001307	-92.97124601	-202.5559428	18.15330383	37.27197492
0	20140806	1914.75	1914.75	1923.5	1903	0.0900	0.000914794	-50.25	1941.118607	1949.110451	-7.991843628	-0.050491621	-7.941352007	-1.75334E-06	-6.94191E-07	-3.03953E-07	50.10346037	50.20534445	50.12059961	0	0.649740502	0.881791539	18.13695801	-85.80060423	-172.4195017	18.32092499	36.616429
1	20140807	1914.75	1905.25	1925.75	1899.75	-0.5000	-0.004961483	-19.5	1935.60036	1945.861529	-10.26116861	-2.092627019	-8.168541592	-2.0225E-06	-7.01127E-07	-3.85541E-07	50.17428901	50.2476201	50.16346419	0.335592622	0.84691141	1	17.28536526	-93.60465116	-148.0881355	18.86943034	35.96755047
1	20140808	1905.25	1923.75	1928.25	1890.25	0.9700	0.009710012	5.25	1933.777228	1944.223638	-10.44640991	-3.763383597	-6.683026312	-1.25555E-06	-5.05073E-07	-2.42483E-07	50.21724512	50.24929899	50.14096438	0.539122628	0.845201357	0.910851056	16.0896502	-64.92146597	-113.7285357	20.23589961	43.27835858
0	20140811	1923.5	1932.5	1941	1923.25	0.4500	0.004548408	0.5	1933.580731	1943.35522	-9.774488877	-4.965604653	-4.808884224	-1.05387E-06	-4.97166E-07	-1.67348E-07	50.11273811	50.17142156	50.12502303	0.043958782	0.427176849	0.847688077	18.04409038	-55.7591623	-53.2211874	20.05833535	49.46185611
1	20140812	1934	1930.5	1938.75	1923.5	-0.1000	-0.001034929	17.5	1933.106772	1942.402981	-9.296208992	-5.831725521	-3.464483471	-8.4603E-07	-4.85065E-07	-3.02566E-07	50.1973001	50.10083248	50.13762238	0.444621284	0.047457496	0.897609326	19.87309454	-57.85340314	-51.05201324	19.71488282	50.33712944
1	20140813	1932.25	1944.75	1946.5	1930.75	0.7400	0.007381507	30	1934.898038	1942.576835	-7.678796444	-6.201139706	-1.477656739	-5.1266E-07	-3.79913E-07	-1.91268E-07	50.14488234	50.10926795	50.1180497	0.196261097	0.092458657	0.820058276	20.49593738	-39.77900552	-19.31280349	19.44953405	50.92172445
0	20140814	1946	1953.5	1955	1942	0.4500	0.004499293	48.25	1937.759879	1943.385958	-5.626079532	-6.086127671	0.460048139	7.68508E-07	1.23736E-08	-1.98185E-07	50.21724192	50.21421782	50.09760965	0.539107445	0.652340548	0.739070504	21.79239577	-29.13165266	10.27667984	18.98885305	57.42911266
1	20140815	1954.25	1952.5	1961	1937.25	-0.0500	-0.000511902	28.75	1940.02759	1944.061072	-4.033482753	-5.675598687	1.642115934	9.08993E-07	-2.36689E-07	-1.91055E-07	50.10662708	50.10849993	50.1188344	0.015004134	0.088361457	0.8231674	22.25533779	-30.25210084	12.77035315	19.32893497	58.49232225
1	20140818	1955.75	1967.5	1969	1955.75	0.7700	0.007682458	35	1944.254114	1945.797289	-1.543174933	-4.849113936	3.305939004	9.34881E-07	2.80231E-08	-1.95665E-08	50.18300999	50.22809518	50.1517712	0.376913404	0.726372913	0.95366992	23.70469762	-8.035714286	56.06737933	19.12686819	67.84971635
1	20140819	1968.5	1977.25	1979.75	1968.25	0.5000	0.004955527	46.75	1949.330404	1948.12712	1.203284755	-3.638634198	4.841918953	1.67827E-06	4.06661E-08	1.53881E-07	50.19926929	50.2478021	50.18370956	0.842018991	0.82310975	1	25.56958814	-2.793296089	89.7281942	18.63566332	66.6145398
1	20140820	1977.75	1983.25	1986	1973	0.3000	0.003034518	38.5	1954.548804	1950.728814	3.819989242	-2.14690951	5.966898752	1.78008E-06	4.36472E-08	1.4655E-07	50.32474001	50.30664547	50.19572329	1	1	1	26.61895271	-2.872062663	106.5843621	18.23311594	68.78515057
0	20140821	1982.75	1989.5	1992	1980.75	0.3200	0.003151393	36	1959.925911	1953.600754	6.325156698	-0.452496268	6.777652967	2.18227E-06	1.22711E-07	2.798E-07	50.22433021	50.34254856	50.23377161	0.539643097	1	1	27.92818588	-2.457002457	124.3599493	17.73432194	72.9507063
1	20140822	1989.75	1987.75	1991.5	1981.5	-0.0900	-0.000879618	35.25	1964.20654	1956.130328	8.076212036	1.253245393	6.822966644	1.65145E-06	2.18161E-07	2.24609E-07	50.09078212	50.20919606	50.18384948	0	0.448309354	0.806882267	29.17579822	-4.176904177	117.1769335	17.18187037	71.37105747
1	20140825	1990	1995	1999.75	1988.75	0.3600	0.00364734	27.5	1968.943995	1959.009563	9.934432463	2.989482807	6.944949656	1.60028E-06	2.89711E-07	2.12366E-07	50.20417437	50.18162948	50.20184467	0.484669464	0.334264041	0.876494478	29.42387213	-4.337899543	128.913766	16.81173678	70.96380838
0	20140826	1994.5	1998.5	2002.75	1992.25	0.1800	0.001754386	21.25	1973.491073	1961.93478	11.55629254	4.702844754	6.853447788	1.73705E-06	4.59902E-07	2.66643E-07	50.07641688	50.28832261	50.25313965	0	0.77566264	1	29.83948728	-3.777777778	126.2308579	16.36089844	70.61282799
0	20140827	1999.25	1997	2000.5	1993.5	-0.0800	-0.000750563	13.75	1977.107831	1964.532204	12.57562688	6.277401178	6.298225698	1.33114E-06	4.15946E-07	1.97064E-07	50.01969232	49.99507435	50.18861612	0	0	0.760386761	30.29292592	-5.111111111	111.6976654	15.69226283	67.25613937
1	20140828	1996.75	1996.75	1999.5	1987.5	-0.0100	-0.000125188	7.25	1980.129703	1966.918707	13.21099564	7.66412007	5.546875566	1.0997E-06	9.25783E-07	3.74639E-07	50.02099782	49.97978751	50.14241947	0.00427965	0	0.588831847	30.71397609	-7.547169811	92.80024598	15.42852977	67.90667647
0	20140829	1999.25	2001.5	2003.75	1992.25	0.2400	0.002378866	13.75	1983.417441	1969.480285	13.93715639	8.918727334	5.018429059	1.24152E-06	1.06413E-06	2.59912E-07	49.92046216	50.07682716	50.16487939	0	0.267502944	0.672238544	31.38041504	-2.803738318	92.54857574	15.1479205	67.65981141
0	20140901	2000.15	2000.75	2001.45	1997.45	-0.0400	-0.000374719	5.75	1986.083989	1971.79656	14.28742871	9.992467609	4.2949611	8.39282E-07	8.79314E-07	2.98132E-07	49.94068368	49.8994209	50.12808991	0.050018873	0	0.535617878	32.28408741	-4.109589041	85.43204882	14.3552119	66.83468091
0	20140902	1999	1999.75	2006.25	1992.75	-0.0500	-0.000499813	1.25	1988.186452	1973.867185	14.31926681	10.85782745	3.461439358	5.66901E-07	1.11315E-06	2.15773E-07	49.96428527	49.92657548	50.07637882	0.108398493	0.061279363	0.343584663	32.48518405	-9.420289855	78.05814124	14.29412533	65.37563421
0	20140903	2000.5	1998.75	2011	1996.25	-0.0500	-0.000500063	1.75	1989.811613	1975.710357	14.10125658	11.50651327	2.594743303	3.90345E-07	1.07831E-06	1.58987E-07	49.99165188	49.96274117	50.02597908	0.234278415	0.142893974	0.15642127	32.0736743	-16.61016949	78.01798913	14.32668781	57.78131018
1	20140904	1998.75	1997.75	2010	1990.75	-0.0500	-0.000500313	1	1991.032903	1977.342923	13.68998068	11.94320676	1.746773926	2.0775E-07	1.1905E-06	1.50719E-07	50.01758035	49.88168226	49.99511961	0.342312344	0	0.013097959	31.6915581	-23.98190045	68.12433693	14.67835297	53.19607535
0	20140905	1999	2006	2007.75	1988.25	0.4100	0.004129646	4.5	1993.335534	1979.465669	13.86986446	12.3285383	1.541326163	4.56609E-07	1.04652E-06	2.96321E-07	50.02240307	49.9507689	50.03592997	0.359310976	0.14990603	0.158167385	31.33673592	-11.69590643	68.04270763	15.02275632	59.15269514
0	20140908	1998	1992.5	1998	1986	-0.6700	-0.006729811	-8.25	1993.20699	1980.431175	12.77581483	12.4179936	0.357821229	-6.11077E-08	7.7059E-07	1.73014E-07	50.05491611	49.99060621	50.00529991	0.862134525	0.236346094	0.03945546	31.00725818	-48.68421053	36.43046912	15.37827373	53.48209982
1	20140909	1992.5	1981.75	1995	1975.25	-0.5400	-0.005395232	-18	1991.444376	1980.528866	10.91551026	12.11749693	-1.201986679	-4.22212E-07	6.64759E-07	1.68456E-07	50.10157837	50.04194999	49.98940355	1	0.347753184	0	30.70131456	-81.81818182	-3.635799736	15.69053989	49.48372323
1	20140910	1981.75	1987	1988.25	1973.75	0.2600	0.002649174	-11.75	1990.760626	1981.008209	9.752416809	11.64448091	-1.8920641	-2.49998E-07	5.4392E-07	1.9536E-07	50.03428108	50.03569326	50.0080503	0.628430339	0.378740083	0.070702321	30.41722406	-64.4295302	-21.60875904	15.60550133	53.02357068
0	20140911	1986.75	1989	1991.5	1977.25	0.1000	0.001006543	-8.75	1990.48976	1981.600194	8.889566766	11.09349808	-2.203931315	-1.92847E-07	4.55571E-07	5.55311E-07	50.00835195	50.00678476	49.98755811	0.485267399	0.307648989	0	30.50158142	-59.06040268	-18.4674949	15.50867981	55.63815297
0	20140912	1991.25	1976.75	1991.5	1971.25	-0.6200	-0.006158874	-29.25	1988.375951	1981.24092	7.135031071	10.30180468	-3.166773608	-6.2595E-07	3.1556E-07	5.09654E-07	50.01791729	50.03599341	49.93479855	0.480025869	0.379478199	0	30.57991326	-86.16352201	-81.5035514	15.84734553	54.89839881
1	20140915	1973.75	1976	1979	1968	-0.0400	-0.000379411	-16.5	1986.471959	1980.852704	5.619254888	9.365294721	-3.746039833	-6.26425E-07	1.11685E-07	3.84743E-07	50.06231787	50.05140872	49.96366433	0.714038766	0.869745845	0.090675619	30.65264997	-81.39534884	-137.979466	15.50110657	57.45159553
1	20140916	1976.75	1991.5	1994.5	1970.25	0.7800	0.00784413	9.75	1987.245503	1981.641392	5.604111099	8.613057996	-3.008946898	-2.02571E-07	1.83339E-07	6.77648E-07	50.07693515	50.04773419	49.92504578	0.775820938	0.850916089	0	28.73439637	-45.34883721	-52.72077961	16.12602753	59.09721265
1	20140917	1991.5	1993.75	2003.25	1983.25	0.1100	0.001129802	6.75	1988.246195	1982.538326	5.707868972	8.032020191	-2.324151219	-1.20594E-07	1.35365E-07	6.80478E-07	50.10682687	50.05384382	49.98755615	1	0.88222425	0.190525847	27.85982548	-40.11627907	15.2896207	16.40273985	60.31240265
0	20140918	1995.5	2004.5	2006.75	1993	0.5400	0.00539185	15.5	1990.746781	1984.165117	6.581663671	7.741948887	-1.160285216	1.73999E-07	1.90525E-07	8.48997E-07	50.17024799	50.06010935	49.93715087	1	1	0.036895199	27.86100243	-15.11627907	85.76545182	16.21325843	65.28730536
0	20140919	2006	2003.75	2014.5	1998.25	-0.0400	-0.000374158	27	1992.747276	1985.615849	7.131426883	7.619844487	-0.488417603	-5.07043E-08	2.03209E-07	6.8156E-07	50.08795517	50.05539992	49.96252895	0.491693431	0.973605902	0.114245243	26.907468	-23.11827957	114.7430081	16.21588283	61.22312529
0	20140922	2002	1986.25	2006.5	1981.75	-0.8700	-0.008733624	10.25	1991.747695	1985.662823	6.084871829	7.312849955	-1.227978126	-1.52035E-07	-1.06668E-07	4.64665E-07	50.10369402	50.0765993	50.0033579	0.588909234	1	0.23868815	26.02204317	-60.75268817	-17.35520262	16.82546262	53.92691159
1	20140923	1984	1972.25	1988	1968.25	-0.7000	-0.007048458	-19.25	1988.74805	1984.669281	4.078768902	6.666033744	-2.587264842	-2.36939E-07	-3.30592E-07	3.66328E-07	50.12763603	50.11826517	49.968332	0.736794319	1	0.13193241	25.19986298	-90.86021505	-137.5930658	17.03435815	51.17793904
0	20140924	1969.75	1991	1992.5	1969.5	0.9500	0.009506908	-2.75	1989.094504	1985.138223	3.956280638	6.124083123	-2.167802485	1.09729E-07	-6.98831E-08	3.98461E-07	50.13766831	50.13194744	50.00712501	0.798761765	1	0.250169964	23.86013654	-50.53763441	-60.66030438	17.46047543	56.15237998
1	20140925	1990.75	1961.5	1991.5	1957.75	-1.4800	-0.014816675	-43	1984.849195	1983.387243	1.461951878	5.191656874	-3.729704996	-6.9531E-07	-4.4543E-07	7.62022E-08	50.19839502	50.14403028	50.0594591	1	1	0.409679467	22.61610484	-93.39207048	-148.6624803	18.6240129	45.57702918
0	20140926	1961	1976	1979.25	1956.5	0.7400	0.007392302	-27.75	1983.487781	1982.84004	0.647740434	4.282873586	-3.635133152	-4.41981E-09	-3.15304E-07	2.0898E-07	50.14352983	50.1340362	50.01843148	0.596808201	0.92718101	0.284631035	21.46093256	-66.37931034	-127.8415016	18.91872626	48.86582607
0	20140929	1974.75	1969.5	1977	1955.5	-0.3300	-0.003289474	-16.75	1981.335814	1981.851889	-0.51607469	3.323083931	-3.839158621	-1.52191E-07	-3.90341E-07	2.39721E-08	50.15994962	50.15614453	50.05371232	0.683472424	1	0.392163797	20.38827258	-76.27118644	-133.9020616	19.10310296	48.2964503
0	20140930	1968.75	1965.5	1978.25	1960.5	-0.2000	-0.002030972	-6.75	1978.899535	1980.640638	-1.741102783	2.310246588	-4.051349371	-6.54922E-07	-4.30087E-07	-9.44647E-08	50.18718529	50.18300207	50.08388339	0.898499242	1	0.484122438	20.02883738	-83.05084746	-117.7449553	19.00645274	47.75410375
0	20141001	1961	1940.75	1967	1933.75	-1.2600	-0.012592216	-50.25	1973.030376	1977.685776	-4.655399975	0.917117275	-5.57251725	-1.37032E-06	-7.47105E-07	-3.64066E-07	50.24158944	50.23812594	50.1256288	1	1	0.611358622	19.69507612	-91.33126935	-216.3405346	20.02384898	45.67272051
1	20141002	1940.75	1938.5	1945.75	1918.25	-0.1200	-0.001159346	-23	1967.71801	1974.783126	-7.065115439	-0.679329267	-6.385786171	-1.70986E-06	-7.6497E-07	-4.38614E-07	50.20565715	50.29204894	50.16024836	0.766118018	1	0.716875858	19.38515496	-78.96103896	-233.7948126	20.55785976	49.64996692
0	20141003	1938.5	1960.25	1964.5	1935.75	1.1200	0.011220015	-15.75	1966.569086	1973.706598	-7.137512279	-1.97096587	-5.166546409	-1.09943E-06	-5.75629E-07	-2.27997E-07	50.17413702	50.23924454	50.12955134	0.51084367	0.783867289	0.623314177	19.44578184	-56.36363636	-117.9979226	21.14301264	50.91759806
0	20141006	1961	1956	1971	1950.5	-0.2200	-0.002168091	-13.5	1964.943073	1972.394998	-7.451925618	-3.067157819	-4.384767798	-7.66156E-07	-4.60271E-07	-3.27597E-07	50.22925992	50.24170484	50.14170408	0.891802095	0.788652308	0.660354611	18.3911016	-60.77922078	-80.59764949	21.09708316	52.6698228
1	20141007	1953.25	1928	1956.25	1924.25	-1.4300	-0.014314928	-37.5	1959.259523	1969.10648	-9.846956859	-4.423117627	-5.423839232	-1.15417E-06	-6.98276E-07	-6.10178E-07	50.31011277	50.26282354	50.16463797	1	0.876503162	0.909025613	17.41175565	-89.87012987	-161.1822802	21.87586294	44.82148741
0	20141008	1926.25	1961.75	1964	1918	1.7500	0.017505187	21	1959.642673	1968.561555	-8.918882112	-5.322270524	-3.596611588	-7.26606E-07	-3.07621E-07	-2.89485E-07	50.1864396	50.12771798	50.14562029	0.257588018	0.305592027	0.91969805	16.67204248	-54.66321244	-97.64726086	23.59901559	53.11773
0	20141009	1961.5	1925	1968.5	1915.25	-1.8700	-0.018733274	-13.5	1954.313031	1965.334773	-11.02174227	-6.462164874	-4.559577398	-9.43937E-07	-8.26216E-07	-6.1723E-07	50.2533298	50.22825236	50.19344431	0.659130976	0.703890954	1	16.42009631	-89.31506849	-127.1452744	25.71694304	48.37713705
0	20141010	1917	1894.25	1931.25	1893.25	-1.6000	-0.015974026	-66	1945.072565	1960.069235	-14.99666984	-8.169065866	-6.82760397	-2.1928E-06	-1.09871E-06	-9.50208E-07	50.27318902	50.34621398	50.22522736	0.754109127	1	1	16.18614629	-98.99244332	-194.4193557	26.59430425	43.94404805
1	20141013	1892	1865.5	1906	1863.75	-1.5200	-0.015177511	-90.5	1932.830632	1953.064106	-20.2334744	-10.58194757	-9.651526824	-2.86385E-06	-1.51226E-06	-1.22935E-06	50.44129704	50.48378427	50.31126704	1	1	1	15.968907	-98.6407767	-222.0871875	27.71256824	37.76834841
0	20141014	1866.25	1874.75	1892.75	1864.75	0.5000	0.004958456	-53.25	1923.89515	1947.263061	-23.36791131	-13.13914032	-10.22877099	-2.4769E-06	-1.58176E-06	-1.12624E-06	50.1441216	50.11266525	50.20922308	0	0	0.735788849	15.6228578	-91.38943249	-185.3174603	27.73309908	33.7643937
1	20141015	1878.25	1846.75	1883.25	1813	-1.4900	-0.014935325	-115	1912.026665	1939.817649	-27.79098398	-16.06950905	-11.72147493	-2.64133E-06	-2.0407E-06	-1.40387E-06	50.31947842	50.26140262	50.31149673	0.590078426	0.400780776	1	15.30152641	-79.69924812	-208.7892548	30.77002057	36.27431597
1	20141016	1846.75	1850.5	1869.75	1815.25	0.2000	0.002030594	-74.5	1902.561025	1933.201527	-30.64050263	-18.98370777	-11.65679486	-2.4636E-06	-2.12739E-06	-1.35543E-06	50.12097809	49.85445739	50.21182381	0	0	0.742081316	14.64972612	-77.30711044	-176.0417632	32.4650191	41.62271158
1	20141017	1853	1881	1891.75	1851	1.6500	0.016482032	-13.25	1899.243944	1929.334747	-30.09080354	-21.20512692	-8.885676618	-2.14391E-06	-1.64483E-06	-1.11456E-06	49.86054683	49.84103966	50.07897883	0	0	0.398324914	16.44168315	-58.85022693	-105.736573	33.09251774	41.09316599
1	20141020	1884	1900	1904.5	1872.25	1.0100	0.01010101	34.5	1899.36026	1927.161803	-27.80154296	-22.52441013	-5.277132829	-1.47673E-06	-1.13273E-06	-8.08133E-07	50.0224541	49.90652012	50.05764669	0.278789858	0.10187632	0.343124807	19.03884547	-44.93670886	-64.05714831	33.0323379	46.32486068
0	20141021	1903.5	1938	1939.75	1885.75	2.0000	0.02	63.25	1905.304836	1927.964633	-22.659797	-22.5514875	-0.108309496	3.22866E-07	-4.12676E-07	-3.55493E-07	50.23950315	50.02292269	50.07431746	0.652528945	0.282978689	0.386262923	18.40350127	-20.88607595	-8.648698119	34.53002805	55.35133182
1	20141022	1938.25	1925	1943.75	1920.25	-0.6700	-0.006707946	78.25	1908.334861	1927.74503	-19.41016929	-21.92322386	2.513054573	-9.32779E-07	-8.36628E-07	-5.19922E-07	49.96759388	50.04820879	50.05221236	0.184325454	0.322319504	0.329062653	19.27274435	-29.11392405	12.67383931	33.7421689	57.84390055
1	20141023	1924.5	1946	1956.25	1922.25	1.0900	0.010909091	95.5	1914.129498	1929.09725	-14.96775248	-20.53212958	5.564377101	6.00533E-07	-1.66609E-07	-3.44689E-07	50.20495868	50.02154163	50.00970629	0.59304644	0.28083	0.219071798	19.31994704	-15.82278481	39.85525498	33.76058541	60.78906426
0	20141024	1946	1959.75	1961.25	1931.75	0.7100	0.007065776	78.75	1921.148036	1931.367824	-10.21978772	-18.46966121	8.249873489	1.77197E-06	-1.73771E-07	-1.17333E-07	50.37054738	50.21713998	50.05152667	0.878175396	0.585147377	0.327288334	19.72133358	-5.627009646	62.20985412	33.45625788	65.04557195
1	20141027	1960.25	1957	1965.75	1944.5	-0.1400	-0.00140324	57	1926.663723	1933.266504	-6.602780715	-16.09628511	9.493504397	2.47831E-06	-1.25823E-07	-1.34936E-07	49.96802919	50.15353876	50.06682702	0.210749505	0.48619482	0.366880291	20.5383793	-7.395498392	74.2982891	32.58438232	66.78676368
0	20141028	1957.75	1980	1980.75	1956.75	1.1800	0.011752683	42	1934.869304	1936.728244	-1.858940117	-13.24881611	11.389876	2.79266E-06	2.23711E-07	-6.75683E-08	50.16435309	50.18331806	50.05626611	0.595697904	0.532526279	0.318195695	20.40684315	-0.44709389	108.2791245	31.97121215	70.31501165
1	20141029	1976	1972.25	1985.75	1962	-0.3900	-0.003914141	47.25	1940.62018	1939.359485	1.260694998	-10.34691389	11.60760889	3.36245E-06	4.44594E-07	-1.53082E-07	49.62259744	50.08003659	49.9824426	0	0.371838087	0.120988984	20.48550723	-7.814761216	104.1509117	31.38398271	68.70146141
1	20141030	1971.75	1988.5	1994.25	1959.25	0.8200	0.008239321	42.5	1947.986307	1942.999524	4.986782965	-7.28017452	12.26695748	3.6472E-06	6.77286E-07	-1.04099E-07	49.87769005	50.14303004	49.96657934	0.341055733	0.469845052	0.011606788	20.06504671	-3.172413793	108.1650836	31.64226966	67.24551126
0	20141031	1987.75	2011.5	2016.75	1986.75	1.1600	0.011566507	51.75	1957.757644	1948.073633	9.684011053	-3.887337405	13.57134846	3.36113E-06	6.78155E-07	9.49645E-08	50.11655366	50.10043413	50.0832605	0.660413482	0.617072622	0.338287253	20.68329139	-2.576687117	141.366566	31.52496469	73.33089727
0	20141103	2011.25	2011	2019.25	2007	-0.0200	-0.000248571	54	1965.948776	1952.734845	13.21393037	-0.46708385	13.68101422	2.84731E-06	7.26049E-07	2.35632E-07	50.05476973	49.9622891	50.0633114	0.577809111	0.288439873	0.280449933	21.8476011	-4	141.7714326	30.14818149	72.20144189
1	20141104	2010.5	2005.5	2013.75	1995.25	-0.2700	-0.002734958	25.5	1972.033579	1956.643375	15.39020413	2.704373746	12.68583039	1.72149E-06	1.01675E-06	3.07973E-07	50.03796219	49.55696059	50.0365361	0.555337635	0	0.20282178	22.92874582	-6.740196078	114.0982051	29.31616853	68.87505846
1	20141105	2006.25	2018.75	2020.5	2003.75	0.6600	0.006606831	46.5	1979.220721	1961.243866	17.97685504	5.758870005	12.21798503	2.36975E-06	7.40144E-07	2.58066E-07	49.97035444	49.7967695	50.0620108	0.464946887	0.363248108	0.27667918	24.17311723	-1.032448378	115.6694263	28.41858506	70.75089259
0	20141106	2018.5	2028	2029.25	2010.75	0.4600	0.004582043	39.5	1986.725226	1966.188765	20.53646068	8.714388139	11.82207254	2.04696E-06	1.3116E-06	5.75737E-07	50.14196747	50.00443189	50.1492499	0.694391427	0.677802594	0.529606676	24.76810804	-0.796178344	111.9514171	27.7101147	69.21656064
1	20141107	2027.25	2026	2033.5	2020.5	-0.1000	-0.000986193	14.5	1992.767499	1970.619227	22.14827181	11.40116487	10.74710694	1.65154E-06	1.68279E-06	4.38456E-07	50.13751031	50.01286785	50.05781897	0.950452246	0.690580871	0.264526027	25.62372674	-5.076142132	105.1431626	26.65939222	71.28018279
1	20141110	2025.75	2034	2035	2021	0.3900	0.003948667	23	1999.11096	1975.314099	23.79686148	13.8803042	9.916557286	1.90817E-06	2.14633E-06	5.5535E-07	50.08019184	50.1636357	50.15024	0.844650902	0.918954928	0.532477228	26.3175301	-0.871459695	100.4307002	25.75514992	71.63177199
0	20141111	2033.75	2036.5	2039	2031	0.1200	0.001229105	31	2004.86312	1979.846388	25.01673246	16.10758985	8.909142612	1.38908E-06	2.05213E-06	6.08029E-07	50.19703286	50.07489121	50.23480569	1	0.784530122	0.777653877	27.28008539	-2.141327623	98.66271592	24.48692493	69.00070256
0	20141112	2036.5	2036	2037.25	2026.75	-0.0200	-0.000245519	17.25	2009.653409	1984.005915	25.64749482	18.01557084	7.63192398	1.56961E-06	2.41339E-06	8.10318E-07	49.99896843	50.07276356	50.14738669	0.379774897	0.781307286	0.524204788	28.17388673	-2.797202797	90.58867778	23.48785886	73.22955028
1	20141113	2034.75	2034	2043.75	2026.75	-0.1000	-0.000982318	6	2013.399039	1987.70918	25.68985856	19.55042839	6.139430171	1.11778E-06	2.3417E-06	8.14016E-07	50.0401408	50.09861758	50.06004317	0.307865064	0.864772939	0.27097452	28.51070948	-9.823677582	87.40318471	23.02444037	70.79171214
1	20141114	2033	2038	2039.75	2032	0.2000	0.001966568	12	2017.183802	1991.434426	25.74937591	20.79021789	4.959158023	6.44537E-07	1.98098E-06	6.6107E-07	50.10546311	50.034498	50.12192984	0.596036786	0.76240395	0.450399138	29.02091346	-6.609195402	83.90000329	21.93340892	70.57557361
1	20141117	2038.5	2039.75	2040.5	2025.25	0.0900	0.000858685	5.75	2020.655525	1995.013358	25.64216728	21.76060777	3.881559511	6.98268E-07	1.75272E-06	7.09966E-07	50.08779226	50.12690355	50.17759292	0.518081166	0.939453353	0.611780045	29.43366183	-4.733727811	76.82914916	21.45602256	70.05411785
0	20141118	2039.25	2048.5	2054	2035.75	0.4300	0.004289741	12	2024.93929	1998.975331	25.96395918	22.60127805	3.362681129	1.0382E-06	1.36178E-06	1.00967E-06	50.03424958	50.0562476	50.20335146	0.281875741	0.822989115	0.686460355	28.76951863	-5.80474934	94.52956791	21.22702095	72.13352435
1	20141119	2048.75	2047.25	2050.5	2037.75	-0.0600	-0.000610203	11.25	2028.371707	2002.551232	25.82047467	23.24511737	2.575357292	6.86315E-07	1.51154E-06	7.15332E-07	50.02020285	50.06467907	50.12529731	0.107209627	0.836886948	0.460162258	28.25013144	-10.03717472	89.32990102	20.62151946	71.84010859
1	20141120	2047	2052	2052.75	2035.25	0.2300	0.002320186	18	2032.006829	2006.214104	25.79272498	23.7546389	2.038086084	5.74499E-07	1.29876E-06	1.05567E-06	50.06923545	50.12688989	50.13703932	0.354768472	0.939430832	0.494205218	27.59210809	-3.404255319	89.61686591	20.39855378	76.22573312
1	20141121	2052.25	2061.75	2072.25	2049.75	0.4800	0.004751462	23.75	2036.582702	2010.327874	26.25482736	24.25467659	2.000150773	8.50073E-07	1.23649E-06	1.38576E-06	50.06457557	50.1221843	50.10642303	0.331241373	0.931674473	0.405441107	25.62954164	-13.63636364	123.3714534	20.54865708	71.79606424
0	20141124	2062.25	2067.5	2069	2060.75	0.2800	0.002788893	27.75	2041.339209	2014.562846	26.77636254	24.75901378	2.017348757	7.91613E-07	1.33443E-06	1.67157E-06	50.12303042	50.08168257	50.0209182	0.626371894	0.776613027	0.157541654	24.4354329	-6.934306569	133.7914959	19.67018158	74.8625061
1	20141125	2067.25	2067.5	2073	2062.75	0.0000	0	19	2045.363946	2018.484117	26.87982898	25.18317682	1.696652162	7.32164E-07	1.05021E-06	1.59163E-06	50.14872464	50.11392778	50.09559888	1	0.687771779	0.374059242	23.06728471	-8.835341365	135.4012373	18.99731146	73.4061492
0	20141126	2068.25	2072.25	2075.25	2065.25	0.2300	0.002297461	25	2049.500262	2022.466775	27.03348698	25.55323885	1.480248127	8.53202E-07	1.19768E-06	1.86518E-06	50.16636649	50.17395783	49.95070155	1	1	0	21.94533363	-5.479452055	142.210947	18.35464636	70.74855624
0	20141127	2072.55	2070.95	2074.65	2068.45	-0.0600	-0.000627337	18.95	2052.800222	2026.058125	26.74209667	25.79101041	0.951086253	8.70878E-07	9.84356E-07	1.82357E-06	49.94104562	50.03634026	49.96088871	0	0.013210028	0.035857143	21.09781631	-7.926267281	130.76578	17.48645733	69.07550933
0	20141128	2074	2066.25	2074.75	2063.5	-0.2300	-0.00226949	4.5	2054.869418	2029.035301	25.8341174	25.79963181	0.03448559	6.67847E-07	6.51786E-07	1.52521E-06	49.94506417	50.01390777	49.98160007	0.017834801	0	0.108757725	20.30307391	-18	104.775642	17.0409961	63.45046877
1	20141201	2063.25	2050.75	2064	2048.25	-0.7500	-0.007501512	-16.75	2054.235662	2030.643797	23.5918645	25.35807835	-1.766213847	2.6523E-07	4.79876E-07	1.25063E-06	50.01942125	50.04120874	50.02525562	0.347840062	0.170577651	0.262418095	19.56509882	-49	44.37003074	17.10949637	52.89803375
1	20141202	2051	2066	2068	2050.75	0.7400	0.007436304	-1.5	2056.04556	2033.262775	22.78278472	24.84301962	-2.060234907	4.15574E-07	7.22492E-07	1.03869E-06	50.06185267	50.02285829	50.11832002	0.536155603	0.055923255	0.589989534	18.53585897	-18.5	67.40458665	17.11953235	57.49118858
0	20141203	2066.5	2072.5	2076	2063.25	0.3100	0.003146176	0.25	2058.577012	2036.169236	22.40777594	24.35597089	-1.948194946	5.95519E-07	6.36736E-07	1.19392E-06	50.03250175	49.98522165	50.04663214	0.405892825	0	0.337659956	18.45028139	-6.896551724	95.77279595	16.80742289	56.77026404
1	20141204	2073	2072	2077.25	2061.25	-0.0200	-0.000241255	1.05	2060.642087	2038.823367	21.81872034	23.84852078	-2.02980044	4.72042E-07	5.20498E-07	1.01483E-06	50.03644458	49.98290962	50.05856713	0.423391582	0	0.379669172	18.25646626	-10.09615385	84.85713742	16.74974983	58.62673418
0	20141205	2071.75	2076	2079	2068.5	0.1900	0.001930502	9.75	2063.004843	2041.577192	21.42765147	23.36434691	-1.936695446	3.35248E-07	5.89743E-07	9.30417E-07	50.0708744	50.03783929	50.14248158	0.576195082	0.287517315	0.67503425	18.54913653	-6.857142857	95.96423219	16.30333913	58.44443951
0	20141208	2068.75	2052.25	2070.5	2046.75	-1.1400	-0.01144027	1.5	2061.350252	2042.36777	18.98248183	22.4879739	-3.505492071	-3.54217E-07	2.21639E-07	7.7816E-07	50.11184343	50.08419196	50.04487591	0.758020358	0.53014023	0.33147831	18.82090178	-61.14285714	6.101401102	17.22810062	50.31379233
0	20141209	2053.25	2050.5	2055	2026.25	-0.0900	-0.000852723	-15.5	2059.680982	2042.970157	16.71082491	21.3325441	-4.621719193	-3.96106E-07	1.71064E-07	5.73908E-07	50.13597684	50.07761892	50.07856544	0.865127212	0.495735113	0.450059935	19.07325523	-54.02843602	-62.76009846	18.05109343	57.50388273
1	20141210	2050.75	2019.5	2053	2016.5	-1.5100	-0.015118264	-53	2053.499293	2041.231627	12.2676655	19.51956838	-7.251902881	-1.26456E-06	-1.94538E-07	3.97786E-07	50.20479387	50.17863205	50.03402082	1	1	0.29327017	19.30758343	-95.2	-135.3167237	19.36887247	50.20188163
0	20141211	2019.75	2024	2049.5	2017	0.2200	0.002228274	-48	2048.96094	2039.95521	9.005729601	17.41680062	-8.411071022	-1.12066E-06	-1.14793E-07	2.97905E-07	50.09424784	50.10250609	50.06113722	0.574380475	0.611051403	0.388715435	19.56528207	-88	-128.8878638	20.30681015	43.46762827
0	20141212	2022.5	1990.5	2025.5	1989.75	-1.6600	-0.016551383	-85.5	2039.966949	2036.291861	3.67508775	14.66845805	-10.9933703	-1.85703E-06	-5.81883E-07	-1.67949E-07	50.24854381	50.18938299	50.13458544	1	1	0.647241163	19.80457367	-99.15966387	-229.7833226	21.40989514	35.57966638
0	20141215	1990.5	1983.25	2012.25	1974.5	-0.3600	-0.003642301	-69	2031.241265	2032.362835	-1.121569972	11.51045244	-12.63202242	-1.66923E-06	-6.97485E-07	-2.25603E-07	50.38683832	50.27549553	50.15891149	1	1	0.732864845	20.026773	-91.62679426	-230.9797791	22.57704549	32.20496584
1	20141216	1984.5	1965	2011.25	1961.5	-0.9200	-0.009202067	-85.5	2021.050301	2027.372995	-6.322694169	7.943823121	-14.26651729	-2.53147E-06	-1.04727E-06	-3.37403E-07	50.47221882	50.33641109	50.19445676	1	1	0.857978372	20.23310096	-97.0212766	-211.0645354	24.51797081	27.00111643
1	20141217	1966.75	2008.25	2011	1966	2.2000	0.022010178	-11.25	2019.081024	2025.956477	-6.87545308	4.979967881	-11.85542096	-1.53762E-06	-4.61525E-07	-7.44693E-08	50.21064097	50.26455171	50.18591481	0.39973998	0.796721109	0.827912114	20.8679072	-60.21276596	-135.2832411	26.05240147	37.53042428
1	20141218	2008	2060	2062.75	2004.5	2.5800	0.025768704	36	2025.376251	2028.478219	-3.101968431	3.363580619	-6.46554905	-2.36376E-07	1.19208E-07	2.70228E-07	50.3935591	50.34555231	50.21193828	0.804009446	1	0.919510452	21.90163316	-16.17021277	-7.600535775	28.35222993	43.8740379
1	20141219	2060.25	2067	2076.25	2056.5	0.3400	0.003398058	76.5	2031.779905	2031.331685	0.448220037	2.780508502	-2.332288466	-1.64576E-07	8.60655E-08	3.40015E-07	50.36599983	50.42226841	50.21776503	0.718975801	1	0.940019678	21.20364412	-10.21276596	55.73572302	27.73778494	46.64758603
1	20141222	2065	2072.5	2076	2064	0.2700	0.002660861	89.25	2038.044535	2034.381189	3.663345246	2.957075851	0.706269395	5.16253E-07	8.27483E-08	3.184E-07	50.55087572	50.43357036	50.24707027	1	1	1	20.87978353	-5.531914894	65.78296589	26.61365744	48.99808559
0	20141223	2073	2079	2084.5	2071.5	0.3100	0.003136309	114	2044.345376	2037.686287	6.659088983	3.697478477	2.961610506	7.06511E-07	1.57918E-07	3.47983E-07	50.76990489	50.44486715	50.27938017	1	1	1	20.08473253	-4.471544715	82.7101657	25.64125334	53.3748071
1	20141224	2078.75	2078.75	2083.5	2077	-0.0100	-0.00012025	70.5	2049.638395	2040.728043	8.91035158	4.740053098	4.170298482	1.42809E-06	9.97839E-08	3.50034E-07	50.58450097	50.43293078	50.23898944	0.725594628	0.970674318	0.877111792	19.60235503	-4.674796748	84.07761795	24.27402096	56.88534103
1	20141225	2078.55	2082.15	2082.15	2078.55	0.1600	0.001635598	22.15	2054.64018	2043.796336	10.84384391	5.960811261	4.88303265	1.39729E-06	1.53962E-07	3.91373E-07	50.70229123	50.4436146	50.25421514	0.879102419	0.996589344	0.923435751	19.22812269	-1.910569106	84.66957144	22.79730518	66.61030658
1	20141226	2078.75	2084.25	2088.75	2078.5	0.1000	0.001008573	17.25	2059.195537	2046.792904	12.40263313	7.249175634	5.153457494	2.23839E-06	2.32446E-07	3.75657E-07	50.68408604	50.55299344	50.28724019	0.846550349	1	1	18.45781029	-3.536345776	87.86908573	21.90106909	64.01178606
0	20141229	2086	2085.75	2088.75	2076	0.0700	0.000719683	13.25	2063.280839	2049.678615	13.6022243	8.519785368	5.082438935	2.44591E-06	4.29359E-07	3.73166E-07	50.5561856	50.67745942	50.32004327	0.617856108	1	1	17.74252021	-2.357563851	80.03701133	21.2474213	56.79005698
0	20141230	2087.5	2076.75	2088.5	2073	-0.4300	-0.004314995	-2.25	2065.353018	2051.683903	13.66911512	9.549651317	4.119463799	2.69184E-06	1.48294E-07	2.36671E-07	49.87470183	50.53528818	50.29413284	0	0.752725602	0.929847001	17.07832227	-9.430255403	66.65595827	20.83689121	54.62419546
1	20141231	2076.25	2052.5	2082.75	2050.75	-1.1700	-0.011676899	-26.25	2063.37563	2051.744354	11.63127612	9.965976279	1.665299845	1.08237E-06	-2.11052E-07	5.97398E-08	50.07808915	50.52426742	50.28918509	0.227196848	0.686131108	0.916450879	16.46156704	-28.48722986	28.00643995	21.63425612	43.03388272
0	20150101	2051.65	2058.95	2059.15	2051.65	0.3100	0.003142509	-23.2	2062.694764	2052.278106	10.41665838	10.0561127	0.360545682	-1.99399E-08	-1.28218E-07	7.28656E-08	50.07628256	50.42924041	50.29444459	0.225178772	0.398851114	0.930691062	15.95036675	-23.41846758	17.33353846	20.6246664	47.50020937
0	20150102	2055	2046.25	2067.25	2038.75	-0.6200	-0.006168193	-38	2060.1648	2051.831579	8.333221023	9.711534364	-1.378313341	-4.87565E-07	-3.26905E-07	-1.04563E-07	50.16347022	50.27465027	50.29209316	0.322573055	0.024457185	0.924324517	14.82348718	-33.39882122	6.558561648	21.18719023	42.86870452
0	20150105	2045.75	2016	2048.25	2009.5	-1.4800	-0.01478314	-69.75	2053.370216	2049.177388	4.192827411	8.607792973	-4.414965562	-1.36016E-06	-4.14719E-07	-3.96675E-07	50.29004833	50.15019833	50.31048637	0.463969033	0	0.974124499	13.77709901	-59.26680244	-51.88792903	22.44167664	33.33043855
1	20150106	2019	1994.5	2023.5	1984.25	-1.0700	-0.010664683	-82.25	2044.313259	2045.127211	-0.813951941	6.72344399	-7.537395932	-2.06677E-06	-6.65165E-07	-5.79186E-07	50.40818555	50.35910948	50.34491902	0.644623665	0.396219543	1	12.80545286	-90.19138756	-95.22144331	23.64227116	30.93008764
1	20150107	1996.5	2019.5	2023.75	1995.75	1.2500	0.01253447	-33	2040.495835	2043.228899	-2.733064517	4.832142289	-7.565206806	-1.41456E-06	2.77125E-08	-4.03046E-07	50.35239757	50.29800529	50.29926133	0.577213455	0.280329735	0.881109158	12.82314693	-66.26794258	-64.68313539	24.04282322	35.76276713
0	20150108	2020.5	2055	2058.5	2020.25	1.7600	0.017578609	-3.95	2042.727245	2044.100833	-1.37358788	3.590996255	-4.964584135	-6.1431E-07	4.00721E-07	-1.00772E-07	50.28661091	50.27987145	50.32242257	0.508916631	0.245937204	0.938080732	13.3626469	-32.29665072	0.820705698	25.11119299	44.62969451
0	20150109	2053.75	2035.25	2062	2031.25	-0.9600	-0.009610706	-11	2041.5769	2043.445216	-1.868316009	2.499133802	-4.367449811	-1.14204E-06	5.75121E-07	-2.21985E-07	50.21904232	50.28611557	50.34783189	0.50528055	0.257779765	1	13.07625601	-51.19617225	-8.03090194	25.51396492	44.17313148
0	20150112	2034.5	2022.5	2048.25	2015.25	-0.6300	-0.006264587	6.5	2038.641992	2041.893718	-3.251726184	1.348961805	-4.600687989	-1.49457E-06	5.13919E-07	-2.02998E-07	50.11842588	50.29179808	50.37100952	0.456853765	0.268557178	1	12.81032161	-63.39712919	-49.5706851	26.04868171	40.41007109
0	20150113	2023.75	2016	2051.75	2001	-0.3200	-0.003213844	21.5	2035.158609	2039.975665	-4.817056365	0.115758171	-4.932814536	-1.44477E-06	6.64094E-07	-3.79746E-07	50.22527832	50.38808848	50.37749479	0.448913576	0.451180932	1	12.77502106	-69.61722488	-76.74011746	27.81306159	39.362259
0	20150114	2017.25	2007.5	2019.5	1981.25	-0.4200	-0.00421627	-12	2030.903438	2037.57006	-6.666622103	-1.240717884	-5.425904219	-1.07924E-06	1.36939E-08	-5.03603E-07	50.30472248	50.37888316	50.38207211	0.688273174	0.433722172	1	12.74224198	-75.58139535	-136.6012142	28.55855719	44.38692145
1	20150115	2009.75	1989	2027.25	1978.25	-0.9200	-0.009215442	-66	2024.456755	2033.972278	-9.515522644	-2.895678836	-6.619843808	-1.7106E-06	-8.65619E-07	-6.58684E-07	50.26368543	50.35749953	50.44232212	0.501310456	0.393166111	1	13.19682398	-90.27149321	-129.8582445	30.01866025	43.03880601
0	20150116	1980.75	2013	2014.25	1970.25	1.2100	0.012066365	-22.25	2022.694178	2032.418776	-9.724598307	-4.26146273	-5.463135577	-7.84363E-07	-6.39991E-07	-4.82991E-07	50.21816693	50.13523951	50.38342747	0.344219922	0	0.855756876	13.61893583	-63.84778013	-111.8173716	31.01732738	47.88092787
0	20150118	2013.65	2010.65	2013.65	2008.55	-0.1200	-0.001167412	-11.85	2020.841227	2030.806274	-9.965046781	-5.40217954	-4.562867241	-1.08099E-07	-7.35939E-07	-3.13248E-07	50.22766733	50.21695163	50.41367992	0.377007093	0.210041803	0.92985032	13.89670155	-64.08888889	-74.71214519	29.16608971	44.06002167
1	20150119	2010.45	2009.95	2023.65	2003.15	-0.0300	-0.000348146	-6.05	2019.165654	2029.261365	-10.09571101	-6.340885834	-3.754825173	4.05136E-07	-8.22875E-07	-3.04989E-07	50.20024139	50.26969255	50.44320377	0.349681228	0.457321886	1	13.48684866	-59.07216495	-64.41621295	28.5470833	46.06722236
1	20150120	2013.5	2016.75	2026.5	1997.5	0.3400	0.003383169	9.25	2018.794015	2028.334597	-9.540582283	-6.980825124	-2.55975716	-4.99945E-08	-7.33243E-07	1.83536E-09	50.18894537	50.13985395	50.41112117	0.378533439	0.018249808	0.916028765	12.92211755	-52.06185567	-55.41792478	28.57943449	51.00421371
1	20150121	2015.75	2026.5	2032.75	2005.25	0.4800	0.004834511	37.5	2019.979551	2028.198701	-8.21915001	-7.228490101	-0.990659909	-6.78626E-07	-6.50788E-07	4.46958E-08	50.07157511	50.18438658	50.41329665	0	0.194373248	0.903093502	12.83778864	-38.69209809	-30.44968605	28.50233203	57.44877214
0	20150122	2026.75	2056.5	2059.25	2019.25	1.4800	0.014803849	43.5	2025.598082	2030.295093	-4.697011903	-6.722194461	2.025182558	5.18463E-07	-3.05887E-07	5.52273E-07	50.23431639	50.25408471	50.39389284	0.698018914	0.470024457	0.826548469	12.62837424	-5.994550409	43.59414391	29.32359403	61.24782032
1	20150123	2056.5	2044	2062.5	2042.25	-0.6100	-0.006078288	33.35	2028.429146	2031.310272	-2.881125787	-5.953980726	3.07285494	5.30748E-07	-4.74049E-07	5.15925E-07	50.18977181	50.17727093	50.34382834	0.506961318	0.166231326	0.613759454	12.22235843	-20.05420054	69.07037601	28.67548017	62.00826607
0	20150126	2035	2053.5	2055	2025.5	0.4600	0.00464775	43.55	2032.2862	2032.953955	-0.667754889	-4.896735559	4.22898067	9.11131E-07	-2.53625E-07	7.38355E-07	50.25992036	50.24691758	50.29245165	0.807837738	0.441678949	0.414074678	11.84534374	-9.756097561	64.73269135	28.73437444	62.07057607
0	20150127	2054	2030	2054.75	2013.25	-1.1400	-0.011443876	13.25	2031.934477	2032.735144	-0.800666523	-4.077521752	3.276855229	5.65639E-07	-2.50822E-07	1.97575E-07	50.20407559	50.18429085	50.32708972	0.689710351	0.193994627	0.497918832	11.49525868	-35.2303523	28.19445789	29.64620484	59.57385381
1	20150128	2036.5	1991.5	2046.5	1991.25	-1.9000	-0.018965517	-35	2025.713788	2029.680689	-3.966900236	-4.055397448	0.088497213	8.69899E-08	-8.1073E-07	-5.47358E-07	50.19787827	50.24457481	50.35167645	0.670593832	0.432413448	0.594003598	11.17017969	-76.96476965	-59.6269269	31.47504735	51.11172215
0	20150129	1993.5	2018.5	2020	1982	1.3600	0.01355762	-38	2024.603975	2028.85249	-4.24851468	-4.094020895	-0.154493786	1.59706E-07	-3.1126E-07	-3.72263E-07	50.21139953	50.22837168	50.30949866	0.742383597	0.368331211	0.345270642	10.86832063	-47.69647696	-66.14523426	31.9411154	55.02575862
1	20150130	2019.25	1988.5	2020.5	1986.25	-1.4900	-0.014862522	-55.5	2019.049517	2025.863416	-6.81389905	-4.637996526	-2.175902524	-5.26601E-07	-3.17952E-07	-6.71624E-07	50.26636094	50.2711127	50.31732453	1	0.557671803	0.383592486	10.8500321	-80.21680217	-93.43233929	32.10603572	49.75340679
1	20150202	1990.5	2017	2018.5	1973.75	1.4300	0.014332411	-36.5	2018.734207	2025.206867	-6.472660034	-5.004929227	-1.467730806	2.08682E-07	3.06201E-07	-4.77105E-07	50.22198416	50.24438049	50.25909593	0.772176546	0.49105089	0.098457784	10.8330499	-49.32249322	-74.15353964	33.00917603	50.90118296
0	20150203	2015	2042	2044	2007	1.2400	0.012394646	12	2022.31356	2026.450803	-4.137243026	-4.831391987	0.694148961	6.47433E-07	2.99028E-07	-2.66973E-07	50.27371887	50.22305038	50.29854458	1	0.646270736	0.234561432	12.49930034	-22.22222222	43.57755205	33.29423488	57.29667471
1	20150204	2040.5	2030	2049.25	2022.75	-0.5900	-0.005876592	38.5	2023.496089	2026.713706	-3.217617245	-4.508637039	1.291019794	1.2362E-07	-2.76918E-07	-3.91904E-07	50.25528451	50.2226018	50.25675855	0.780404949	0.630417788	0	14.60365707	-36.61971831	60.92243421	32.80893239	53.02023728
0	20150205	2025	2055	2058.75	2020.75	1.2300	0.012315271	36.5	2028.342844	2028.808987	-0.466142719	-3.700138175	3.233995456	1.01713E-09	2.59929E-07	-2.03735E-07	50.25160335	50.24757528	50.22919874	0.736554004	0.820679248	0	15.83315988	-8.450704225	108.238389	33.17972294	57.97788065
0	20150206	2056.25	2053	2068	2044.5	-0.1000	-0.000973236	64.5	2032.136253	2030.600914	1.53533895	-2.65304275	4.188381699	2.49681E-07	3.89051E-07	-2.3142E-07	50.22930125	50.15874401	50.16044559	0.414329213	0.143914652	0	17.76059539	-15.91511936	135.989032	32.48831416	63.75594371
1	20150209	2050	2042.5	2051.75	2036.5	-0.5100	-0.005114467	25.5	2033.730676	2031.482328	2.24834779	-1.672764642	3.921112432	-2.2699E-07	3.44524E-07	-2.45657E-07	50.12996086	50.15730179	50.18397078	0	0	0.083198975	19.55035693	-27.05570292	79.05124527	31.34629172	58.37166943
1	20150210	2043.75	2062.25	2066.5	2040.5	0.9700	0.009669523	20.25	2038.118264	2033.761415	4.356849328	-0.466841848	4.823691176	7.98988E-07	6.77891E-07	1.0173E-07	50.21982488	50.21985834	50.23160169	0.625106166	0.54965338	0.251650017	20.15023506	-6.100795756	113.3789137	30.96441374	66.40589771
1	20150211	2062.75	2065.75	2079.5	2053.25	0.1700	0.001697175	35.75	2042.3693	2036.13094	6.238360798	0.874198681	5.364162117	1.79789E-06	9.40875E-07	7.82355E-08	50.18316518	50.23601874	50.23801717	0.370096364	0.691646781	0.274338922	19.88538469	-13.00236407	134.2963066	30.6276699	60.58875715
1	20150212	2071.5	2084.1	2085.5	2058.5	0.8900	0.008882972	29.1	2048.789408	2039.684203	9.105204704	2.520399886	6.584804818	1.55776E-06	8.56217E-07	3.18277E-07	50.31656808	50.33370406	50.2987856	1	1	0.489252012	19.28358726	-1.252796421	153.6396596	30.36855062	61.24314534
0	20150213	2083	2093.5	2095	2081.5	0.4500	0.00451034	40.5	2055.667961	2043.670559	11.99740201	4.415800311	7.581601701	2.47614E-06	9.87977E-07	6.24044E-07	50.22075222	50.39460924	50.33965775	0.486537215	1	0.633800081	19.67414259	-1.237113402	173.9395424	29.16365415	68.48442943
0	20150215	2091.65	2089.65	2093.65	2089.65	-0.1800	-0.001839026	47.15	2060.895967	2047.076443	13.81952353	6.296544954	7.522978573	1.70682E-06	9.54124E-07	7.65978E-07	50.16152467	50.27203249	50.26118611	0.169145722	0.483468603	0.356278006	20.32801828	-4.412371134	155.9318883	27.36625028	62.80167669
1	20150216	2089.45	2084.15	2093.65	2081.65	-0.2600	-0.00263202	21.9	2064.47351	2049.822633	14.65087772	7.967411508	6.683466214	9.90329E-07	8.12334E-07	5.2543E-07	50.14835503	50.08282089	50.23727286	0.098571576	0	0.271706602	20.93518857	-8.948453608	129.0100562	26.26866097	64.96684222
0	20150217	2091.25	2096	2098.75	2080.75	0.5700	0.005685771	30.25	2069.323739	2053.243178	16.08056118	9.590041442	6.490519736	1.53637E-06	8.28048E-07	3.33324E-07	50.10589066	50.20040933	50.27301131	0	0.377141873	0.398098885	21.15084304	-2.2	126.3291351	25.67804233	68.01779164
0	20150218	2096.5	2095.5	2098.5	2088.5	-0.0200	-0.00023855	11.4	2073.350856	2056.373313	16.97754324	11.0675418	5.910001442	9.37651E-07	4.69324E-07	4.82488E-07	50.08860467	49.98365716	50.22662959	0	0	0.234065718	21.66779599	-2.6	114.8628016	24.55818217	65.36600082
1	20150219	2095.25	2095.25	2099.5	2087.25	-0.0100	-0.000119303	1.75	2076.719955	2059.253068	17.46688768	12.34741098	5.119476699	9.78519E-07	6.11583E-07	5.8031E-07	49.98690448	50.01474715	50.17073904	0	0.07565356	0.036403703	22.07412152	-4.594594595	100.1558807	23.6790263	69.47973036
0	20150220	2096	2107	2108.75	2082.25	0.5600	0.005607923	17.35	2081.378424	2062.789878	18.58854627	13.59563804	4.992908237	1.48196E-06	6.30957E-07	7.16637E-07	49.92371911	50.12657618	50.20059151	0	0.347775383	0.141979679	21.77712085	-1.988636364	100.3175506	23.88052442	69.48931327
1	20150223	2107.25	2106.75	2108.25	2099.75	-0.0100	-0.000118652	22.6	2085.281743	2066.046183	19.23556032	14.72362249	4.511937825	1.01752E-06	8.99817E-07	7.81555E-07	49.94036137	49.99450746	50.11953423	0.042362984	0.026402817	0	22.27062313	-2.272727273	100.5547976	22.78191553	69.57106144
0	20150224	2106.25	2113.75	2115.75	2102.75	0.3300	0.003322653	17.75	2089.661475	2069.579799	20.08167605	15.7952332	4.286442843	1.09105E-06	1.42406E-06	9.7669E-07	50.05497087	50.09515522	50.11705695	0.334102326	0.271316447	0	22.20402318	-2.523659306	103.5016017	22.08320728	73.37960044
0	20150225	2113.75	2110.25	2117.75	2107.25	-0.1700	-0.001655825	14.75	2092.82894	2072.592406	20.23653394	16.68349335	3.553040591	5.93452E-07	1.06595E-06	7.61555E-07	50.06712129	49.99709366	50.10248866	0.482781783	0.032696016	0	22.34210667	-9.230769231	98.06037066	21.25583533	73.24607455
0	20150226	2110.5	2110	2114.75	2101.5	-0.0100	-0.000118469	14.75	2095.470642	2075.363339	20.10730256	17.36825519	2.739047368	3.74147E-07	1.41546E-06	7.78216E-07	50.08075486	49.88196726	50.02192943	0.660353556	0	0	22.47032706	-10.03236246	86.39042007	20.68398995	72.2321248
1	20150227	2109.5	2102.75	2111	2100.75	-0.3400	-0.003436019	-4.25	2096.590543	2077.391981	19.19856228	17.73431661	1.464245667	2.99489E-07	9.97839E-07	7.3195E-07	50.05847311	49.92919135	49.94691501	0.599877352	0.09211905	0	22.58938884	-23.25581395	72.45330252	19.93870495	66.80069273
0	20150302	2104	2114	2115.5	2100.5	0.5400	0.005350137	7.25	2099.268921	2080.103686	19.16523513	18.02050031	1.144734819	6.75481E-07	8.25913E-07	7.5907E-07	50.05070919	50.02504555	50.02545211	0.697090607	0.279099841	0.168396631	22.32265381	-6.329113924	83.6115085	19.58594031	68.84783611
0	20150303	2106.25	2097	2107	2088.25	-0.8000	-0.008041627	-16.75	2098.919856	2081.355265	17.56459153	17.92931856	-0.364727028	2.63361E-08	7.80986E-07	5.60548E-07	50.10777354	50.06918207	50.0361732	1	0.365196014	0.199692662	22.07497128	-56.08108108	39.1865425	20.02623029	58.80231508
1	20150304	2096.25	2088.75	2096.25	2077.75	-0.3900	-0.003934192	-21.5	2097.355263	2081.903023	15.45224008	17.43390286	-1.981662779	-1.50491E-07	3.95095E-07	2.6373E-07	50.11924205	50.11511184	50.03311272	1	0.597706645	0.212959299	21.84498036	-72.5	-6.265457543	19.97078527	58.10513542
0	20150305	2088.75	2092	2095.75	2085.5	0.1600	0.001555955	-18	2096.531376	2082.650947	13.88042924	16.72320814	-2.842778902	-7.01777E-08	4.54931E-07	3.84963E-07	50.04875152	50.06680967	50.03297418	0.639476902	0.580458515	0.212617003	22.11742858	-64.375	1.438678992	19.27644347	56.04654215
1	20150306	2091.5	2063	2096.25	2057.75	-1.3900	-0.013862333	-39.75	2091.372703	2081.195321	10.17738166	15.41404284	-5.236661184	-1.01495E-06	2.49308E-07	9.12938E-08	50.11484161	50.09481568	50.05533194	0.975400165	0.668405483	0.267853893	22.31842742	-91.25	-116.9358786	20.64955465	48.40367581
0	20150309	2065.75	2070	2074.75	2058.5	0.3400	0.003393117	-44	2088.084595	2080.366038	7.718556554	13.87494558	-6.156389029	-8.41865E-07	9.68606E-08	3.29906E-07	50.02558993	50.03296843	50.02228688	0	0.6173167	0.186213061	22.55477474	-79.58333333	-154.9201443	20.33530074	49.04702119
0	20150310	2070	2034.25	2070.5	2033.75	-1.7300	-0.017270531	-62.75	2079.80235	2076.950036	2.852314021	11.67041927	-8.81810525	-1.86898E-06	-3.67646E-07	3.63478E-07	50.06495726	50.11425078	49.99006642	0.420357084	0.949611813	0.109871953	22.77424011	-99.4047619	-258.1724764	21.50777926	40.46328153
1	20150311	2036	2032	2044.75	2030.5	-0.1100	-0.001106059	-56.75	2072.448142	2073.620403	-1.172261343	9.101883148	-10.27414449	-1.844E-06	-6.13846E-07	1.23335E-07	50.19925099	50.19846489	50.07125895	1	1	0.316604047	22.97802938	-98.28080229	-252.4867923	20.98936646	34.68889861
0	20150312	2034.75	2056.5	2059	2030.75	1.2100	0.012057087	-35.5	2069.994582	2072.352225	-2.357643622	6.809977794	-9.167621416	-1.22998E-06	-4.23048E-07	5.58199E-07	50.16254289	50.07790029	49.99002568	0.788622182	0.619066345	0.109768203	21.5492358	-70.20057307	-153.4968121	21.50798314	41.36052943
1	20150313	2056.5	2042.25	2061.25	2032.5	-0.6900	-0.006929249	-20.75	2065.726184	2070.122431	-4.396246334	4.568732968	-8.964979303	-1.40961E-06	-5.50623E-07	2.15064E-07	50.28463952	50.16407219	50.06966922	1	0.891333485	0.312556276	20.01632172	-86.53295129	-136.0239163	22.02527006	39.70838134
0	20150316	2043.25	2068.5	2074	2037.25	1.2900	0.01285347	-1.5	2066.152925	2070.002251	-3.849325425	2.88512129	-6.734446714	-1.02898E-06	-1.69318E-07	2.19728E-07	50.14775444	50.05554508	50.09414717	0.471587316	0.54843326	0.374881944	19.6894225	-56.4469914	-75.81126141	23.07703648	45.41584109
1	20150317	2066.5	2066.25	2070.5	2056.25	-0.1100	-0.001087745	32	2066.16786	2069.724306	-3.556446359	1.59680776	-5.153254119	-6.9355E-07	-3.33411E-07	2.97223E-07	50.2100416	50.11450009	50.06847092	0.712032281	0.73470639	0.309505184	18.81123695	-57.94117647	-55.38426831	22.44653388	51.15386489
0	20150318	2066.25	2092.5	2099.75	2052.25	1.2700	0.012704174	60.5	2070.218958	2071.411395	-1.192436307	1.038958947	-2.231395253	1.10293E-07	-1.99639E-08	2.99689E-07	50.34376554	50.19851285	50.10306863	1	1	0.397597712	18.83377303	-27.05882353	-1.880168064	24.23606717	56.09624263
1	20150319	2093.5	2081.5	2099	2076.5	-0.5300	-0.00525687	25	2071.954503	2072.158699	-0.204195539	0.79032805	-0.994523588	-2.16427E-07	-1.4348E-07	2.32675E-07	50.22625806	50.23067877	50.0829003	0.630683559	1	0.346245199	17.65951992	-40	12.40328238	24.11206237	59.30973161
0	20150320	2079.5	2099.25	2106.75	2077.75	0.8500	0.008527504	57	2076.15381	2074.165462	1.988348602	1.02993216	0.958416442	8.51966E-07	-7.27277E-08	4.47324E-07	50.31608778	50.20114654	50.06701785	0.91301106	0.850628786	0.305805383	16.6552415	-10.13071895	41.40378549	24.46120077	62.89708889
0	20150323	2097.75	2094.75	2107	2093.25	-0.2100	-0.002143623	26.25	2079.014763	2075.690242	3.324520238	1.488849776	1.835670463	5.89481E-07	-1.21218E-07	2.60305E-07	50.24998867	50.20455477	50.08005675	0.663651066	0.86786731	0.339004979	16.03699162	-16.0130719	54.9566097	23.69611501	57.65907536
0	20150324	2094	2085	2101	2083	-0.4700	-0.004654493	18.75	2079.935568	2076.379854	3.55571431	1.902222683	1.653491627	1.19732E-06	-3.13084E-07	1.59976E-07	50.14747632	50.21023619	50.10091906	0	0.896603385	0.392124487	15.46290245	-28.75816993	31.92964936	23.28924965	57.64985081
0	20150325	2085.25	2053.75	2089.25	2052.25	-1.5000	-0.01498801	-38.75	2075.907019	2074.703569	1.203450812	1.762468308	-0.559017496	5.3961E-07	-6.42429E-07	-2.25027E-07	50.10367038	50.19248891	50.12594077	0	0.806839323	0.455834679	14.92981964	-69.60784314	-43.4415798	24.26858896	46.04309034
1	20150326	2056	2048.5	2058.75	2033.25	-0.2600	-0.002556299	-33	2071.690555	2072.762564	-1.072008633	1.19557292	-2.267581553	-1.72377E-07	-7.03578E-07	-3.40592E-07	50.23255414	50.21203511	50.14250548	0.53680283	0.905702143	0.599793598	14.43481418	-76.47058824	-95.47307445	24.35654689	48.04760412
1	20150327	2050	2052.5	2057.75	2041	0.2000	0.001952648	-46.75	2068.738162	2071.261633	-2.523471062	0.451764124	-2.975235186	2.60695E-07	-5.70936E-07	-2.7835E-07	50.07906984	50.16987923	50.10737796	0	0.652839265	0.492072272	14.43533473	-71.24183007	-75.90060285	23.81322211	43.51239601
0	20150330	2052.75	2075.5	2081.75	2047.25	1.1200	0.011205847	-19.25	2069.778445	2071.575586	-1.797141387	0.001983022	-1.799124408	1.78421E-07	-4.23542E-07	-5.30244E-08	50.10011291	50.13445327	50.09921462	0.079499108	0.450559754	0.467038757	13.92025368	-41.17647059	-6.548788474	24.57656339	49.83510121
0	20150331	2074.75	2060.75	2076.75	2056.25	-0.7100	-0.007106721	-24.25	2068.389453	2070.773691	-2.384237608	-0.475261104	-1.908976504	-1.12379E-07	-4.0389E-07	-2.60327E-07	50.11117748	50.09094134	50.09986618	0.121300195	0.202109911	0.54681159	12.95391586	-60.6557377	-15.49804932	24.28538029	45.10683883
1	20150401	2058	2053	2060.75	2033.5	-0.3800	-0.003760767	-0.75	2066.021845	2069.457121	-3.435276099	-1.067264103	-2.368011996	-9.14797E-07	-4.01191E-07	-3.18498E-07	50.09135568	50.1516712	50.12680092	0.05183509	0.548872798	0.709115401	12.05660217	-72.48322148	-75.02819925	24.49713884	48.42788532
0	20150402	2055.25	2059.5	2064.75	2044	0.3200	0.003166098	11	2065.018484	2068.719557	-3.70107234	-1.594025751	-2.10704659	-5.02929E-07	-3.60834E-07	-2.64318E-07	50.0692322	50.08071695	50.11425593	0	0.143729425	0.659662696	11.84719134	-64.40677966	-39.45419103	24.22948607	52.50724835
1	20150403	2060	2059.5	2063.75	2038	0.0000	0	7	2064.169487	2068.036626	-3.867139796	-2.04864856	-1.818491236	-9.16986E-07	-2.4288E-08	-3.55083E-07	49.95811592	50.09547425	50.08851655	0	0.098407058	0.723969517	11.65273843	-64.40677966	-45.60996813	24.3380942	60.55281936
0	20150406	2039.5	2073.25	2080	2038.75	0.6700	0.006676378	-2.25	2065.566489	2068.422802	-2.85631356	-2.21018156	-0.646132	-4.85485E-07	5.50546E-08	-2.43479E-07	50.06044887	50.08734076	50.10377708	0.372881535	0.04417	0.801992409	11.22846645	-45.76271186	2.81855549	25.54608748	65.34470326
1	20150407	2071.5	2067.75	2082.75	2066	-0.2700	-0.00265284	7	2065.902414	2068.372965	-2.47055154	-2.262255556	-0.208295984	-3.89973E-07	4.0867E-07	-3.40455E-07	50.10234871	50.0467981	50.07038358	0.525556504	0	0.631260638	11.50697829	-53.22033898	36.18447621	24.91779551	60.95905682
1	20150408	2068.5	2076	2080.25	2064.5	0.4000	0.003989844	23	2067.455888	2068.937931	-1.482042247	-2.106212894	0.624170647	5.25732E-07	5.29779E-07	-2.48452E-07	50.11939828	50.07794838	50.09613151	0.587681845	0.188518741	0.762902711	11.76559643	-42.03389831	35.59911745	24.26295298	60.5360005
1	20150409	2077.75	2085.75	2087	2066.75	0.4700	0.004696532	26.25	2070.270367	2070.183269	0.087097994	-1.667550717	1.75464871	8.71007E-07	3.50854E-07	-1.7034E-07	50.12002986	50.05079473	50.13441371	1	0.024187227	0.958628993	11.56496949	-28.81355932	59.84957593	23.97631348	67.07507778
0	20150410	2086	2095.5	2096.25	2083	0.4700	0.004674577	36	2074.151849	2072.058582	2.093266581	-0.915387257	3.008653838	9.96848E-07	6.26097E-07	-4.05311E-08	50.20641601	50.15163575	50.17824511	1	0.634468344	1	12.17210029	-8.118081181	106.0558519	23.21014823	71.13040489
1	20150413	2095.25	2086.5	2101.25	2085.25	-0.4300	-0.004294918	13.25	2076.051565	2073.128317	2.923247479	-0.14766031	3.070907789	2.5824E-07	2.1786E-07	-1.94793E-07	50.13268999	50.14860413	50.12957502	0.703076927	0.616121224	0.741418377	12.40261901	-21.69117647	91.86573934	22.69513764	66.09736107
1	20150414	2087	2091	2092.75	2075.75	0.2200	0.002156722	23.25	2078.351324	2074.452145	3.899178411	0.661707434	3.237470977	7.007E-07	2.94973E-07	-3.17981E-08	50.13355827	50.15491282	50.16696307	0.706573848	0.654300876	0.940059144	12.61667211	-15.07352941	63.23978336	22.2883421	66.4771055
1	20150415	2091.75	2099.75	2105.5	2087.25	0.4200	0.004184601	23.75	2081.643428	2076.326061	5.317367279	1.592839403	3.724527876	1.07618E-06	9.0873E-08	9.72195E-08	50.07018222	50.14171139	50.20618601	0.451334081	0.771144126	1	11.96582705	-7.986111111	105.2318392	21.99988909	63.28012807
0	20150416	2101.5	2100.75	2104.75	2089	0.0500	0.000476247	15	2084.582901	2078.135241	6.447659215	2.563803366	3.883855849	9.47621E-07	2.27284E-07	8.00411E-08	50.14080885	50.20610278	50.21319893	0.735774697	1	1	11.46490575	-6.597222222	100.7795348	21.55346844	69.71794766
1	20150417	2101.25	2075.5	2101.75	2064.5	-1.2000	-0.012019517	-20	2083.185531	2077.940038	5.245492963	3.100141285	2.145351678	3.80035E-07	-2.64941E-07	1.10611E-07	50.14732907	50.19845867	50.2023768	0.595203825	0.952015779	0.951507915	10.99976454	-41.66666667	30.23588478	22.67464927	61.57261459
0	20150420	2081	2091	2097.5	2078.5	0.7500	0.00746808	4.5	2084.387757	2078.907443	5.480314356	3.576175899	1.904138456	4.1508E-07	-3.31418E-08	1.74752E-07	50.17765845	50.18219364	50.21919978	0.788910211	0.849915632	1	11.39759534	-20.13888889	72.50749444	22.62646003	59.81391821
1	20150421	2089.5	2091	2105.25	2087.25	0.0000	0	0	2085.405025	2079.803188	5.601837505	3.981308221	1.620529285	5.4195E-07	7.81564E-08	4.50067E-07	50.12454313	50.11111334	50.19243096	0.399026619	0.403724685	0.883194376	12.21997492	-21.48148148	95.2869924	22.2959986	53.48903126
1	20150422	2092	2100.25	2103.75	2080.25	0.4400	0.004423721	0.5	2087.688868	2081.317766	6.371101084	4.459266793	1.911834291	5.60221E-07	5.39941E-07	5.35849E-07	50.16591974	50.16532231	50.17330566	0.702744313	0.74400958	0.799741237	12.98361311	-7.777777778	85.95387841	22.3819987	58.969031
1	20150423	2099.25	2107	2114.5	2087.5	0.3200	0.003213903	6.25	2090.659811	2083.220154	7.439656867	5.055344808	2.384312059	4.8806E-07	6.75141E-07	3.9423E-07	50.2021212	50.18521369	50.21116941	0.968474713	0.868873323	0.947231751	12.83479611	-9.900990099	111.9634041	22.71185594	59.6339248
0	20150424	2107.5	2111.75	2114.75	2103	0.2300	0.00225439	36.25	2093.904455	2085.333476	8.570979411	5.758471729	2.812507682	3.72356E-07	6.80767E-07	5.38304E-07	50.22976921	50.23117866	50.20143487	1	1	0.883265303	13.5350704	-5.970149254	131.292517	21.92886623	59.62122609
1	20150427	2113.25	2104.75	2119.75	2100.25	-0.3300	-0.003314786	13.75	2095.573001	2086.771737	8.80126369	6.367030121	2.434233569	4.20162E-07	3.38082E-07	2.84035E-07	50.12038746	50.08313835	50.18066717	0.314594816	0.179304325	0.746799055	13.80195218	-27.14932127	111.0047323	21.75537578	54.11821829
0	20150428	2103.75	2112	2112.5	2088.25	0.3400	0.00344459	21	2098.100231	2088.640497	9.459734123	6.985570921	2.474163202	4.79698E-07	5.86715E-07	3.54593E-07	50.15607234	50.12604281	50.18983875	0.53820256	0.417155135	0.807066219	14.04977098	-14.02714932	86.19667149	21.93356323	62.73899441
0	20150429	2110.75	2099	2112.5	2090.5	-0.6200	-0.006155303	-1.25	2098.238657	2089.407868	8.830789486	7.354614634	1.476174852	-9.94166E-09	5.33309E-07	5.72897E-08	50.12757508	50.11404463	50.16236507	0.065711372	0.208769389	0.626534396	14.41184278	-37.55656109	66.1991819	21.93830871	60.20863457
1	20150430	2098.25	2079	2102	2070.25	-0.9500	-0.009528347	-28	2095.278864	2088.636915	6.641949221	7.212081552	-0.57013233	-4.91259E-07	2.33138E-07	-1.06452E-08	50.17689119	50.15197568	50.16487412	0.516573652	0.464990475	0.64302161	14.74805231	-73.75565611	-29.08917501	22.6391438	57.31333648
1	20150501	2082.75	2101.5	2102.5	2080.5	1.0800	0.010822511	-10.25	2096.235962	2089.589736	6.646225946	7.09891043	-0.452684485	6.0094E-07	4.88137E-07	2.58714E-08	50.11512962	50.14439877	50.16655663	0	0.413809047	0.646253902	15.66991386	-33.03167421	26.92942046	22.70063353	59.33071303
0	20150504	2101.75	2109.25	2115	2098	0.3700	0.003687842	4.5	2098.238122	2091.046052	7.192069807	7.117542306	0.074527501	4.1951E-07	4.155E-07	1.17933E-07	50.15124617	50.16850797	50.20128872	0.31504431	0.576664703	0.879643094	17.36566256	-19.00452489	106.922337	22.29344542	58.85424912
0	20150505	2109.5	2084	2111.75	2081.5	-1.2000	-0.01197108	-28	2096.047641	2090.524122	5.52351933	6.798737711	-1.27521838	-1.49835E-07	1.96968E-07	2.33434E-09	50.18185427	50.18768019	50.20238457	0.582038464	0.706171439	0.887006866	18.94028635	-64.70588235	-14.06828611	22.86177075	52.20313905
1	20150506	2085.5	2074.25	2093.75	2061.25	-0.4700	-0.004678503	-24.75	2092.694158	2089.318631	3.375526572	6.114095483	-2.738568911	-5.89359E-07	-1.10579E-08	1.6802E-07	50.23948529	50.22185987	50.17992923	1	0.937052359	0.736113777	20.40243701	-77.77777778	-154.4190755	23.5502157	51.8692105
1	20150507	2074.75	2084.25	2088.25	2057	0.4800	0.00482102	5.25	2091.395057	2088.943177	2.45187952	5.38165229	-2.92977277	-5.09424E-07	-8.01848E-09	2.85199E-07	50.18547454	50.16615656	50.14285981	0.565675237	0.560781134	0.487018412	21.76014834	-56.57370518	-148.701379	24.10020029	53.5043556
1	20150508	2085.25	2108.5	2113.5	2084	1.1600	0.011634881	7	2094.026587	2090.391831	3.634755711	5.032272974	-1.397517264	-5.86756E-08	1.57127E-07	4.34985E-07	50.17774915	50.19215804	50.18003958	0.503551863	0.736418972	0.736855242	24.11228537	-17.92828685	61.61071971	24.48590027	57.50472132
0	20150510	2110.15	2109.95	2110.45	2108.65	0.0700	0.000687693	0.7	2096.476342	2091.840584	4.635758359	4.952970051	-0.317211693	1.3106E-07	2.75093E-07	2.68519E-07	50.24089901	50.19959855	50.20288424	1	0.786678977	0.890364469	26.93943191	-15.61752988	110.2516762	22.87619311	60.32893458
0	20150511	2110	2097.75	2113.5	2095.75	-0.5800	-0.005782128	13.75	2096.67229	2092.278319	4.393971164	4.841170274	-0.447199109	-3.08016E-07	8.74702E-08	2.91128E-07	50.18964122	50.18751068	50.15842007	0.592446225	0.705026394	0.591578666	29.26307617	-35.05976096	48.01027893	22.51003646	52.98162275
0	20150512	2097.75	2095	2101	2079.25	-0.1300	-0.001310928	20.75	2096.415014	2092.479925	3.935089788	4.659954177	-0.724864389	-7.71857E-08	-4.35732E-08	3.3049E-07	50.19922697	50.17610939	50.10804258	0.668663058	0.628011632	0.253057137	31.42074584	-39.44223108	-33.15799727	22.45574814	54.63385035
1	20150513	2096.25	2094.5	2106.5	2091.5	-0.0200	-0.000238663	10.25	2096.120397	2092.62956	3.490836974	4.426130736	-0.935293762	3.66323E-07	-6.06499E-08	2.76383E-07	50.16210259	50.15744407	50.124339	0.373484881	0.535646646	0.362564173	33.73479191	-40.23904382	11.95645088	21.9231947	55.87452219
1	20150514	2096	2117.5	2118.25	2092	1.1000	0.010981141	9	2099.409567	2094.471815	4.93775187	4.528454963	0.409296907	3.69836E-07	4.83118E-07	4.46244E-07	50.20011967	50.20337835	50.13758065	0.545141639	0.828581485	0.451544045	34.71647466	-1.224489796	95.4529887	22.23225222	64.25896755
0	20150515	2117.25	2119	2122.75	2113.25	0.0700	0.000708383	9.05	2102.423479	2096.288717	6.134762094	4.849716389	1.285045705	2.28967E-07	3.23274E-07	3.52048E-07	50.2232579	50.2152454	50.16784005	0.776117838	0.938649925	0.654878073	36.23825594	-5.703422053	148.4009125	21.32280563	62.26341208
1	20150517	2119.25	2117.95	2119.75	2117.45	-0.0500	-0.000495517	20.2	2104.812175	2097.893257	6.918918115	5.263556734	1.655361381	7.70905E-07	3.11736E-07	3.86175E-07	50.14213567	50.1828704	50.11323512	0	0.496657428	0.138976591	37.75645772	-7.300380228	131.8612101	19.9640338	56.96883522
0	20150518	2119.25	2126	2128.75	2112.25	0.3800	0.003800845	31	2108.07184	2099.975238	8.096602541	5.830165896	2.266436645	1.16683E-06	2.95906E-07	3.8175E-07	50.11355993	50.1853905	50.14626375	0	0.529191211	0.343847929	38.35977226	-3.832752613	142.4949405	19.71660282	59.38491671
0	20150519	2126.75	2124.5	2134	2121.25	-0.0700	-0.00070555	30	2110.599249	2101.791887	8.807362674	6.425605251	2.381757423	9.07515E-07	2.03871E-07	2.97261E-07	50.12138423	50.14679727	50.12627305	0.061444643	0	0.164006173	39.19539028	-12.33766234	147.7934562	19.21898833	63.26041271
1	20150520	2124.25	2122.5	2132.25	2119.25	-0.0900	-0.000941398	5	2112.430134	2103.325821	9.104313061	6.961346813	2.142966248	3.15848E-07	1.2878E-07	2.09343E-07	50.11134277	50.11348557	50.1075258	0	0	0	39.9713213	-14.93506494	122.9574043	18.77477488	59.2808828
0	20150521	2120.75	2128	2132	2115	0.2600	0.002591284	9	2114.825498	2105.153538	9.671960082	7.503469467	2.168490615	4.04486E-07	2.67217E-07	3.16669E-07	50.16454657	50.11306028	50.11318359	0.475394159	0	0.050663508	40.69182867	-7.792207792	111.9303911	18.64800524	63.70118313
1	20150522	2129.25	2124.5	2131	2122.75	-0.1600	-0.001644737	6.55	2116.313883	2106.586609	9.72727373	7.94823032	1.77904341	5.99899E-07	1.47881E-07	2.57546E-07	50.11174635	50.02789999	50.10013597	0.003606164	0	0	41.61615789	-12.33766234	102.8234615	17.90529058	53.37845689
0	20150524	2124.45	2124.95	2126.15	2123.65	0.0200	0.000211815	-1.05	2117.642516	2107.94686	9.695655947	8.297715445	1.397940502	6.71432E-07	2.97667E-07	1.95171E-07	50.07429456	50.09658703	50.11880861	0	0.366633168	0.156828817	42.50384253	-16.52968037	86.99932853	16.80491268	52.92152174
0	20150525	2125.15	2122.45	2126.95	2118.65	-0.1200	-0.001176498	-2.05	2118.382129	2109.021167	9.360962175	8.510364791	0.850597384	6.28037E-07	4.94768E-07	1.69445E-07	50.00836185	50.10046846	50.10617152	0	0.387351189	0.050691677	43.23547532	-21.09589041	70.30872013	16.19741892	54.2946644
0	20150604	2116.25	2099	2116.5	2091.25	-0.0080	-0.011048552	-23.5	2115.400263	2108.278858	7.121404807	8.232572794	-1.111167987	-4.1448E-07	-2.06921E-08	1.86757E-07	50.07075428	50.14388825	50.0862072	0.2903377	0.619114509	0	43.91484862	-63.92694064	-33.50105089	17.26903186	43.4983304
0	20150605	2098.75	2092.25	2102.75	2083.5	-0.0032	-0.003215817	-35.75	2111.838684	2107.091536	4.747148695	7.535487974	-2.788339279	-6.03376E-07	-1.85741E-07	1.7146E-08	50.13653395	50.15112678	50.11069257	0.820644291	0.657751867	0.195942149	44.54569526	-76.25570776	-73.27392205	17.41052958	45.66139986
0	20150608	2092	2078.25	2093.25	2076.25	-0.0067	-0.006691361	-46.25	2106.671194	2104.955126	1.71606885	6.371604149	-4.6555353	-9.05568E-07	-5.99685E-08	-9.00622E-08	50.20366977	50.17318428	50.12842166	1	0.775488932	0.337817786	45.13148142	-96.53679654	-115.6197353	17.38120604	40.38393302
1	20150609	2080	2080	2084.75	2068.75	0.0008	0.000842055	-44.95	2102.567934	2103.106598	-0.538664007	4.989550518	-5.528214525	-1.04706E-06	7.27876E-08	-1.47385E-07	50.02273727	50.06783271	50.11128965	0.073603882	0.213150209	0.200720234	45.67542571	-82.75862069	-138.6452949	17.28254846	40.11463805
0	20150610	2080.75	2107	2108	2080	0.0130	0.012980769	-15.45	2103.24979	2103.394998	-0.145207824	3.96259885	-4.107806673	-3.84074E-07	2.65489E-07	9.01832E-09	50.04145441	50.04714748	50.11128965	0.16943788	0.102737966	0.214973264	43.32526755	-41.37931034	-52.90066337	18.04808072	51.44183278
0	20150611	2106	2109.25	2114.75	2103.25	0.0011	0.001067869	10.25	2104.172899	2103.828702	0.344197537	3.238918587	-2.89472105	-2.88405E-07	1.47138E-08	-9.74238E-09	50.07773318	50.02792442	50.10917377	0.355189542	0.00015508	0.196838765	42.51283987	-37.93103448	-0.19594396	17.58036067	50.4053563
0	20150612	2109	2093	2109.25	2090.25	-0.0077	-0.00770416	0.75	2102.453992	2103.026576	-0.572583989	2.476618072	-3.049202061	-7.82543E-07	-1.85646E-07	-7.97236E-08	50.04427277	50.06490066	50.1179153	0.183868198	0.234939051	0.271759528	41.75844275	-62.83524904	-54.91212979	17.68176348	47.15701503
1	20150615	2087	2084	2089.75	2071.25	-0.0043	-0.004300048	5.75	2099.614916	2101.6172	-2.002283658	1.580837726	-3.583121384	-9.13336E-07	-1.50889E-07	-2.03942E-07	50.12469867	50.06342111	50.12702235	0.595658489	0.244493877	0.349812998	41.05793113	-76.62835249	-118.6293322	17.9723518	52.23690882
0	20150616	2083.5	2097.5	2098.25	2070.5	0.0065	0.006477927	17.5	2099.289544	2101.312222	-2.022677603	0.86013466	-2.882812263	-6.08716E-07	3.57517E-08	-1.8634E-09	50.04307505	50.06876354	50.11680352	0.177735749	0.281266097	0.262230802	39.54756662	-54.72440945	-84.4249041	18.67075524	59.04550147
1	20150617	2097.75	2097.5	2107	2087	0.0000	0	-9.5	2099.01423	2101.029835	-2.015605307	0.284986667	-2.300591974	-5.52625E-07	4.1441E-08	1.4956E-07	50.10909829	50.10362923	50.10098209	0.477310707	0.521248633	0.126630644	39.06136978	-54.54545455	-46.04404707	18.7657013	61.92207843
0	20150618	2097.25	2123	2127.5	2090.5	0.0122	0.01215733	13.75	2102.704348	2102.657255	0.047093561	0.237408046	-0.190314485	5.47083E-07	6.86443E-08	1.68722E-07	50.19658849	50.09374331	50.11918174	0.960862323	0.453203305	0.282613745	36.93651758	-12.85140562	27.46882656	20.0681512	66.48487026
0	20150619	2123.25	2117.11	2126.5	2118.25	-0.0028	-0.002774376	24.11	2104.920602	2103.727828	1.192773943	0.428481225	0.764292718	5.69456E-07	-1.34174E-08	6.74456E-08	50.12224648	50.10632006	50.10760286	0.54997972	0.539692352	0.183375066	36.28898529	-17.68510638	57.69512287	19.22399755	60.4576118
0	20150622	2105.75	2112.75	2122	2103.5	-0.0021	-0.002059411	28.75	2106.125125	2104.396137	1.728987646	0.688582509	1.040405136	7.89869E-07	-5.04559E-08	2.23963E-07	50.01944084	50.04162006	50.08623408	0	0.094283759	0.00023032	35.68770531	-25.10638298	24.35972687	19.17228344	60.7602647
0	20150623	2114.75	2116.5	2120.5	2111.25	0.0018	0.001774938	19	2107.72126	2105.29272	2.428539832	1.036573974	1.391965859	8.32546E-07	-9.82264E-08	3.25204E-07	50.10605681	50.10612161	50.06855424	0.4889479	0.53832623	0	35.44963005	-18.72340426	41.64745092	18.4635489	64.24580252
0	20150624	2117.5	2099.5	2118.5	2099	-0.0080	-0.008032129	2	2106.456451	2104.86363	1.592821006	1.14782338	0.444997626	-1.61565E-07	-2.73506E-07	1.2377E-07	50.12213274	50.10526992	50.09685215	0.579696628	0.532463004	0.210659608	35.22856017	-47.65957447	-1.67382203	18.53758113	59.18067713
0	20150625	2101.25	2094	2112.75	2092	-0.0026	-0.002619671	-29	2104.540074	2104.058916	0.481157299	1.014490164	-0.533332865	-3.3809E-07	-3.14297E-07	-1.02816E-07	50.14568124	50.10228923	50.10861765	0.712628118	0.51194328	0.298246194	35.02328099	-57.0212766	-26.70937963	18.69561104	48.76941084
0	20150626	2094.75	2095.75	2100.75	2086.25	0.0008	0.000835721	-21.36	2103.187755	2103.443441	-0.255686429	0.760454845	-1.016141275	6.96782E-08	-3.55919E-07	-1.00376E-07	50.07976298	50.04855685	50.09461462	0.340519013	0.263183463	0.262478398	34.83266462	-54.04255319	-48.74353394	18.39592454	48.08423942
0	20150629	2064	2050.5	2083.25	2047.25	-0.0216	-0.021591316	-62.25	2095.081946	2099.521705	-4.439758451	-0.279587814	-4.160170637	-7.72055E-07	-8.50156E-07	-3.59588E-07	50.15959588	50.1807443	50.12766069	0.791176378	1	0.595316158	34.65566369	-95.95015576	-205.6244964	20.54621565	31.10393264
1	20150630	2054.5	2054.5	2069	2046.75	0.0020	0.001950744	-62	2088.83857	2096.186764	-7.348193699	-1.693308991	-5.654884708	-9.90906E-07	-8.06181E-07	-3.05969E-07	50.03179111	50.07676595	50.0705469	0.069717384	0.319601976	0.020069873	34.49130569	-90.40247678	-193.3065023	20.66791453	33.27924617
0	20150701	2054.5	2071	2077.5	2054.5	0.0080	0.008031151	-28.5	2086.094174	2094.321077	-8.226902869	-3.000027767	-5.226875102	-5.95221E-07	-5.77459E-07	-1.70426E-07	49.96868822	50.00073658	50.03382057	0	0	0	33.42990582	-69.96904025	-122.7761132	20.83449206	35.97115561
0	20150702	2071.5	2068.75	2079	2062.25	-0.0011	-0.001086432	-25.25	2083.42584	2092.426923	-9.001083524	-4.200238918	-4.800844606	-1.23605E-06	-3.3731E-07	-3.65054E-07	49.92817146	50.04215068	50.04723356	0	0.230068442	0.100082451	32.93942981	-72.75541796	-97.39029526	20.54274263	33.93332011
0	20150703	2068.05	2066.05	2071.95	2063.45	-0.0013	-0.001305136	-29.7	2080.752634	2090.473077	-9.720443485	-5.304279831	-4.416163654	-1.16655E-06	-2.91511E-07	-3.98017E-07	50.0301522	50.07284986	50.05624037	0.440665439	0.400612137	0.199387846	32.55835697	-76.09907121	-95.78009964	19.68254673	35.25545827
1	20150706	2037.25	2064.5	2071.75	2034.25	-0.0008	-0.000750224	14	2078.252229	2088.549146	-10.29691703	-6.302807272	-3.994109761	-1.10401E-06	-1.47842E-07	-4.02428E-07	50.12690419	50.09583854	50.09373292	0.858737091	0.528321533	0.532823378	32.20450361	-67.56032172	-121.7900924	20.95522196	43.08097014
0	20150707	2067.75	2073.75	2078	2035	0.0045	0.004480504	19.25	2077.559578	2087.452913	-9.893334575	-7.020912732	-2.872421843	-9.68621E-07	-5.94563E-08	-3.89708E-07	49.99839266	50.05916682	50.04191275	0.30343038	0.324598543	0.085540086	31.15692779	-57.64075067	-94.24420708	22.52984896	51.06433206
0	20150708	2073	2039.25	2073.25	2036.25	-0.0166	-0.016636528	-31.75	2071.665797	2083.882326	-12.21652969	-8.060036124	-4.156493568	-1.40695E-06	-7.86643E-07	-6.56707E-07	50.11973551	50.03776722	50.10182805	0.82776078	0.205716979	0.718886931	30.28258246	-94.5799458	-119.5797107	23.59914547	50.81953541
1	20150709	2039.75	2041.25	2068	2038.25	0.0010	0.000980753	-27.5	2066.986443	2080.724376	-13.73793294	-9.195615487	-4.542317449	-1.22919E-06	-7.88006E-07	-6.24675E-07	50.11442258	50.01260079	50.07375074	0.804803236	0.065909478	0.422089954	29.63274953	-92.02279202	-107.4021451	24.03849222	47.03809127
1	20150710	2044.75	2069	2074.75	2044.75	0.0136	0.013594611	2.95	2067.296221	2079.855904	-12.55968268	-9.868428925	-2.691253754	-5.96031E-07	-2.62726E-07	-4.39024E-07	50.04963942	50.06757619	50.01950877	0.524870968	0.37131522	0	28.23026803	-59.71014493	-58.63284772	24.7143142	50.78366606
1	20150713	2054.75	2094.5	2094.75	2052	0.0123	0.012324795	30	2071.481418	2080.940652	-9.459233815	-9.786589903	0.327356088	1.03052E-06	1.37342E-07	-2.11358E-07	50.09323828	50.02967328	50.05304523	0.830597064	0.160752572	0.307920074	27.2874296	-28.48664688	-3.605688238	26.00257747	59.07421386
0	20150714	2094	2102	2105.5	2090.5	0.0036	0.003580807	28.25	2076.176585	2082.500604	-6.324019078	-9.094075738	2.77005666	1.10439E-06	6.79384E-08	-1.57179E-07	50.1887899	50.13743558	50.0334275	1	0.759406298	0.127796906	26.89820905	-13.69426752	52.1654261	25.21667908	60.61361306
1	20150715	2102.5	2104.25	2107.75	2095	0.0011	0.001070409	65	2080.495572	2084.11167	-3.616098483	-7.998480287	4.382381804	7.72416E-07	9.33002E-08	-1.21417E-07	50.25545862	50.24943393	50.07794763	1	1	0.53656513	26.75329689	-4.761904762	59.69648801	24.32620201	61.67269897
0	20150716	2104	2117	2118.5	2102.75	0.0061	0.006059166	75.75	2086.111637	2086.547843	-0.436205156	-6.486025261	6.049820105	1.1053E-06	-5.12901E-08	1.48684E-07	50.35442161	50.277817	50.11364864	1	1	0.864359357	25.80961333	-1.78041543	91.17851352	23.71361615	60.69475509
0	20150717	2117	2118.75	2120	2112.75	0.0008	0.000826641	49.75	2091.132924	2088.933188	2.199736398	-4.748872929	6.948609327	1.205E-06	3.3732E-08	2.1216E-07	50.46098595	50.3011712	50.14387616	1	1	1	25.44781076	-1.457725948	105.8320175	22.53764357	68.32010527
0	20150720	2118	2122	2126.25	2116.5	0.0015	0.001533923	27.5	2095.881705	2091.382581	4.499123811	-2.899273581	7.398397392	1.3108E-06	1.18349E-07	3.41041E-07	50.65766922	50.38198742	50.16074126	1	1	1	24.65392492	-4.619565217	115.3048201	21.62424045	75.54970495
0	20150721	2121.25	2114.5	2125	2106.75	-0.0035	-0.003534402	12.5	2098.746058	2093.094983	5.651075501	-1.189203765	6.840279266	9.364E-07	-6.77729E-09	2.7326E-07	50.23027671	50.27617543	50.13710328	0.297086242	0.713546778	0.832630765	23.91674521	-12.77173913	97.32814066	21.38322328	72.0989816
0	20150722	2107.75	2108	2112	2102.25	-0.0031	-0.003074013	3.75	2100.169741	2094.199058	5.970683515	0.242773691	5.727909823	1.58267E-06	1.10804E-07	2.02316E-08	49.81988339	50.18157781	50.1057854	0	0.457453004	0.610883736	23.23222119	-19.83695652	73.06377076	20.73085019	63.61451397
0	20150723	2109.25	2098.5	2113.75	2091.5	-0.0045	-0.004506641	-18.5	2099.912858	2094.517646	5.395211918	1.273261337	4.121950582	1.32834E-06	6.63458E-08	-6.82244E-08	49.96353027	50.10363748	50.08284377	0.171460146	0.246453669	0.448445005	22.44771605	-30.16304348	54.41192848	20.83936089	56.00378654
0	20150724	2101	2077.5	2104	2069.75	-0.0100	-0.010007148	-41.25	2096.464726	2093.25708	3.207646287	1.660138327	1.54750796	2.05706E-07	-1.93943E-07	-1.05865E-07	50.12026726	50.0724812	50.09611307	0.35854494	0.162107661	0.542398577	21.71924699	-53.42465753	4.673841931	21.79726368	49.72218392
1	20150727	2078.25	2064.5	2080.75	2056.5	-0.0063	-0.006257521	-57.5	2091.547076	2091.126926	0.420150179	1.412140697	-0.991990518	-6.93087E-07	1.76204E-07	-1.38137E-07	50.2401674	50.14815793	50.11281669	0.501660446	0.366979011	0.660668972	21.04281143	-68.61111111	-46.75332615	21.97245913	46.07189984
1	20150728	2065.5	2087.25	2089	2061.5	0.0110	0.011019617	-27.25	2090.885987	2090.839746	0.04624126	1.13896081	-1.092719549	-3.2914E-07	3.91528E-07	-6.41009E-08	50.20523742	50.0299819	50.10465476	0.459967234	0.04705398	0.602878256	19.63750854	-44.31818182	-14.16871023	22.36728348	50.9266811
0	20150729	2088	2101.5	2104.25	2084.5	0.0068	0.006827165	-6.5	2092.518912	2091.629394	0.889517848	1.089072218	-0.199554369	-5.29722E-08	3.60227E-07	4.46241E-08	50.19871963	50.10973612	50.11122433	0.452187448	0.227248428	0.649394219	19.92069508	-30.36809816	37.28334783	22.18033466	52.25440031
0	20150730	2099.5	2103.75	2104.25	2087.75	0.0011	0.001070664	5.25	2094.246772	2092.527217	1.719554858	1.215168746	0.504386112	-2.9004E-07	4.1111E-07	-1.31089E-07	50.16729178	50.15561978	50.09685116	0.414674462	0.357483517	0.547624635	20.36463757	-30.3030303	38.73460517	21.77459647	56.22471904
0	20150731	2101.75	2098.5	2109.25	2095.25	-0.0025	-0.002495544	21	2094.901115	2092.969645	1.931469269	1.35842885	0.573040418	-4.49078E-07	3.83775E-07	-1.26988E-07	50.11962316	50.1604416	50.11280282	0.35777613	0.370618325	0.660570786	21.17862077	-39.78494624	41.91055157	21.21926815	54.00448797
0	20150803	2098.75	2091	2102.5	2080	-0.0036	-0.003573981	26.5	2094.300943	2092.823746	1.477197434	1.382182567	0.095014867	-6.94969E-07	3.1763E-07	-1.51587E-07	50.05113346	50.1734281	50.13145884	0.550223329	0.407511204	0.792665135	21.93446232	-50.53763441	4.334653228	21.310749	54.71405266
1	20150804	2090.5	2083	2096.25	2081.5	-0.0038	-0.003825921	-4.25	2092.562337	2092.096061	0.466275655	1.199001184	-0.73272553	-7.11633E-07	1.19464E-07	-2.41798E-07	50.10493627	50.19566997	50.11042872	0.678238695	0.470697344	0.643760904	22.72091228	-62.00716846	-16.73878852	20.84212407	55.65860296
0	20150805	2082.5	2093.75	2107	2082.25	0.0052	0.005160826	-7.75	2092.745054	2092.218575	0.526479097	1.064496767	-0.53801767	-3.14674E-07	6.39384E-07	-3.05191E-08	50.13226129	50.14968053	50.12862386	0.609936281	0.340047593	0.772592022	22.32943363	-46.59498208	4.089514938	21.12125806	56.73311623
0	20150806	2094	2079.5	2099.25	2070	-0.0068	-0.00680597	-24.25	2090.707353	2091.276458	-0.569104863	0.737776441	-1.306881304	-4.27401E-07	4.5654E-07	-9.78325E-08	50.17025032	50.13232229	50.14107598	0.630134745	0.290735165	0.860759546	21.96591774	-67.02508961	-63.93591129	21.70188249	49.71490968
1	20150807	2080	2073.5	2082.75	2062	-0.0029	-0.002885309	-25	2088.060068	2089.959684	-1.899615317	0.210298089	-2.109913406	-8.51688E-08	6.04669E-08	-1.57934E-07	50.17825534	50.09213548	50.14128811	0.672481774	0.252458214	0.862261552	21.62836727	-75.18248175	-125.1596424	21.63389088	47.59767743
0	20150810	2072	2099.75	2101.25	2071.75	0.0127	0.012659754	8.75	2089.858519	2090.684892	-0.826372906	0.00296389	-0.829336796	8.16826E-07	6.76872E-08	3.87773E-07	50.14465725	50.13386881	50.12431656	0.606887623	0.627002958	0.74209406	20.54776534	-24.45414847	-30.02226532	22.19575582	51.8300367
0	20150811	2100.75	2079.75	2101.75	2070.75	-0.0095	-0.009524943	-3.25	2088.303362	2089.8749	-1.571537707	-0.311936429	-1.259601278	-1.63157E-07	-2.46742E-07	2.07574E-07	50.18498509	50.1715153	50.15389825	0.906938839	0.854216032	0.951547929	19.58348032	-59.38864629	-62.5158538	22.8246304	51.16089573
0	20150812	2080.75	2084.25	2085.25	2046.5	0.0022	0.002163722	-9.5	2087.679768	2089.458241	-1.778472663	-0.605243676	-1.173228987	-3.86552E-07	-2.19981E-07	1.13288E-07	50.13358588	50.169248	50.16444545	0.615998673	0.840531871	1	18.6880728	-39.84063745	-114.201763	23.9621568	59.44021147
1	20150813	2082.75	2080.5	2093	2073.25	-0.0018	-0.001799208	1	2086.575189	2088.794668	-2.219478994	-0.92809074	-1.291388255	-5.2519E-07	-4.09235E-07	1.02073E-07	50.10661163	50.16474321	50.1550343	0.414475146	0.813343476	0.935067198	18.88843686	-45.81673307	-54.91476983	23.66128846	58.63707056
1	20150814	2079.25	2089.5	2090.5	2073.75	0.0043	0.004325883	16	2087.02516	2088.846914	-1.821754849	-1.106823561	-0.714931288	-1.96466E-07	-3.23739E-07	1.91463E-07	50.12705624	50.12651519	50.13851304	0.567215968	0.582620652	0.82107766	19.10442401	-31.47410359	-36.67664671	23.167625	61.27593046
0	20150817	2089.5	2099.25	2100.5	2074.75	0.0047	0.004666188	-0.5	2088.905904	2089.617513	-0.711609096	-1.027780668	0.316171572	1.96976E-07	-2.47631E-07	2.7658E-07	50.16836227	50.14697086	50.12582373	0.792341536	0.529633977	0.733526954	18.40700683	-15.93625498	15.89499495	23.35208036	67.62993149
0	20150818	2098.25	2094	2103.75	2090.25	-0.0025	-0.002500893	14.25	2089.689611	2089.942142	-0.252530696	-0.872730674	0.620199978	2.60747E-07	-2.23574E-07	1.6614E-07	50.14192467	50.12048913	50.13224921	0.450573917	0.27385708	0.777859959	18.71038299	-24.30278884	59.80109079	22.64836033	67.16549416
0	20150819	2093.25	2072.75	2098	2066.5	-0.0101	-0.010148042	-11.5	2087.083517	2088.66865	-1.585132739	-1.015211087	-0.569921652	-4.75157E-07	-3.9651E-07	2.72189E-07	50.15800273	50.11598151	50.10356663	0.655720666	0.230319636	0.579962661	18.99208943	-58.16733068	-64.24368294	23.28062031	58.22928884
0	20150820	2073.5	2025.5	2077.75	2024.5	-0.0228	-0.022795803	-55	2077.60913	2083.989491	-6.380360748	-2.088241019	-4.292119729	-1.27567E-06	-8.57232E-07	-1.12749E-07	50.26640851	50.21349069	50.1956877	1	1	1	19.25367398	-98.78787879	-295.6864149	25.42129028	49.18852613
0	20150821	2026.25	1971.5	2029	1967.25	-0.0267	-0.026660084	-118	2061.284648	2075.656936	-14.37228741	-4.545050298	-9.827237115	-2.51653E-06	-1.30305E-06	-7.96447E-07	50.47245874	50.37393348	50.30486664	1	1	1	19.49657392	-96.9588551	-394.2483374	28.01619812	35.07622734
0	20150824	1964.5	1871.25	1964.75	1831	-0.0508	-0.050849607	-228	2032.048549	2060.515681	-28.46713266	-9.329466771	-19.13766589	-6.04531E-06	-2.56437E-06	-1.96447E-06	50.76606925	50.66076511	50.45635644	1	1	1	19.72212386	-85.41666667	-416.794822	36.0507554	33.3774318
1	20150825	1872.75	1872.75	1948.5	1860	0.0008	0.000801603	-221.25	2007.54108	2046.607112	-39.0660327	-15.27677996	-23.78925274	-5.48905E-06	-2.83512E-06	-2.01236E-06	50.21189379	50.12727591	50.24572303	0.159649623	0.061798455	0.443370753	21.50438148	-84.69294225	-259.6798406	39.79713001	28.34481897
1	20150826	1876	1938	1943	1850.5	0.0348	0.03484181	-134.75	1996.842452	2038.562141	-41.71968905	-20.56536178	-21.15432728	-3.61807E-06	-2.0169E-06	-1.36374E-06	49.75896495	49.96296401	50.09184978	0	0	0.024111667	23.15933499	-60.76993584	-176.4892813	43.56162073	36.51876481
0	20150827	1941.25	1989.25	1990.25	1934.5	0.0264	0.026444788	-36.25	1995.674382	2034.90939	-39.2350074	-24.2992909	-14.9357165	-2.10502E-06	-1.32715E-06	-9.87013E-07	49.88451214	49.96034264	49.97296214	0.12466156	0	0	26.62793795	-41.97983501	-85.70021581	44.43221925	42.59813547
0	20150828	1988.25	1989.75	1992.75	1967.25	0.0003	0.000251351	18.25	1994.762939	2031.56425	-36.80131087	-26.7996949	-10.00161597	-2.30927E-06	-1.25779E-06	-9.96402E-07	49.63360771	49.76555312	49.85233507	0	0	0	30.19278935	-41.79651696	-62.46408246	43.07991787	44.39682625
0	20150831	1986.25	1969.25	1987.75	1959.25	-0.0103	-0.010302802	98	1990.837871	2026.94838	-36.11050805	-28.66185753	-7.448650522	-3.09345E-06	-1.44173E-06	-1.20713E-06	49.32536898	49.96092015	49.84441861	0	0.218235497	0	33.5030085	-49.31255729	-65.460913	42.18135231	46.40900116
1	20150901	1965.5	1916	1966.25	1898.75	-0.0270	-0.027040752	43.25	1979.324353	2018.729981	-39.40562825	-30.81061167	-8.595016581	-4.46021E-06	-2.08762E-06	-1.64963E-06	49.69880959	49.95399632	49.97870792	0.25920771	0.210501209	0.219449263	36.57678343	-68.83593034	-98.33541407	44.20411286	46.31467144
0	20150902	1913.5	1947	1949	1907.25	0.0162	0.016179541	9	1974.351375	2013.416649	-39.06527368	-32.46154407	-6.603729603	-3.03698E-06	-1.77141E-06	-1.29374E-06	49.9570298	50.00942693	49.92923709	0.438440135	0.272420182	0.138606369	39.51868547	-57.47021082	-80.63729804	44.02881908	53.74670008
0	20150903	1947.5	1946	1973.5	1942	-0.0005	-0.000513611	-43.25	1969.989625	2008.422823	-38.43319788	-33.65587483	-4.777323048	-1.89351E-06	-1.61065E-06	-1.22601E-06	50.16163724	49.8658402	50.03920181	0.580459572	0.112026075	0.318305534	42.54780579	-57.83684693	-55.59066602	43.13390343	57.56814423
0	20150904	1947.25	1921.75	1949.25	1907.75	-0.0125	-0.012461459	-68	1962.568145	2002.002614	-39.43446958	-34.81159378	-4.622875795	-1.17857E-06	-1.88012E-06	-1.28405E-06	50.29053251	49.62925626	50.15201113	0.669926673	0	0.502653221	45.36056038	-66.72777269	-74.83108244	43.01719605	49.97310681
1	20150906	1917.38	1925.75	1928.88	1916.95	0.0021	0.002081436	-43.5	1956.903815	1996.354272	-39.45045772	-35.73936657	-3.71109115	1.57247E-06	-2.15087E-06	-1.13704E-06	50.07083977	49.76955575	50.08323453	0.772377704	0.136013853	0.390261737	48.04257859	-64.51310861	-71.17448532	40.79668204	45.98455137
1	20150907	1925.5	1938.95	1944.15	1919.65	0.0069	0.006854472	22.95	1954.141689	1992.102104	-37.96041472	-36.1835762	-1.776838523	1.87394E-06	-1.71385E-06	-1.2009E-06	50.21234513	49.96363329	49.95244609	0.918990532	0.324163025	0.176533413	49.37602088	-56.25126646	-56.30208722	39.63263333	46.75564087
0	20150908	1916.75	1965.75	1968.75	1915.75	0.0138	0.013821914	18.75	1955.927583	1990.150096	-34.22251306	-35.79136357	1.56885051	7.79086E-07	-1.39395E-06	-1.06592E-06	50.27142365	50.17113465	49.83212345	0.980201428	0.525325966	0	49.02832588	-31.94444444	-35.49950626	40.58744523	56.0507356
1	20150909	1966.5	1942.75	1992	1935.5	-0.0117	-0.011700369	-3.25	1953.900263	1986.638978	-32.73871532	-35.18083392	2.442118605	-1.17515E-06	-1.66528E-06	-1.29766E-06	50.18355388	50.23319451	49.80073983	0.889160097	0.585490124	0	47.47330505	-30.91190108	-23.19566869	41.72405629	56.05115633
1	20150910	1943.75	1949.5	1967.25	1928.5	0.0035	0.003474456	27.75	1953.223299	1983.887943	-30.6646434	-34.27759582	3.612952414	-1.00575E-06	-1.68135E-06	-1.19109E-06	50.08031839	50.09200993	49.81526134	0.782198441	0.766226807	0.022149396	46.02935714	-30.40421793	-28.36310037	41.51162369	50.40538662
0	20150911	1949.5	1960.25	1962.5	1937.25	0.0055	0.005514234	34.5	1954.30433	1982.136984	-27.8326538	-32.98860742	5.155953612	-1.9335E-07	-1.6505E-06	-1.03002E-06	50.20932725	50.21657864	49.84722105	0.86276472	0.972487478	0.070896956	44.94585812	-22.84710018	-13.98371391	40.35007914	54.60948803
1	20150914	1963.75	1954	1974.25	1946.5	-0.0032	-0.003188369	15.05	1954.25751	1980.052763	-25.79525279	-31.54993649	5.754683699	1.02673E-06	-1.67337E-06	-1.02244E-06	50.08667628	50.21346701	49.95449726	0.388741912	0.967335245	0.234523391	43.31507644	-41.22340426	7.196815931	39.45007349	53.89686456
1	20150915	1953.25	1979.75	1983	1945	0.0132	0.013178096	14	1958.179432	1980.030336	-21.85090439	-29.61013007	7.759225682	8.61765E-07	-1.06249E-06	-8.7415E-07	50.15663316	50.19830264	49.85913657	0.390515335	0.94222611	0.089071468	41.35707252	-13.82978723	51.58260333	39.34649681	57.74734193
0	20150916	1979.75	1998.25	1999	1972.75	0.0093	0.009344614	55.5	1964.344134	1981.379941	-17.0358063	-27.09526532	10.05945901	1.34713E-06	-2.48436E-07	-5.96645E-07	50.2595742	50.2118712	49.93790092	0.859083597	0.964692899	0.209209298	40.42807812	-0.748129676	122.7580766	38.41103276	61.02808475
0	20150917	1997	1987.75	2021.5	1982.5	-0.0053	-0.005254598	38.25	1967.945037	1981.851797	-13.90676015	-24.45756428	10.55080413	1.71681E-06	2.88687E-07	-6.39528E-07	49.97759457	50.17220285	50.01480506	0	0.899010113	0.326509764	38.51611588	-27.49490835	140.2865814	38.45310184	50.52906368
0	20150918	1988	1970.1	1993.75	1954.75	-0.0089	-0.008879386	9.85	1968.27657	1980.981294	-12.70472388	-22.1069962	9.402272325	1.17583E-06	1.35645E-06	-1.00969E-06	50.02237601	50.05655856	49.93709139	0.152406448	0.707526469	0.207974528	36.74072237	-44.98905908	67.22966345	38.492166	54.85355923
0	20150921	1949.25	1963	1969	1938.5	-0.0036	-0.003603878	9	1967.46479	1979.649346	-12.18455615	-20.12250819	7.937952039	6.47311E-07	1.24915E-06	-9.12799E-07	50.09125062	50.05993749	50.03521894	0.386810068	0.713121303	0.357646689	35.09214268	-51.42857143	8.536700159	37.99986843	57.99507246
0	20150922	1964.25	1932	1965	1917.75	-0.0158	-0.015792155	-47.75	1962.008668	1976.119765	-14.11109647	-18.92022585	4.809129377	-8.75122E-07	-4.12131E-08	-1.23724E-06	50.17392014	50.08552532	49.97998763	0.696240259	0.755489591	0.273403378	33.56131869	-78.68131868	-69.50281907	38.66059211	51.79486001
0	20150923	1930.5	1928.5	1941.75	1910.5	-0.0018	-0.001811594	-69.75	1956.853488	1972.592375	-15.73888622	-18.28395792	2.545071703	-3.6394E-07	-7.73888E-07	-1.2397E-06	50.20425829	50.07318507	50.10046163	0.803830112	0.654883375	0.457160167	32.13983927	-83.78378378	-102.5748727	38.1312641	53.34762321
0	20150924	1931.75	1918.75	1936.25	1897.25	-0.0051	-0.005055743	-69	1950.991413	1968.604051	-17.61263732	-18.1496938	0.537056484	-8.1036E-07	-9.16116E-07	-1.40898E-06	50.36680579	50.20181385	50.02408672	1	0.883586159	0.34066692	30.81989409	-82.69617706	-124.2449667	38.19331667	48.94243294
0	20150925	1913.25	1919.25	1951	1910.25	0.0003	0.000260586	-50.85	1946.108119	1964.948195	-18.84007607	-18.28777026	-0.552305817	-1.08388E-06	-6.40682E-07	-1.48513E-06	50.19360299	50.16001547	49.84736778	0.554990213	0.585706987	0.071120748	28.7435498	-82.29376258	-79.78104567	38.3759369	44.5304565
0	20150928	1915.5	1872	1929.75	1868.75	-0.0246	-0.024618992	-91	1934.70687	1958.063144	-23.35627366	-19.30147094	-4.054802724	-2.25604E-06	-5.92169E-07	-1.91646E-06	50.34418921	50.26159227	50.01416557	0.941891254	1	0.325534368	26.81551583	-97.87234043	-188.878563	39.99194141	40.49941397
1	20150929	1876.25	1874.5	1889.75	1861	0.0013	0.00133547	-57.5	1925.444275	1951.873281	-26.42900654	-20.72697806	-5.702028486	-2.88481E-06	-9.87327E-07	-1.7097E-06	49.89398267	50.07914962	50.04119413	0	0.110182196	0.366760535	25.02519857	-91.58878505	-197.1779143	39.1889456	40.45846845
[truncated: 207 more rows]
